# Supplementary material for: Thunder-DDA-PASEF enables high-coverage immunopeptidomics and is boosted by MS2Rescore with MS2PIP timsTOF fragmentation prediction model
Source: Nat Commun. 2024 Mar 13;15:2288. doi: 10.1038/s41467-024-46380-y (PMC10937930; doi:10.1038/s41467-024-46380-y)
Supplement: Supplementary file 5 — Supplementary Data 1 [file 41467_2024_46380_MOESM5_ESM.xlsx]

## Sheet: Info
Thunder-DDA-PASEF enables high coverage immunopeptidomics and identifies HLA class-I presented SarsCov-2 spike protein epitopes
Extended Method Settings
Authors:	David Gomez-Zepeda, Julian Beyrle
Table of content
Tab	Description
experiments	Summary of the experiments performed, indicating the parameters that were modified, and the figures or Supplementary Material corresponding to the data set
ms_thunder	Optimized Thunder-DDA-PASEF method for HLA class I peptide ligands (HLAIps)
isolation_polygon_thunder	Coordinates indicating the edges of the Thunder HLAIp-tailored isolation polygon for fragmentation
LC_47min	47 min LC gradient used for initial tests
LC_110min	110 min LC gradient used for cycle time optimization and final samples
PEAKS_XPro	Parameters used for peptide identification in PEAKS Xpro
MS2Rescore	Parameters used for identification rescoring in MS2Rescore
MhcVizPipe	Parameters used for HLA-binding prediction with NetMHCpan 4.1 and GibbsCluster 2.0 via MhcVizPipe

## Sheet: experiment
Summary of the experiments performed. The parameters that were modified in each experiment are indicated with bold letters and blue background
Experiment_order	Experiment_code	LC_Method	MS_Method	IMS_ramp_ms	invk0_range	Isolation_polygon	Pasef_frames	Overlap	CycleTime_ms	High-sensitivity	Cell.Lines	Files_count	Figures	Supplementary_files	Experiment_description
1	06129	47min	DDA-PASEF	100	0.65-1.75	None	10	4	1170	FALSE	JY	3	Fig. 2, Fig. S1		Evaluation of the different fragmentation isolation filters: "Standard", "None" and "MHC-tailored"
1	06129	47min	DDA-PASEF	100	0.65-1.75	Standard	10	4	1170	FALSE	JY	3	Fig. 2, Fig. S1		Evaluation of the different fragmentation isolation filters: "Standard", "None" and "MHC-tailored"
1	06129	47min	DDA-PASEF	100	0.65-1.75	Thunder	10	4	1170	FALSE	JY	3	Fig. 2, Fig. S1		Evaluation of the different fragmentation isolation filters: "Standard", "None" and "MHC-tailored"
2	06104a	110min	DDA-PASEF	100	0.6-1.6	None	10	4	1170	FALSE	JY	3	Fig. S2		TIMS resolution optimization
2	06104a	110min	DDA-PASEF	200	0.6-1.6	None	10	4	2270	FALSE	JY	3	Fig. S2		TIMS resolution optimization
2	06104a	110min	DDA-PASEF	300	0.6-1.6	None	10	4	3370	FALSE	JY	3	Fig. S2		TIMS resolution optimization
2	06104a	110min	DDA-PASEF	400	0.6-1.6	None	10	4	4470	FALSE	JY	3	Fig. S2		TIMS resolution optimization
3	06106a	110min	DDA-PASEF	300	0.65-1.75	Thunder	3	1	1220	FALSE	JY	3	Fig. S2		MS2 Frames optimization
3	06106a	110min	DDA-PASEF	300	0.65-1.75	Thunder	5	2	1840	FALSE	JY	3	Fig. S2		MS2 Frames optimization
3	06106a	110min	DDA-PASEF	300	0.65-1.75	Thunder	7	3	2450	FALSE	JY	3	Fig. S2		MS2 Frames optimization
3	06106a	110min	DDA-PASEF	300	0.65-1.75	Thunder	10	4	3370	FALSE	JY	3	Fig. S2		MS2 Frames optimization
4	06113	110min	DDA-PASEF	300	0.65-1.75	Thunder	3	1	1220	TRUE	JY	3	Fig. S3		Evaluation of high sensitivity mode
4	06113	110min	DDA-PASEF	300	0.65-1.75	Thunder	3	1	1220	FALSE	JY	6	Fig. S3		Evaluation of high sensitivity mode
5	06131	110min	DDA-PASEF	100	0.60-1.60	Standard	10	4	1170	FALSE	JY	3	Fig. 3	S3, S4	Evaluation of the Original DDA-PASEF method (Original) compared to the optimized Thunder-DDA-PASEF (Thunder) profiling of JY immunopeptides, and the effect of identification rescoring using MS2Rescore (Thunder + MS2R)
5	06131	110min	DDA-PASEF	300	0.65-1.75	Thunder	3	1	1220	TRUE	JY	3	Fig. 3	S3, S4	Evaluation of the Original DDA-PASEF method (Original) compared to the optimized Thunder-DDA-PASEF (Thunder) profiling of JY immunopeptides, and the effect of identification rescoring using MS2Rescore (Thunder + MS2R)
6	06133	110min	DDA-PASEF	300	0.65-1.75	Thunder	3	1	1220	TRUE	JY, Raji, +/- S1/S2	42	Fig. 4, Fig. 5, Fig. S4	S5, S6, S7, S8, S9, S10	HLA class I ligandome of JY and Raji cells employing thunder DDA-PASEF, including wild type and spike-transfected cells

## Sheet: ms_thunder
Thunder-DDA-PASEF settings.
Optimized settings are highlighted in bold letters with blue background
Category	Setting	Value	Unit
Source	Source Type	Captive Spray
Source	Capillary	1600	V
Source	Dry Gas	3	L/min
Source	Dry Temperature	180	°C
Tune > General > Transfer	Deflection 1 Delta	70	V
Tune > General > Transfer	Funnel 1 RF	500	Vpp
Tune > General > Transfer	isCID Energy	0	eV
Tune > General > Transfer	Funnel 2 RF	200	Vpp
Tune > General > Transfer	Multipole RF	200	Vpp
Tune > General > Collision Cell	Collision energy	10	eV
Tune > General > Collision Cell	Collision RF	1500	Vpp
Tune > General > Quadrupole	Ion Energy	5	eV
Tune > General > Quadrupole	Low Mass	200	m/z
Tune > General > Focus Pre TOF	Transfer time	60	µs
Tune > General > Focus Pre TOF	Pre pulse sotrage	6	µs
Tune > General > Detection	High Sensitivity Detection	TRUE
Tune > Processing > MS Peak detection	Sum of Intensities (Area)	FALSE
Tune > Processing > MS Peak detection	Absolute Threshold	10
Tune > Processing > MS Peak detection	Abusolute Threshold (per 100 ms Accu Time)	3
Tune > Processing > PASEF Data Reduction	Denoising mode	No reduction
Tune > Processing > Mobility peak detection	Absolute Threshold	5000
MS settings	m/z range	100 - 2000	Th
MS settings	Polarity	Positive
MS settings	Scan mode	PASEF
TIMS settings	1/k0 Start	0.65	Vs/cm2
TIMS settings	1/k0 End	1.75	Vs/cm2
TIMS settings	Accumulation time	300	ms
TIMS settings	Ramp time	300	ms
TIMS settings	Duty cycle (locked)	100	%
TIMS settings	Ramp rate	3.27	Hz
TIMS settings	MS Averaging	1	x
MS/MS > Precursor Ions	Number of PASEF ramps	3	frames
MS/MS > Precursor Ions	Total cycle time	1220	s
MS/MS > Precursor Ions	Charge Minimum	1
MS/MS > Precursor Ions	Charge Maximum	3
MS/MS > Precursor Ions	MS Repetitions	1	x
MS/MS > Precursor Ions	Cycle Overlap	1
MS/MS > Precursor Ions	Summation Width	25	pts
MS/MS > Precursor Ions	Max. No. of Peaks	3
MS/MS > Scheduling	Precursor repetitions	Linear
MS/MS > Scheduling	Target intensity	20000
MS/MS > Scheduling	Intensity threshold	1000
MS/MS > Active Exclusion	Active exclusion	TRUE
MS/MS > Active Exclusion	Release after	0.4	min
MS/MS > Collision Energy (ramp)	1/k0	0.65 - 1.60	Vs/cm2
MS/MS > Collision Energy (ramp)	Collision Energy	20.0 - 59.0	eV
MS/MS > Isolation Width	Mass	700 - 800	Th
MS/MS > Isolation Width	Width	2.00 - 3.00	Th

## Sheet: isolation_polygon_thunder
Polygon	charge group	m_z	invk0
1	>= +2	420	0.65
1	>= +2	200	0.65
1	>= +2	705	1.155
1	>= +2	970	1.155
2	+ 1	660	1.1
2	+ 1	450	1.1
2	+ 1	1100	1.8
2	+ 1	1400	1.8

## Sheet: LC_47min
Setting	Value
LC	nanoElute
Trap column	None
Analytical column:	Aurora 25 cm x 75 µm 1.6 µm, IonOpticks
Column temperature	50°C
Phase A	Water + 0.1% formic acid
Phase B	Acetonitrile + 0.1% formic acid
Separation Column Equilibration	5 column volumes
Separation Column Equilibration Pressure	900 bar
Sample Loading Volume	2 µL pick-up
Sample Loading Pressure	900 bar
Gradient
Flow (constant)	400 nL/min
Time	%B
0	2
23	17
34.5	25
38.3	37
42.1	95
47	95

## Sheet: LC_110min
Setting	Value
LC	nanoElute
Trap column	None
Analytical column:	Aurora 25 cm x 75 µm 1.6 µm, IonOpticks
Column temperature	50°C
Phase A	Water + 0.1% formic acid
Phase B	Acetonitrile + 0.1% formic acid
Separation Column Equilibration	5 column volumes
Separation Column Equilibration Pressure	900 bar
Sample Loading Volume	2 µL pick-up
Sample Loading Pressure	600 bar
Gradient
Flow (constant)	400 nL/min
Time	%B
0	2
60	17
90	25
100	37
110	95
120	95

## Sheet: PEAKS_XPro
Allow detection of singly charged features for timsTOF data
Before opening PEAKS, open:		C:\PEAKSStudioXpro\algorithmpara\feature_detection_para.properties
Go to the end of the document and change:		timstof_feature_min_charge = 1
PEAKS Xpro settings
Category	Setting	timsTOF	Orbitrap Exploris 480	Orbitrap Lumos Fusion 480
Data loading	Enzyme	None	None	None
	Instrument	TIMS-TOF	Orbi-Orbi	Orbi-Trap
	Fragment	CID	HCD	EThcD
	Acquisition	DDA-PASEF	DDA	DDA
Search	Type	Database	Database	Database
Refine Data	Correct Precursor [DDA]	Mass only	Mass only	Mass only
	Associate feature with chimera scan [DDA]	TRUE	TRUE	TRUE
	Filter features by m/z between	200 to 2000	200 to 2000	200 to 2000
	Filter features by charge between	1 to 6	1 to 6	1 to 6
De Novo	Precursor mass tolerance	15 ppm	5 ppm	5 ppm
	Fragment ion mass tolerance	0.03 Da	0.02 Da	0.02 Da
	Report up to … candidates/spectrum	5	5	5
	PTM	Variable: Oxidation, cysteinlation, acetylation (N-Term)	Variable: Oxidation, cysteinlation, acetylation (N-Term)	Variable: Oxidation, cysteinlation, acetylation (N-Term)
PEAKS	Precursor mass tolerance	15 ppm	5 ppm	5 ppm
	Precursor mass search	monoisotopic	monoisotopic	monoisotopic
	Fragment ion mass tolerance	0.03 Da	0.02 Da	0.02 Da
	Enzyme	None	None	None
	Digest Mode	Unspecific	Unspecific	Unspecific
	Modifications	Variable: Oxidation, cysteinlation, acetylation (N-Term)	Variable: Oxidation, cysteinlation, acetylation (N-Term)	Variable: Oxidation, cysteinlation, acetylation (N-Term)
	Max Variable PTM Per Peptide	2	2	2
	Estimate FDR decoy fusion	TRUE	TRUE	TRUE
Exporting data
Type	Setting	Value for all instruments
Unrescored	Peptides	Filter FDR < 1%
	Proteins	Filter -10lgP >= 20
	Unique peptides	>= 0
	With significant peptides	FALSE
	De novo only*	filter Score >= 50
	Export > Text Formats	peptides.csv
Rescored	Peptides	Filter -10lgP >= 0
	Proteins	Filter -10lgP >= 0
	Unique peptides	>= 0
	With significant peptides	FALSE
	De novo only*	filter Score >= 50
	Window > Preferences > Display Options > Show Decoy Hits	TRUE
	Export > Text Formats	peptides.csv
	Export > For Third Party	peptides - mzIdentML (peptides_1_1_0.mzid)
	* de novo only peptides were not included in the results described in the manuscript. This setting is only mentioned for documentation.

## Sheet: MS2Rescore
MS2Rescore (V3.0.0b1) settings
Tab	Setting	Value
Main	Identification file	(dataset-dependant)
Main	MG/mzML file or directory	(dataset-dependant)
Main	Number of processes	60
Main	FASTA file	(default/none)
Main	Modification mapping	(default/none)
Main	Fixed modifications	(default/none)
Advanced	Lower score is better	FALSE
Advanced	Rename PSM IDs to their USI	FALSE
Advanced	Generate MS2Rescore report	TRUE
Advanced	Decoy protein regex pattern	(default/none)
Advanced	PSM ID regex pattern	(default/none)
Advanced	Spectrum ID regex pattern	(index=[0-9]*)
Advanced	Pretrained Percolator weights	(default/none)
Advanced	Filename for output files	(default/none)
Advanced	Configuration file	(default/none)
Feature generators	Enable Basic features	TRUE
Feature generators	Enable MS2PIP	TRUE
Feature generators	MS2PIP model	timsTOF
Feature generators	MS2 error tolerance in Da	0.03
Feature generators	Enable DeepLC	TRUE
Feature generators	Use transfer learning	FALSE
Feature generators	Number of epochs	20
Feature generators	Set calibration set size (fraction or number of PSMs)	(default/none)
Feature generators	Enable ionmob	TRUE
Feature generators	Name of built-in model or path to custom model	GRUPredictor
Rescoring engine	Rescoring engine	Mokapot
Rescoring engine	Write weights file	TRUE
Rescoring engine	Write txt output file	TRUE
Rescoring engine	Write flashlfq	FALSE
Rescoring engine	mokapot protein kwargs	(default/none)
Logging level	Logging level	info

## Sheet: MhcVizPipe
[DIRECTORIES]
NetMHCpan path = AUTO
NetMHCIIpan path = AUTO
GibbsCluster path = AUTO
temp directory = /tmp/mhcvizpipe
[ANALYSIS]
motifs = kullback-leibler
hobohm clustering = yes
clustering threshold = 0.63
weight on prior = 200
max threads = -1
class I max length = 13
class II max length = 22
Alleles
JY	HLA-A0201, HLA-B0702, HLA-C0702
Raji	HLA-A0301, HLA-B1510, HLA-C0304, HLA-C0401
