# Supplementary material for: Thunder-DDA-PASEF enables high-coverage immunopeptidomics and is boosted by MS2Rescore with MS2PIP timsTOF fragmentation prediction model
Source: Nat Commun. 2024 Mar 13;15:2288. doi: 10.1038/s41467-024-46380-y (PMC10937930; doi:10.1038/s41467-024-46380-y)
Supplement: Supplementary file 6 — Supplementary Data 2 [file 41467_2024_46380_MOESM6_ESM.zip]

Archive with 8 entries (8 files):
- Thunder_DDA PASEF_1600V_300ms_3ramps_LSA.m/diaSettings.diasqlite
- Thunder_DDA PASEF_1600V_300ms_3ramps_LSA.m/diaSettings.sqlite.bak
- Thunder_DDA PASEF_1600V_300ms_3ramps_LSA.m/lock.file
- Thunder_DDA PASEF_1600V_300ms_3ramps_LSA.m/Maldi.method
- Thunder_DDA PASEF_1600V_300ms_3ramps_LSA.m/microTOFQImpacTemAcquisition.method
- Thunder_DDA PASEF_1600V_300ms_3ramps_LSA.m/prmSettings.prmsqlite
- Thunder_DDA PASEF_1600V_300ms_3ramps_LSA.m/prmSettings.prmsqlite.bak
- Thunder_DDA PASEF_1600V_300ms_3ramps_LSA.m/submethods.xml
