# Supplementary material for: Thunder-DDA-PASEF enables high-coverage immunopeptidomics and is boosted by MS2Rescore with MS2PIP timsTOF fragmentation prediction model
Source: Nat Commun. 2024 Mar 13;15:2288. doi: 10.1038/s41467-024-46380-y (PMC10937930; doi:10.1038/s41467-024-46380-y)
Supplement: Supplementary file 6 — Supplementary Data 2 [file 41467_2024_46380_MOESM6_ESM.zip › Thunder_DDA PASEF_1600V_300ms_3ramps_LSA.m/Maldi.method]

<?xml version="1.0" encoding="UTF-8"?>
<root xmlns:xsi="http://www.w3.org/2001/XMLSchema-instance" xsi:noNamespaceSchemaLocation="BrukerCommon.xsd">
<generalinfo>
<org>Bruker Daltonik</org>
<os/>
<hostname/>
<author/>
</generalinfo>
<fileinfo>
<contenttype>MaldiMethodDataFile</contenttype>
<version>6</version>
<date>2022-10-07 14:10:50+02:00</date>
</fileinfo>
<MaldiSource>
<version>1</version>
<Enabled>0</Enabled>
</MaldiSource>
<Laser>
<version>1</version>
<Shots>400</Shots>
<PowerUV>10</PowerUV>
<Frequency>10000</Frequency>
<InternalFrequency>0</InternalFrequency>
<ParmSet>Single</ParmSet>
<ApplParmSet>MS Dried Droplet</ApplParmSet>
<CustomParms>0</CustomParms>
<PowerOfsBoost>0</PowerOfsBoost>
<MovesPerGrid>5</MovesPerGrid>
<ShotsAtRasterPos>200</ShotsAtRasterPos>
<RasterMode>0</RasterMode>
<ScanMode>0</ScanMode>
<ScanSizeX>0</ScanSizeX>
<ScanSizeY>0</ScanSizeY>
</Laser>
<MaldiLensSystem>
<version>1</version>
<MaldiPlate>
<version>2</version>
<DiffToNextLens>30</DiffToNextLens>
</MaldiPlate>
</MaldiLensSystem>
<MaldiAcqModeConfiguration>
<version>1</version>
<NoAcquisitions>3</NoAcquisitions>
<MoveIncrement>20</MoveIncrement>
</MaldiAcqModeConfiguration>
<PostIonization>
<version>1</version>
<Enable>0</Enable>
<TriggerDelay>0.000000</TriggerDelay>
</PostIonization>
<AutoMScalibParamData>
<version>2</version>
<MaxPeakIntensityPerShot>100</MaxPeakIntensityPerShot>
<MinNoOfAssignedPeaks>5</MinNoOfAssignedPeaks>
<MaxStdDeviationInPpm>1.5</MaxStdDeviationInPpm>
<MaxPeakErrorInPpm>1.5</MaxPeakErrorInPpm>
<MassRangeCoverageIsActive>0</MassRangeCoverageIsActive>
<MassRangeCoverageInPercent>50</MassRangeCoverageInPercent>
<PeakFinderMinIntensityPerShot>10</PeakFinderMinIntensityPerShot>
<NumOfSumForAcquisition>5</NumOfSumForAcquisition>
<AutoAssignToleranceInPpm>100</AutoAssignToleranceInPpm>
<CalibMode>2</CalibMode>
<AutoNoOfAssignedPeaksIsActive>1</AutoNoOfAssignedPeaksIsActive>
</AutoMScalibParamData>
</root>
