# Supplementary material for: Thunder-DDA-PASEF enables high-coverage immunopeptidomics and is boosted by MS2Rescore with MS2PIP timsTOF fragmentation prediction model
Source: Nat Commun. 2024 Mar 13;15:2288. doi: 10.1038/s41467-024-46380-y (PMC10937930; doi:10.1038/s41467-024-46380-y)
Supplement: Supplementary file 6 — Supplementary Data 2 [file 41467_2024_46380_MOESM6_ESM.zip › Thunder_DDA PASEF_1600V_300ms_3ramps_LSA.m/microTOFQImpacTemAcquisition.method]

<?xml version="1.0" encoding="ISO-8859-1"?>
<root>
    <fileinfo type="ImpacTEM Pro Method" appname="timsTOF engine" appversion="3.0.17.sq-ce-SNAPSHOT" createdate="2022-10-07T14:10:49.676+02:00" typeversion="120.000000"/>
    <generalinfo>
        <org>Bruker Daltonik GmbH</org>
        <os>unknown</os>
        <hostname>unknown</hostname>
        <author>unknown</author>
        <configuration>V0.0 2617 1001895164 5943331 11 273647 1854399 00268 impacTEM-pt 25087 5 31 130951 415 1DF7AF4 3943</configuration>
        <id>deadf00d</id>
        <options>--</options>
        <comment>--</comment>
        <modified-by-timstof>3.0.17.sq-ce-SNAPSHOT</modified-by-timstof>
        <modified-by-timstof-on>2022-10-07T14:10:49.676+02:00</modified-by-timstof-on>
    </generalinfo>
    <instrument>
        <qtofimpactemacq>
            <para_int value="3" permname="Digitizer_ConfigurationMode"/>
            <para_double value="0.200000" permname="Digitizer_SampleIntervall"/>
            <para_double value="192.245524" permname="Digitizer_VertOffset"/>
            <para_int value="0" permname="Digitizer_DigitalOffset"/>
            <para_double value="316.000000" permname="Digitizer_FullScale"/>
            <para_int value="0" permname="Digitizer_bandwidth"/>
            <para_int value="1400" permname="Digitizer_TriggerLevel"/>
            <para_double value="7.000000" permname="Digitizer_NoiseSuppressionThreshold"/>
            <para_int value="0" permname="Digitizer_ADCCompensation"/>
            <para_int value="1" permname="Collision_QuenchAlways_Set"/>
            <para_int value="1" permname="Collision_EntranceFix"/>
            <dependent source="esi" polarity="positive">
                <para_vec_double permname="Source_StandbyNebulizerPressureSetValue">
                    <entry_double value="0.500000"/>
                    <entry_double value="0.500000"/>
                    <entry_double value="0.500000"/>
                </para_vec_double>
                <para_double value="0.000000" permname="Source_StandbyNanoBoosterPressureSetValue"/>
                <para_vec_double permname="Source_StandbyVaporizerTemperatureSetValue">
                    <entry_double value="0.000000"/>
                    <entry_double value="0.000000"/>
                    <entry_double value="0.000000"/>
                </para_vec_double>
                <para_vec_double permname="Source_StandbyDryGasFlowRateSetValue">
                    <entry_double value="4.000000"/>
                    <entry_double value="4.000000"/>
                    <entry_double value="4.000000"/>
                </para_vec_double>
                <para_vec_double permname="Source_StandbyDryGasTemperatureSetValue">
                    <entry_double value="180.000000"/>
                    <entry_double value="180.000000"/>
                    <entry_double value="180.000000"/>
                </para_vec_double>
            </dependent>
            <dependent source="apci" polarity="positive">
                <para_vec_double permname="Source_StandbyNebulizerPressureSetValue">
                    <entry_double value="2.000000"/>
                    <entry_double value="0.500000"/>
                    <entry_double value="0.500000"/>
                </para_vec_double>
                <para_double value="0.000000" permname="Source_StandbyNanoBoosterPressureSetValue"/>
                <para_vec_double permname="Source_StandbyVaporizerTemperatureSetValue">
                    <entry_double value="370.000000"/>
                    <entry_double value="0.000000"/>
                    <entry_double value="0.000000"/>
                </para_vec_double>
                <para_vec_double permname="Source_StandbyDryGasFlowRateSetValue">
                    <entry_double value="3.500000"/>
                    <entry_double value="4.000000"/>
                    <entry_double value="4.000000"/>
                </para_vec_double>
                <para_vec_double permname="Source_StandbyDryGasTemperatureSetValue">
                    <entry_double value="220.000000"/>
                    <entry_double value="180.000000"/>
                    <entry_double value="180.000000"/>
                </para_vec_double>
            </dependent>
            <dependent source="nesioff" polarity="positive">
                <para_vec_double permname="Source_StandbyNebulizerPressureSetValue">
                    <entry_double value="0.000000"/>
                    <entry_double value="0.500000"/>
                    <entry_double value="0.500000"/>
                </para_vec_double>
                <para_double value="0.000000" permname="Source_StandbyNanoBoosterPressureSetValue"/>
                <para_vec_double permname="Source_StandbyVaporizerTemperatureSetValue">
                    <entry_double value="0.000000"/>
                    <entry_double value="0.000000"/>
                    <entry_double value="0.000000"/>
                </para_vec_double>
                <para_vec_double permname="Source_StandbyDryGasFlowRateSetValue">
                    <entry_double value="4.000000"/>
                    <entry_double value="4.000000"/>
                    <entry_double value="4.000000"/>
                </para_vec_double>
                <para_vec_double permname="Source_StandbyDryGasTemperatureSetValue">
                    <entry_double value="120.000000"/>
                    <entry_double value="180.000000"/>
                    <entry_double value="180.000000"/>
                </para_vec_double>
            </dependent>
            <dependent source="nesion" polarity="positive">
                <para_vec_double permname="Source_StandbyNebulizerPressureSetValue">
                    <entry_double value="0.500000"/>
                    <entry_double value="0.500000"/>
                    <entry_double value="0.500000"/>
                </para_vec_double>
                <para_double value="0.000000" permname="Source_StandbyNanoBoosterPressureSetValue"/>
                <para_vec_double permname="Source_StandbyVaporizerTemperatureSetValue">
                    <entry_double value="0.000000"/>
                    <entry_double value="0.000000"/>
                    <entry_double value="0.000000"/>
                </para_vec_double>
                <para_vec_double permname="Source_StandbyDryGasFlowRateSetValue">
                    <entry_double value="4.000000"/>
                    <entry_double value="4.000000"/>
                    <entry_double value="4.000000"/>
                </para_vec_double>
                <para_vec_double permname="Source_StandbyDryGasTemperatureSetValue">
                    <entry_double value="150.000000"/>
                    <entry_double value="180.000000"/>
                    <entry_double value="180.000000"/>
                </para_vec_double>
            </dependent>
            <dependent source="appi" polarity="positive">
                <para_vec_double permname="Source_StandbyNebulizerPressureSetValue">
                    <entry_double value="2.000000"/>
                    <entry_double value="0.500000"/>
                    <entry_double value="0.500000"/>
                </para_vec_double>
                <para_double value="0.000000" permname="Source_StandbyNanoBoosterPressureSetValue"/>
                <para_vec_double permname="Source_StandbyVaporizerTemperatureSetValue">
                    <entry_double value="370.000000"/>
                    <entry_double value="0.000000"/>
                    <entry_double value="0.000000"/>
                </para_vec_double>
                <para_vec_double permname="Source_StandbyDryGasFlowRateSetValue">
                    <entry_double value="4.000000"/>
                    <entry_double value="4.000000"/>
                    <entry_double value="4.000000"/>
                </para_vec_double>
                <para_vec_double permname="Source_StandbyDryGasTemperatureSetValue">
                    <entry_double value="220.000000"/>
                    <entry_double value="180.000000"/>
                    <entry_double value="180.000000"/>
                </para_vec_double>
            </dependent>
            <dependent source="multimode" polarity="positive">
                <para_vec_double permname="Source_StandbyNebulizerPressureSetValue">
                    <entry_double value="1.000000"/>
                    <entry_double value="1.000000"/>
                    <entry_double value="2.800000"/>
                </para_vec_double>
                <para_double value="0.000000" permname="Source_StandbyNanoBoosterPressureSetValue"/>
                <para_vec_double permname="Source_StandbyVaporizerTemperatureSetValue">
                    <entry_double value="120.000000"/>
                    <entry_double value="120.000000"/>
                    <entry_double value="120.000000"/>
                </para_vec_double>
                <para_vec_double permname="Source_StandbyDryGasFlowRateSetValue">
                    <entry_double value="4.000000"/>
                    <entry_double value="4.000000"/>
                    <entry_double value="4.000000"/>
                </para_vec_double>
                <para_vec_double permname="Source_StandbyDryGasTemperatureSetValue">
                    <entry_double value="180.000000"/>
                    <entry_double value="180.000000"/>
                    <entry_double value="180.000000"/>
                </para_vec_double>
            </dependent>
            <dependent source="nanoflowesi" polarity="positive">
                <para_vec_double permname="Source_StandbyNebulizerPressureSetValue">
                    <entry_double value="0.700000"/>
                    <entry_double value="0.500000"/>
                    <entry_double value="0.500000"/>
                </para_vec_double>
                <para_double value="0.000000" permname="Source_StandbyNanoBoosterPressureSetValue"/>
                <para_vec_double permname="Source_StandbyVaporizerTemperatureSetValue">
                    <entry_double value="0.000000"/>
                    <entry_double value="0.000000"/>
                    <entry_double value="0.000000"/>
                </para_vec_double>
                <para_vec_double permname="Source_StandbyDryGasFlowRateSetValue">
                    <entry_double value="4.000000"/>
                    <entry_double value="4.000000"/>
                    <entry_double value="4.000000"/>
                </para_vec_double>
                <para_vec_double permname="Source_StandbyDryGasTemperatureSetValue">
                    <entry_double value="150.000000"/>
                    <entry_double value="180.000000"/>
                    <entry_double value="180.000000"/>
                </para_vec_double>
            </dependent>
            <dependent source="ultraspray" polarity="positive">
                <para_vec_double permname="Source_StandbyNebulizerPressureSetValue">
                    <entry_double value="4.100000"/>
                    <entry_double value="0.500000"/>
                    <entry_double value="0.500000"/>
                </para_vec_double>
                <para_double value="0.000000" permname="Source_StandbyNanoBoosterPressureSetValue"/>
                <para_vec_double permname="Source_StandbyVaporizerTemperatureSetValue">
                    <entry_double value="250.000000"/>
                    <entry_double value="0.000000"/>
                    <entry_double value="0.000000"/>
                </para_vec_double>
                <para_vec_double permname="Source_StandbyDryGasFlowRateSetValue">
                    <entry_double value="3.000000"/>
                    <entry_double value="4.000000"/>
                    <entry_double value="4.000000"/>
                </para_vec_double>
                <para_vec_double permname="Source_StandbyDryGasTemperatureSetValue">
                    <entry_double value="180.000000"/>
                    <entry_double value="180.000000"/>
                    <entry_double value="180.000000"/>
                </para_vec_double>
            </dependent>
            <dependent source="captivespray" polarity="positive">
                <para_vec_double permname="Source_StandbyNebulizerPressureSetValue">
                    <entry_double value="0.500000"/>
                    <entry_double value="0.500000"/>
                    <entry_double value="0.500000"/>
                </para_vec_double>
                <para_double value="0.000000" permname="Source_StandbyNanoBoosterPressureSetValue"/>
                <para_vec_double permname="Source_StandbyVaporizerTemperatureSetValue">
                    <entry_double value="0.000000"/>
                    <entry_double value="0.000000"/>
                    <entry_double value="0.000000"/>
                </para_vec_double>
                <para_vec_double permname="Source_StandbyDryGasFlowRateSetValue">
                    <entry_double value="3.000000"/>
                    <entry_double value="4.000000"/>
                    <entry_double value="4.000000"/>
                </para_vec_double>
                <para_vec_double permname="Source_StandbyDryGasTemperatureSetValue">
                    <entry_double value="150.000000"/>
                    <entry_double value="180.000000"/>
                    <entry_double value="180.000000"/>
                </para_vec_double>
            </dependent>
            <dependent source="gc-apci" polarity="positive">
                <para_vec_double permname="Source_StandbyNebulizerPressureSetValue">
                    <entry_double value="3.000000"/>
                    <entry_double value="3.000000"/>
                    <entry_double value="3.000000"/>
                </para_vec_double>
                <para_double value="0.000000" permname="Source_StandbyNanoBoosterPressureSetValue"/>
                <para_vec_double permname="Source_StandbyVaporizerTemperatureSetValue">
                    <entry_double value="0.000000"/>
                    <entry_double value="0.000000"/>
                    <entry_double value="0.000000"/>
                </para_vec_double>
                <para_vec_double permname="Source_StandbyDryGasFlowRateSetValue">
                    <entry_double value="2.500000"/>
                    <entry_double value="2.500000"/>
                    <entry_double value="2.500000"/>
                </para_vec_double>
                <para_vec_double permname="Source_StandbyDryGasTemperatureSetValue">
                    <entry_double value="250.000000"/>
                    <entry_double value="250.000000"/>
                    <entry_double value="250.000000"/>
                </para_vec_double>
            </dependent>
            <dependent source="esi" polarity="negative">
                <para_vec_double permname="Source_StandbyNebulizerPressureSetValue">
                    <entry_double value="0.500000"/>
                    <entry_double value="0.500000"/>
                    <entry_double value="0.500000"/>
                </para_vec_double>
                <para_double value="0.000000" permname="Source_StandbyNanoBoosterPressureSetValue"/>
                <para_vec_double permname="Source_StandbyVaporizerTemperatureSetValue">
                    <entry_double value="0.000000"/>
                    <entry_double value="0.000000"/>
                    <entry_double value="0.000000"/>
                </para_vec_double>
                <para_vec_double permname="Source_StandbyDryGasFlowRateSetValue">
                    <entry_double value="4.000000"/>
                    <entry_double value="4.000000"/>
                    <entry_double value="4.000000"/>
                </para_vec_double>
                <para_vec_double permname="Source_StandbyDryGasTemperatureSetValue">
                    <entry_double value="180.000000"/>
                    <entry_double value="180.000000"/>
                    <entry_double value="180.000000"/>
                </para_vec_double>
            </dependent>
            <dependent source="apci" polarity="negative">
                <para_vec_double permname="Source_StandbyNebulizerPressureSetValue">
                    <entry_double value="2.000000"/>
                    <entry_double value="0.500000"/>
                    <entry_double value="0.500000"/>
                </para_vec_double>
                <para_double value="0.000000" permname="Source_StandbyNanoBoosterPressureSetValue"/>
                <para_vec_double permname="Source_StandbyVaporizerTemperatureSetValue">
                    <entry_double value="370.000000"/>
                    <entry_double value="0.000000"/>
                    <entry_double value="0.000000"/>
                </para_vec_double>
                <para_vec_double permname="Source_StandbyDryGasFlowRateSetValue">
                    <entry_double value="3.500000"/>
                    <entry_double value="4.000000"/>
                    <entry_double value="4.000000"/>
                </para_vec_double>
                <para_vec_double permname="Source_StandbyDryGasTemperatureSetValue">
                    <entry_double value="220.000000"/>
                    <entry_double value="180.000000"/>
                    <entry_double value="180.000000"/>
                </para_vec_double>
            </dependent>
            <dependent source="nesioff" polarity="negative">
                <para_vec_double permname="Source_StandbyNebulizerPressureSetValue">
                    <entry_double value="0.000000"/>
                    <entry_double value="0.500000"/>
                    <entry_double value="0.500000"/>
                </para_vec_double>
                <para_double value="0.000000" permname="Source_StandbyNanoBoosterPressureSetValue"/>
                <para_vec_double permname="Source_StandbyVaporizerTemperatureSetValue">
                    <entry_double value="0.000000"/>
                    <entry_double value="0.000000"/>
                    <entry_double value="0.000000"/>
                </para_vec_double>
                <para_vec_double permname="Source_StandbyDryGasFlowRateSetValue">
                    <entry_double value="4.000000"/>
                    <entry_double value="4.000000"/>
                    <entry_double value="4.000000"/>
                </para_vec_double>
                <para_vec_double permname="Source_StandbyDryGasTemperatureSetValue">
                    <entry_double value="120.000000"/>
                    <entry_double value="180.000000"/>
                    <entry_double value="180.000000"/>
                </para_vec_double>
            </dependent>
            <dependent source="nesion" polarity="negative">
                <para_vec_double permname="Source_StandbyNebulizerPressureSetValue">
                    <entry_double value="0.500000"/>
                    <entry_double value="0.500000"/>
                    <entry_double value="0.500000"/>
                </para_vec_double>
                <para_double value="0.000000" permname="Source_StandbyNanoBoosterPressureSetValue"/>
                <para_vec_double permname="Source_StandbyVaporizerTemperatureSetValue">
                    <entry_double value="0.000000"/>
                    <entry_double value="0.000000"/>
                    <entry_double value="0.000000"/>
                </para_vec_double>
                <para_vec_double permname="Source_StandbyDryGasFlowRateSetValue">
                    <entry_double value="4.000000"/>
                    <entry_double value="4.000000"/>
                    <entry_double value="4.000000"/>
                </para_vec_double>
                <para_vec_double permname="Source_StandbyDryGasTemperatureSetValue">
                    <entry_double value="150.000000"/>
                    <entry_double value="180.000000"/>
                    <entry_double value="180.000000"/>
                </para_vec_double>
            </dependent>
            <dependent source="appi" polarity="negative">
                <para_vec_double permname="Source_StandbyNebulizerPressureSetValue">
                    <entry_double value="2.000000"/>
                    <entry_double value="0.500000"/>
                    <entry_double value="0.500000"/>
                </para_vec_double>
                <para_double value="0.000000" permname="Source_StandbyNanoBoosterPressureSetValue"/>
                <para_vec_double permname="Source_StandbyVaporizerTemperatureSetValue">
                    <entry_double value="370.000000"/>
                    <entry_double value="0.000000"/>
                    <entry_double value="0.000000"/>
                </para_vec_double>
                <para_vec_double permname="Source_StandbyDryGasFlowRateSetValue">
                    <entry_double value="4.000000"/>
                    <entry_double value="4.000000"/>
                    <entry_double value="4.000000"/>
                </para_vec_double>
                <para_vec_double permname="Source_StandbyDryGasTemperatureSetValue">
                    <entry_double value="220.000000"/>
                    <entry_double value="180.000000"/>
                    <entry_double value="180.000000"/>
                </para_vec_double>
            </dependent>
            <dependent source="multimode" polarity="negative">
                <para_vec_double permname="Source_StandbyNebulizerPressureSetValue">
                    <entry_double value="1.000000"/>
                    <entry_double value="1.000000"/>
                    <entry_double value="2.800000"/>
                </para_vec_double>
                <para_double value="0.000000" permname="Source_StandbyNanoBoosterPressureSetValue"/>
                <para_vec_double permname="Source_StandbyVaporizerTemperatureSetValue">
                    <entry_double value="120.000000"/>
                    <entry_double value="120.000000"/>
                    <entry_double value="120.000000"/>
                </para_vec_double>
                <para_vec_double permname="Source_StandbyDryGasFlowRateSetValue">
                    <entry_double value="4.000000"/>
                    <entry_double value="4.000000"/>
                    <entry_double value="4.000000"/>
                </para_vec_double>
                <para_vec_double permname="Source_StandbyDryGasTemperatureSetValue">
                    <entry_double value="180.000000"/>
                    <entry_double value="180.000000"/>
                    <entry_double value="180.000000"/>
                </para_vec_double>
            </dependent>
            <dependent source="nanoflowesi" polarity="negative">
                <para_vec_double permname="Source_StandbyNebulizerPressureSetValue">
                    <entry_double value="0.700000"/>
                    <entry_double value="0.500000"/>
                    <entry_double value="0.500000"/>
                </para_vec_double>
                <para_double value="0.000000" permname="Source_StandbyNanoBoosterPressureSetValue"/>
                <para_vec_double permname="Source_StandbyVaporizerTemperatureSetValue">
                    <entry_double value="0.000000"/>
                    <entry_double value="0.000000"/>
                    <entry_double value="0.000000"/>
                </para_vec_double>
                <para_vec_double permname="Source_StandbyDryGasFlowRateSetValue">
                    <entry_double value="4.000000"/>
                    <entry_double value="4.000000"/>
                    <entry_double value="4.000000"/>
                </para_vec_double>
                <para_vec_double permname="Source_StandbyDryGasTemperatureSetValue">
                    <entry_double value="150.000000"/>
                    <entry_double value="180.000000"/>
                    <entry_double value="180.000000"/>
                </para_vec_double>
            </dependent>
            <dependent source="ultraspray" polarity="negative">
                <para_vec_double permname="Source_StandbyNebulizerPressureSetValue">
                    <entry_double value="4.100000"/>
                    <entry_double value="0.500000"/>
                    <entry_double value="0.500000"/>
                </para_vec_double>
                <para_double value="0.000000" permname="Source_StandbyNanoBoosterPressureSetValue"/>
                <para_vec_double permname="Source_StandbyVaporizerTemperatureSetValue">
                    <entry_double value="250.000000"/>
                    <entry_double value="0.000000"/>
                    <entry_double value="0.000000"/>
                </para_vec_double>
                <para_vec_double permname="Source_StandbyDryGasFlowRateSetValue">
                    <entry_double value="3.000000"/>
                    <entry_double value="4.000000"/>
                    <entry_double value="4.000000"/>
                </para_vec_double>
                <para_vec_double permname="Source_StandbyDryGasTemperatureSetValue">
                    <entry_double value="180.000000"/>
                    <entry_double value="180.000000"/>
                    <entry_double value="180.000000"/>
                </para_vec_double>
            </dependent>
            <dependent source="captivespray" polarity="negative">
                <para_vec_double permname="Source_StandbyNebulizerPressureSetValue">
                    <entry_double value="0.500000"/>
                    <entry_double value="0.500000"/>
                    <entry_double value="0.500000"/>
                </para_vec_double>
                <para_double value="0.000000" permname="Source_StandbyNanoBoosterPressureSetValue"/>
                <para_vec_double permname="Source_StandbyVaporizerTemperatureSetValue">
                    <entry_double value="0.000000"/>
                    <entry_double value="0.000000"/>
                    <entry_double value="0.000000"/>
                </para_vec_double>
                <para_vec_double permname="Source_StandbyDryGasFlowRateSetValue">
                    <entry_double value="3.000000"/>
                    <entry_double value="4.000000"/>
                    <entry_double value="4.000000"/>
                </para_vec_double>
                <para_vec_double permname="Source_StandbyDryGasTemperatureSetValue">
                    <entry_double value="150.000000"/>
                    <entry_double value="180.000000"/>
                    <entry_double value="180.000000"/>
                </para_vec_double>
            </dependent>
            <dependent source="gc-apci" polarity="negative">
                <para_vec_double permname="Source_StandbyNebulizerPressureSetValue">
                    <entry_double value="3.000000"/>
                    <entry_double value="3.000000"/>
                    <entry_double value="3.000000"/>
                </para_vec_double>
                <para_double value="0.000000" permname="Source_StandbyNanoBoosterPressureSetValue"/>
                <para_vec_double permname="Source_StandbyVaporizerTemperatureSetValue">
                    <entry_double value="0.000000"/>
                    <entry_double value="0.000000"/>
                    <entry_double value="0.000000"/>
                </para_vec_double>
                <para_vec_double permname="Source_StandbyDryGasFlowRateSetValue">
                    <entry_double value="2.500000"/>
                    <entry_double value="2.500000"/>
                    <entry_double value="2.500000"/>
                </para_vec_double>
                <para_vec_double permname="Source_StandbyDryGasTemperatureSetValue">
                    <entry_double value="250.000000"/>
                    <entry_double value="250.000000"/>
                    <entry_double value="250.000000"/>
                </para_vec_double>
            </dependent>
            <dependent polarity="positive">
                <para_string value="D:\Methods\Specification\timsTOFpro_startup.m" permname="Calibration_CurrentMethodPathName"/>
            </dependent>
            <dependent polarity="negative">
                <para_string value="D:\Methods\Specification\ResolutionAcceptance_neg.m" permname="Calibration_CurrentMethodPathName"/>
            </dependent>
            <dependent polarity="positive">
                <para_int value="100" permname="TOF_DeviceTempAverageNumber1"/>
                <para_int value="100" permname="TOF_DeviceTempAverageNumber2"/>
                <para_double value="0.000000" permname="TOF_DeviceTempGradient1"/>
                <para_double value="0.000000" permname="TOF_DeviceTempGradient2"/>
            </dependent>
            <dependent polarity="negative">
                <para_int value="100" permname="TOF_DeviceTempAverageNumber1"/>
                <para_int value="100" permname="TOF_DeviceTempAverageNumber2"/>
                <para_double value="0.000000" permname="TOF_DeviceTempGradient1"/>
                <para_double value="0.000000" permname="TOF_DeviceTempGradient2"/>
            </dependent>
            <dependent polarity="positive">
                <para_int value="1" permname="IMS_CalibrationRampDelay"/>
                <para_int value="918" permname="IMS_CalibrationRampNumberOfCycles"/>
                <para_double value="231.126045" permname="IMS_CalibrationRampStart"/>
                <para_double value="60.560255" permname="IMS_CalibrationRampEnd"/>
                <para_double value="0.500000" permname="IMS_Calibration_MobilityStart_Save"/>
                <para_double value="1.700000" permname="IMS_Calibration_MobilityEnd_Save"/>
                <para_int value="1" permname="IMS_Calibration_LastCalibrationMode"/>
            </dependent>
            <dependent polarity="negative">
                <para_int value="1" permname="IMS_CalibrationRampDelay"/>
                <para_int value="842" permname="IMS_CalibrationRampNumberOfCycles"/>
                <para_double value="-247.013845" permname="IMS_CalibrationRampStart"/>
                <para_double value="-90.440211" permname="IMS_CalibrationRampEnd"/>
                <para_double value="0.500000" permname="IMS_Calibration_MobilityStart_Save"/>
                <para_double value="1.700000" permname="IMS_Calibration_MobilityEnd_Save"/>
                <para_int value="1" permname="IMS_Calibration_LastCalibrationMode"/>
            </dependent>
            <dependent polarity="positive">
                <para_double value="26.500000" permname="Transfer_Funnel1Out_Base_Set"/>
            </dependent>
            <dependent polarity="negative">
                <para_double value="-26.500000" permname="Transfer_Funnel1Out_Base_Set"/>
            </dependent>
            <dependent polarity="positive">
                <para_double value="1600.000000" permname="TOF_PulserPullSetValue"/>
            </dependent>
            <dependent polarity="negative">
                <para_double value="1600.000000" permname="TOF_PulserPullSetValue"/>
            </dependent>
            <dependent polarity="positive">
                <para_double value="5" permname="Calibration_Digitizer_ExtractPulsWidth"/>
            </dependent>
            <dependent polarity="negative">
                <para_double value="5" permname="Calibration_Digitizer_ExtractPulsWidth"/>
            </dependent>
            <para_double value="3" permname="Internal_AutotuneSingleIonIntensityFactor"/>
            <para_double value="2.75" permname="MSMS_Pasef_Scheduler_MeasuringTime"/>
            <para_double value="1" permname="IMS_Cycle_PurgeTransferDelay"/>
            <para_int value="50" permname="MSMS_Pasef_Mobilogram_Threshold"/>
            <para_double value="58" permname="Collision_GasSupply_Set"/>
            <para_double value="0.025000000000000001" permname="MSMS_Pasef_MultipletGroupingMzTolerance"/>
            <para_double value="45000" permname="MSMS_Pasef_TofResolution"/>
            <para_double value="0" permname="TOF_DetectorSourceSetValue"/>
            <para_double value="2.5" permname="MSMS_Pasef_MobilogramGridMzWidth"/>
            <para_double value="1.6499999999999999" permname="MSMS_Pasef_Scheduler_SwitchingTime"/>
            <para_double value="2289.682539285714" permname="TOF_DetectorTofSetValue"/>
            <para_int value="6" permname="Collision_QuenchTime_Set"/>
            <para_double value="0.5" permname="MSMS_Pasef_MobilogramGridMzOverlap"/>
            <para_double value="40" permname="TOF_DetectorTof_HighSensitivity_GainVoltage"/>
            <para_int value="10" permname="MSMS_Pasef_MultipletGroupingMobilityTolerance"/>
            <para_double value="2" permname="IMS_Cycle_PurgeLength"/>
            <dependent polarity="positive">
                <para_double value="0" permname="Transfer_Tunnel0Voltage_Delta_1A"/>
                <para_double value="0" permname="Transfer_Tunnel0Voltage_Delta_2A"/>
                <para_double value="0" permname="Transfer_Tunnel0Voltage_Delta_4A"/>
                <para_double value="0" permname="Transfer_Tunnel0Voltage_Delta_5A"/>
                <para_double value="0" permname="Transfer_Tunnel0Voltage_Delta_6A"/>
                <para_double value="40" permname="FocusPreTOF_Lens1_Storage_Set"/>
                <para_double value="0" permname="Transfer_DeflectorPlate_Delta_1"/>
                <para_double value="23.5" permname="FocusPreTOF_Lens1_Extraction_Set"/>
                <para_double value="0" permname="FocusPreTOF_Lens5_Set"/>
                <para_double value="185" permname="Transfer_CapillaryExit_Base_Set"/>
                <para_double value="23.5" permname="FocusPreCollisionCell_Lens1_Base_Set"/>
                <para_double value="6466.6000000000004" permname="TOF_PulserLensSetValue"/>
                <para_double value="0" permname="IMS_Purge_Voltage_Base"/>
                <para_double value="0" permname="FocusPreTOF_Lens2_Set"/>
                <para_double value="-93.300003000000004" permname="FocusPreTOF_Lens3_Set"/>
                <para_double value="0" permname="FocusPreTOF_Lens4_Set"/>
                <para_double value="607.89999999999998" permname="TOF_CorrectorExtractSetValue"/>
                <para_double value="25.5" permname="Collision_Bias_Set"/>
                <para_double value="2" permname="IMS_Cycle_TransferTime"/>
                <para_double value="3.6000000000000001" permname="IMS_CalibrationTransitTime"/>
                <para_double value="789" permname="TOF_DeceleratorSetValue"/>
                <para_double value="70" permname="Collision_In_Set"/>
                <para_double value="2650" permname="TOF_ReflectorSetValue"/>
                <para_double value="-0" permname="Collision_Out_Set"/>
                <para_double value="135" permname="Transfer_Funnel1In_Base_Set"/>
                <para_double value="39" permname="Transfer_Funnel1Base_Base_Set"/>
                <para_double value="55" permname="Transfer_Funnel1Tunnel_T1_Base_Set"/>
                <para_double value="50" permname="Transfer_Funnel1Tunnel_T2_Base_Set"/>
                <para_double value="45" permname="Transfer_Funnel1Tunnel_T3_Base_Set"/>
                <para_double value="40" permname="Transfer_Funnel1Tunnel_T4_Base_Set"/>
                <para_double value="38" permname="Transfer_Funnel2In_Base_Set"/>
                <para_double value="27" permname="Transfer_Funnel2Base_Base_Set"/>
                <para_double value="28" permname="Transfer_Funnel2Out_Base_Set"/>
                <para_double value="1600" permname="TOF_PulserPushSetValue"/>
                <para_double value="54.600000000000001" permname="TOF_CorrectorFillSetValue"/>
                <para_double value="-60.700001" permname="FocusPreCollisionCell_Lens2_Base_Set"/>
                <para_double value="28.100000000000001" permname="FocusPreCollisionCell_Lens3_Base_Set"/>
                <para_double value="9900" permname="TOF_FlightTubeSetValue"/>
                <para_double value="15" permname="FocusPreQuadrupole_Lens2_Delta_Set"/>
                <para_double value="24.5" permname="FocusPreQuadrupole_Lens1_Extraction_Base_Set"/>
                <para_double value="24.5" permname="FocusPreQuadrupole_Lens1_Storage_Base_Set"/>
                <para_double value="15" permname="FocusPreQuadrupole_Lens2_Base_Set"/>
                <para_double value="-75" permname="FocusPreQuadrupole_Lens3_Base_Set"/>
                <para_double value="20" permname="FocusPreQuadrupole_SplitLens2_OpenTime_Set"/>
                <para_double value="25.5" permname="Quadrupole_Bias_Base_Set"/>
                <para_double value="26" permname="Quadrupole_EntranceRampDC_Base_Set"/>
                <para_double value="25" permname="Quadrupole_ExitRampDC_Base_Set"/>
                <para_double value="25.5" permname="Transfer_MultipoleBias_Base_Set"/>
                <para_double value="40" permname="Transfer_MultipoleGradientVoltage_Base_Set"/>
            </dependent>
            <dependent polarity="negative">
                <para_double value="0" permname="Transfer_Tunnel0Voltage_Delta_1A"/>
                <para_double value="0" permname="Transfer_Tunnel0Voltage_Delta_2A"/>
                <para_double value="0" permname="Transfer_Tunnel0Voltage_Delta_4A"/>
                <para_double value="0" permname="Transfer_Tunnel0Voltage_Delta_5A"/>
                <para_double value="0" permname="Transfer_Tunnel0Voltage_Delta_6A"/>
                <para_double value="-40" permname="FocusPreTOF_Lens1_Storage_Set"/>
                <para_double value="0" permname="Transfer_DeflectorPlate_Delta_1"/>
                <para_double value="-23.5" permname="FocusPreTOF_Lens1_Extraction_Set"/>
                <para_double value="0" permname="FocusPreTOF_Lens5_Set"/>
                <para_double value="-185" permname="Transfer_CapillaryExit_Base_Set"/>
                <para_double value="-24.5" permname="FocusPreCollisionCell_Lens1_Base_Set"/>
                <para_double value="6304.6999999999998" permname="TOF_PulserLensSetValue"/>
                <para_double value="0" permname="IMS_Purge_Voltage_Base"/>
                <para_double value="0" permname="FocusPreTOF_Lens2_Set"/>
                <para_double value="108.5" permname="FocusPreTOF_Lens3_Set"/>
                <para_double value="0" permname="FocusPreTOF_Lens4_Set"/>
                <para_double value="611.10000000000002" permname="TOF_CorrectorExtractSetValue"/>
                <para_double value="-25.5" permname="Collision_Bias_Set"/>
                <para_double value="2" permname="IMS_Cycle_TransferTime"/>
                <para_double value="3.6000000000000001" permname="IMS_CalibrationTransitTime"/>
                <para_double value="787" permname="TOF_DeceleratorSetValue"/>
                <para_double value="-70" permname="Collision_In_Set"/>
                <para_double value="2650" permname="TOF_ReflectorSetValue"/>
                <para_double value="0" permname="Collision_Out_Set"/>
                <para_double value="-135" permname="Transfer_Funnel1In_Base_Set"/>
                <para_double value="-39" permname="Transfer_Funnel1Base_Base_Set"/>
                <para_double value="-55" permname="Transfer_Funnel1Tunnel_T1_Base_Set"/>
                <para_double value="-50" permname="Transfer_Funnel1Tunnel_T2_Base_Set"/>
                <para_double value="-45" permname="Transfer_Funnel1Tunnel_T3_Base_Set"/>
                <para_double value="-40" permname="Transfer_Funnel1Tunnel_T4_Base_Set"/>
                <para_double value="-38" permname="Transfer_Funnel2In_Base_Set"/>
                <para_double value="-27" permname="Transfer_Funnel2Base_Base_Set"/>
                <para_double value="-28" permname="Transfer_Funnel2Out_Base_Set"/>
                <para_double value="1600" permname="TOF_PulserPushSetValue"/>
                <para_double value="46.700000000000003" permname="TOF_CorrectorFillSetValue"/>
                <para_double value="57.599997999999999" permname="FocusPreCollisionCell_Lens2_Base_Set"/>
                <para_double value="-29.5" permname="FocusPreCollisionCell_Lens3_Base_Set"/>
                <para_double value="9900" permname="TOF_FlightTubeSetValue"/>
                <para_double value="15" permname="FocusPreQuadrupole_Lens2_Delta_Set"/>
                <para_double value="-24.5" permname="FocusPreQuadrupole_Lens1_Extraction_Base_Set"/>
                <para_double value="-24.5" permname="FocusPreQuadrupole_Lens1_Storage_Base_Set"/>
                <para_double value="15" permname="FocusPreQuadrupole_Lens2_Base_Set"/>
                <para_double value="15" permname="FocusPreQuadrupole_Lens3_Base_Set"/>
                <para_double value="20" permname="FocusPreQuadrupole_SplitLens2_OpenTime_Set"/>
                <para_double value="-25.5" permname="Quadrupole_Bias_Base_Set"/>
                <para_double value="-26" permname="Quadrupole_EntranceRampDC_Base_Set"/>
                <para_double value="-25" permname="Quadrupole_ExitRampDC_Base_Set"/>
                <para_double value="-25.5" permname="Transfer_MultipoleBias_Base_Set"/>
                <para_double value="-40.5" permname="Transfer_MultipoleGradientVoltage_Base_Set"/>
            </dependent>
            <para_int value="1" permname="TOF_SwitchTempCompensation"/>
            <para_vec_double permname="TOF_DeviceTempGradientEnhanced">
                <entry_double value="20"/>
                <entry_double value="0"/>
            </para_vec_double>
            <dependent polarity="positive">
                <para_int value="0" permname="Calibration_TofCalVersion"/>
                <para_double value="0.99987316909918134" permname="Calibration_Score"/>
                <para_int value="12" permname="Calibration_RegressionMode"/>
                <para_double value="320.3543191045942" permname="Calibration_TofCalC0"/>
                <para_double value="156095.42696987922" permname="Calibration_TofCalC1"/>
                <para_double value="-0.00018534056285358366" permname="Calibration_TofCalC2"/>
                <para_string value=" V1.0CHPCData  Order 6 vCoeff V1.0VectorDouble 7 0.144683337897448222 -0.00122603082483510812 4.07312086276281976e-06 -6.79253305932314612e-09 6.0095865056429664e-12 -2.68063515264213518e-15 4.71531366376462772e-19  c2 -0.000185340562853583658 c0 320.354319104594197 minMass 361.926337999999987 maxMass 1247.76284499999997 bUse 1 endCHPCData " permname="Calibration_TofCalHPC"/>
                <para_double value="0.0003912378714130221" permname="Calibration_StdDev"/>
                <para_double value="0.5218481680768845" permname="Calibration_StdDevInPPM"/>
                <para_int value="4" permname="Calibration_Tof2CalibrationMode"/>
                <para_double value="298.94487600000002" permname="Calibration_Tof2CalC0"/>
                <para_double value="154709.327376" permname="Calibration_Tof2CalC1"/>
                <para_double value="-0.017749000000000001" permname="Calibration_Tof2CalC2"/>
                <para_double value="0" permname="Calibration_Tof2CalC3"/>
                <para_double value="0" permname="Calibration_Tof2CalDM"/>
                <para_double value="0" permname="Calibration_Tof2StdDev"/>
                <para_double value="0" permname="Calibration_Tof2StdDevInPPM"/>
                <para_double value="1" permname="Calibration_Tof2Score"/>
                <para_string value="Na Formate" permname="Calibration_LastUsedReferenceMassList"/>
                <para_string value="2022-10-06T13:43:40+02:00" permname="Calibration_LastCalibrationDate"/>
                <para_string value="unknown" permname="Calibration_LastCalibrationUser"/>
                <para_vec_string permname="Calibration_LastCalibrationReferenceMassName">
                    <entry_string value="Na(NaCOOH)5"/>
                    <entry_string value="Na(NaCOOH)6"/>
                    <entry_string value="Na(NaCOOH)7"/>
                    <entry_string value="Na(NaCOOH)8"/>
                    <entry_string value="Na(NaCOOH)9"/>
                    <entry_string value="Na(NaCOOH)10"/>
                    <entry_string value="Na(NaCOOH)11"/>
                    <entry_string value="Na(NaCOOH)12"/>
                    <entry_string value="Na(NaCOOH)13"/>
                    <entry_string value="Na(NaCOOH)14"/>
                    <entry_string value="Na(NaCOOH)15"/>
                    <entry_string value="Na(NaCOOH)16"/>
                    <entry_string value="Na(NaCOOH)17"/>
                    <entry_string value="Na(NaCOOH)18"/>
                </para_vec_string>
                <para_vec_double permname="Calibration_LastCalibrationReferenceMass">
                    <entry_double value="362.92633799999999"/>
                    <entry_double value="430.91376200000002"/>
                    <entry_double value="498.901186"/>
                    <entry_double value="566.88860899999997"/>
                    <entry_double value="634.87603300000001"/>
                    <entry_double value="702.86345600000004"/>
                    <entry_double value="770.85087999999996"/>
                    <entry_double value="838.838303"/>
                    <entry_double value="906.82572700000003"/>
                    <entry_double value="974.81314999999995"/>
                    <entry_double value="1042.8005740000001"/>
                    <entry_double value="1110.787998"/>
                    <entry_double value="1178.7754210000001"/>
                    <entry_double value="1246.762845"/>
                </para_vec_double>
                <para_vec_double permname="Calibration_LastCalibrationCurrentTime">
                    <entry_double value="48538.832290344624"/>
                    <entry_double value="52861.471738842098"/>
                    <entry_double value="56854.589349468602"/>
                    <entry_double value="60583.664865753875"/>
                    <entry_double value="64095.136302501705"/>
                    <entry_double value="67423.000547685442"/>
                    <entry_double value="70593.439431313702"/>
                    <entry_double value="73626.9550091282"/>
                    <entry_double value="76539.784890723327"/>
                    <entry_double value="79345.346064398924"/>
                    <entry_double value="82054.679159618987"/>
                    <entry_double value="84677.071724808295"/>
                    <entry_double value="87220.273380507118"/>
                    <entry_double value="89691.162856137889"/>
                </para_vec_double>
                <para_vec_double permname="Calibration_LastCalibrationCurrentMass">
                    <entry_double value="362.9263996007694"/>
                    <entry_double value="430.91401139167908"/>
                    <entry_double value="498.90205040462752"/>
                    <entry_double value="566.88936705300284"/>
                    <entry_double value="634.87804838494208"/>
                    <entry_double value="702.86451750537071"/>
                    <entry_double value="770.85084959944788"/>
                    <entry_double value="838.83876810898221"/>
                    <entry_double value="906.8256033535805"/>
                    <entry_double value="974.81308261300819"/>
                    <entry_double value="1042.8010172192435"/>
                    <entry_double value="1110.7897795575304"/>
                    <entry_double value="1178.7760714429346"/>
                    <entry_double value="1246.7632463142324"/>
                </para_vec_double>
                <para_vec_double permname="Calibration_LastCalibrationResultMass">
                    <entry_double value="362.92628133396465"/>
                    <entry_double value="430.9139213344879"/>
                    <entry_double value="498.90123648653781"/>
                    <entry_double value="566.88801176105449"/>
                    <entry_double value="634.87664745646759"/>
                    <entry_double value="702.86349765188015"/>
                    <entry_double value="770.85038292902175"/>
                    <entry_double value="838.83874100161017"/>
                    <entry_double value="906.82569748390279"/>
                    <entry_double value="974.81292602172573"/>
                    <entry_double value="1042.8003631346437"/>
                    <entry_double value="1110.788670823951"/>
                    <entry_double value="1178.7749483383643"/>
                    <entry_double value="1246.7629555025565"/>
                </para_vec_double>
                <para_vec_double permname="Calibration_LastCalibrationMassError">
                    <entry_double value="-0.15613646462405287"/>
                    <entry_double value="0.36975957123328018"/>
                    <entry_double value="0.10119546562100418"/>
                    <entry_double value="-1.0535384483060644"/>
                    <entry_double value="0.9678369250833615"/>
                    <entry_double value="0.059260272752455996"/>
                    <entry_double value="-0.64483415808363931"/>
                    <entry_double value="0.52215261107086963"/>
                    <entry_double value="-0.03254880884381503"/>
                    <entry_double value="-0.22976533935844659"/>
                    <entry_double value="-0.20221062555120617"/>
                    <entry_double value="0.60571769963948441"/>
                    <entry_double value="-0.40097683351697877"/>
                    <entry_double value="0.088631576505755802"/>
                </para_vec_double>
                <para_vec_double permname="Calibration_LastCalibrationMassIntensity">
                    <entry_double value="41572"/>
                    <entry_double value="121433"/>
                    <entry_double value="104692"/>
                    <entry_double value="122636"/>
                    <entry_double value="158164"/>
                    <entry_double value="180274"/>
                    <entry_double value="108579"/>
                    <entry_double value="107936"/>
                    <entry_double value="46500"/>
                    <entry_double value="26062"/>
                    <entry_double value="12980"/>
                    <entry_double value="9653"/>
                    <entry_double value="6390"/>
                    <entry_double value="3111"/>
                </para_vec_double>
                <para_double value="99.993561" permname="Calibration_ScanBegin"/>
                <para_double value="1700" permname="Calibration_ScanEnd"/>
                <para_double value="58" permname="Calibration_Collision_GasSupply_Set"/>
                <para_double value="108" permname="Calibration_Digitizer_ExtractTriggerTime"/>
                <para_double value="60" permname="Calibration_FocusPreTOF_Lens1_TransferTime"/>
                <para_double value="12" permname="Calibration_FocusPreTOF_Lens1_PrePulseStorageTime"/>
                <para_int value="0" permname="Calibration_TOF_FocusMode"/>
                <para_double value="1600" permname="Calibration_TOF_PulserPushSetValue"/>
                <para_double value="1600" permname="Calibration_TOF_PulserPullSetValue"/>
                <para_double value="6466.6000000000004" permname="Calibration_TOF_PulserLensSetValue"/>
                <para_double value="54.600000000000001" permname="Calibration_TOF_CorrectorFillSetValue"/>
                <para_double value="607.89999999999998" permname="Calibration_TOF_CorrectorExtractSetValue"/>
                <para_double value="9900" permname="Calibration_TOF_FlightTubeSetValue"/>
                <para_double value="789" permname="Calibration_TOF_DeceleratorSetValue"/>
                <para_double value="2650" permname="Calibration_TOF_ReflectorSetValue"/>
                <para_double value="2289.682539285714" permname="Calibration_TOF_DetectorTofSetValue"/>
                <para_double value="100" permname="Calibration_FocusPreQuadrupole_SplitLens2_DutyCycle_Set"/>
                <para_double value="20" permname="Calibration_FocusPreQuadrupole_SplitLens2_OpenTime_Set"/>
                <para_double value="23.5" permname="Calibration_FocusPreTOF_Lens1_Extraction_Set"/>
                <para_double value="40" permname="Calibration_FocusPreTOF_Lens1_Storage_Set"/>
                <para_double value="0" permname="Calibration_FocusPreTOF_Lens2_Set"/>
                <para_double value="-93.300003000000004" permname="Calibration_FocusPreTOF_Lens3_Set"/>
                <para_double value="0" permname="Calibration_FocusPreTOF_Lens4_Set"/>
                <para_double value="0" permname="Calibration_FocusPreTOF_Lens5_Set"/>
                <para_double value="5" permname="Calibration_Processing_AssumedPeakWidth"/>
                <para_double value="25.339981927831822" permname="TOF_DeviceReferenceTemp1"/>
                <para_double value="25.851738097930767" permname="TOF_DeviceReferenceTemp2"/>
            </dependent>
            <dependent polarity="negative">
                <para_int value="1" permname="Calibration_TofCalVersion"/>
                <para_double value="0.71590100000000001" permname="Calibration_Score"/>
                <para_int value="2" permname="Calibration_RegressionMode"/>
                <para_double value="315.39540599999998" permname="Calibration_TofCalC0"/>
                <para_double value="156068.202647" permname="Calibration_TofCalC1"/>
                <para_double value="-0.00024499999999999999" permname="Calibration_TofCalC2"/>
                <para_string value="" permname="Calibration_TofCalHPC"/>
                <para_double value="0.0024610000000000001" permname="Calibration_StdDev"/>
                <para_double value="1.8671409999999999" permname="Calibration_StdDevInPPM"/>
                <para_int value="5" permname="Calibration_Tof2CalibrationMode"/>
                <para_double value="321.75729999999999" permname="Calibration_Tof2CalC0"/>
                <para_double value="155961.26772100001" permname="Calibration_Tof2CalC1"/>
                <para_double value="0.00046999999999999999" permname="Calibration_Tof2CalC2"/>
                <para_double value="0" permname="Calibration_Tof2CalC3"/>
                <para_double value="-0.010525" permname="Calibration_Tof2CalDM"/>
                <para_double value="0.000164" permname="Calibration_Tof2StdDev"/>
                <para_double value="0.102544" permname="Calibration_Tof2StdDevInPPM"/>
                <para_double value="1" permname="Calibration_Tof2Score"/>
                <para_string value="Tuning Mix ES-TOF (ESI)" permname="Calibration_LastUsedReferenceMassList"/>
                <para_string value="2022-01-27T13:28:04+01:00" permname="Calibration_LastCalibrationDate"/>
                <para_string value="Demo User" permname="Calibration_LastCalibrationUser"/>
                <para_vec_string permname="Calibration_LastCalibrationReferenceMassName">
                    <entry_string value="C6HF9N3O"/>
                    <entry_string value="C12HF21N3O"/>
                    <entry_string value="C20H18F27N3O8P3"/>
                    <entry_string value="C26H18F39N3O8P3"/>
                    <entry_string value="C32H18F51N3O8P3"/>
                    <entry_string value="C38H18F63N3O8P3"/>
                    <entry_string value="C44H18F75N3O8P3"/>
                    <entry_string value="C50H18F87N3O8P3"/>
                    <entry_string value="C56H18F99N3O8P3"/>
                </para_vec_string>
                <para_vec_double permname="Calibration_LastCalibrationReferenceMass">
                    <entry_double value="301.99813899999998"/>
                    <entry_double value="601.97897699999999"/>
                    <entry_double value="1033.98811"/>
                    <entry_double value="1333.9689470000001"/>
                    <entry_double value="1633.949785"/>
                    <entry_double value="1933.930623"/>
                    <entry_double value="2233.9114610000001"/>
                    <entry_double value="2533.8922990000001"/>
                    <entry_double value="2833.873137"/>
                </para_vec_double>
                <para_vec_double permname="Calibration_LastCalibrationCurrentTime">
                    <entry_double value="44325.293597999997"/>
                    <entry_double value="62448.773165999999"/>
                    <entry_double value="81745.252145999999"/>
                    <entry_double value="92805.571842999998"/>
                    <entry_double value="102677.642402"/>
                    <entry_double value="111677.96579"/>
                    <entry_double value="120003.356789"/>
                    <entry_double value="127786.149408"/>
                    <entry_double value="135120.329161"/>
                </para_vec_double>
                <para_vec_double permname="Calibration_LastCalibrationCurrentMass">
                    <entry_double value="302.00137999999998"/>
                    <entry_double value="602.01906599999995"/>
                    <entry_double value="1034.0746369999999"/>
                    <entry_double value="1334.0867519999999"/>
                    <entry_double value="1634.097925"/>
                    <entry_double value="1934.109455"/>
                    <entry_double value="2234.1208660000002"/>
                    <entry_double value="2534.132897"/>
                    <entry_double value="2834.1443749999999"/>
                </para_vec_double>
                <para_vec_double permname="Calibration_LastCalibrationResultMass">
                    <entry_double value="301.99812700000001"/>
                    <entry_double value="601.97905600000001"/>
                    <entry_double value="1033.9879350000001"/>
                    <entry_double value="1333.969079"/>
                    <entry_double value="1633.949664"/>
                    <entry_double value="1933.9306710000001"/>
                    <entry_double value="2233.9114399999999"/>
                    <entry_double value="2533.8926000000001"/>
                    <entry_double value="2833.8729060000001"/>
                </para_vec_double>
                <para_vec_double permname="Calibration_LastCalibrationMassError">
                    <entry_double value="-0.039579999999999997"/>
                    <entry_double value="0.131217"/>
                    <entry_double value="-0.16902600000000001"/>
                    <entry_double value="0.099292000000000005"/>
                    <entry_double value="-0.074156"/>
                    <entry_double value="0.024660999999999999"/>
                    <entry_double value="-0.0096050000000000007"/>
                    <entry_double value="0.118703"/>
                    <entry_double value="-0.081362000000000004"/>
                </para_vec_double>
                <para_vec_double permname="Calibration_LastCalibrationMassIntensity">
                    <entry_double value="69740"/>
                    <entry_double value="390168"/>
                    <entry_double value="785494"/>
                    <entry_double value="992111"/>
                    <entry_double value="518216"/>
                    <entry_double value="145664"/>
                    <entry_double value="83587"/>
                    <entry_double value="20453"/>
                    <entry_double value="7162"/>
                </para_vec_double>
                <para_double value="49.998263999999999" permname="Calibration_ScanBegin"/>
                <para_double value="3000" permname="Calibration_ScanEnd"/>
                <para_double value="58" permname="Calibration_Collision_GasSupply_Set"/>
                <para_double value="143" permname="Calibration_Digitizer_ExtractTriggerTime"/>
                <para_double value="110" permname="Calibration_FocusPreTOF_Lens1_TransferTime"/>
                <para_double value="10" permname="Calibration_FocusPreTOF_Lens1_PrePulseStorageTime"/>
                <para_int value="0" permname="Calibration_TOF_FocusMode"/>
                <para_double value="1600" permname="Calibration_TOF_PulserPushSetValue"/>
                <para_double value="1600" permname="Calibration_TOF_PulserPullSetValue"/>
                <para_double value="6304.6999999999998" permname="Calibration_TOF_PulserLensSetValue"/>
                <para_double value="46.700000000000003" permname="Calibration_TOF_CorrectorFillSetValue"/>
                <para_double value="611.10000000000002" permname="Calibration_TOF_CorrectorExtractSetValue"/>
                <para_double value="9900" permname="Calibration_TOF_FlightTubeSetValue"/>
                <para_double value="787" permname="Calibration_TOF_DeceleratorSetValue"/>
                <para_double value="2650" permname="Calibration_TOF_ReflectorSetValue"/>
                <para_double value="2275.3968249999998" permname="Calibration_TOF_DetectorTofSetValue"/>
                <para_double value="100" permname="Calibration_FocusPreQuadrupole_SplitLens2_DutyCycle_Set"/>
                <para_double value="20" permname="Calibration_FocusPreQuadrupole_SplitLens2_OpenTime_Set"/>
                <para_double value="-23.5" permname="Calibration_FocusPreTOF_Lens1_Extraction_Set"/>
                <para_double value="-40" permname="Calibration_FocusPreTOF_Lens1_Storage_Set"/>
                <para_double value="0" permname="Calibration_FocusPreTOF_Lens2_Set"/>
                <para_double value="108.5" permname="Calibration_FocusPreTOF_Lens3_Set"/>
                <para_double value="0" permname="Calibration_FocusPreTOF_Lens4_Set"/>
                <para_double value="0" permname="Calibration_FocusPreTOF_Lens5_Set"/>
                <para_double value="5" permname="Calibration_Processing_AssumedPeakWidth"/>
                <para_double value="25.299495" permname="TOF_DeviceReferenceTemp1"/>
                <para_double value="24.667580000000001" permname="TOF_DeviceReferenceTemp2"/>
            </dependent>
            <dependent polarity="positive">
                <para_vec_double permname="IMS_CalibrationCoefficients">
                    <entry_double value="0.078087232475616108"/>
                    <entry_double value="122.54035871983584"/>
                    <entry_double value="12.244164233968622"/>
                    <entry_double value="383.17823725812246"/>
                </para_vec_double>
                <para_vec_double permname="IMS_Calibration_LastCalibrationReferenceMobility">
                    <entry_double value="0.99145862820751063"/>
                    <entry_double value="1.1986128344636646"/>
                    <entry_double value="1.3933650439464611"/>
                </para_vec_double>
                <para_int value="1" permname="IMS_Calibration_SwitchPressureCompensation"/>
                <para_double value="-1" permname="IMS_Calibration_StdDev"/>
                <para_vec_double permname="IMS_Calibration_LastCalibrationCurrentCycleNumber">
                    <entry_double value="559.50001199999997"/>
                    <entry_double value="411.50001099999997"/>
                    <entry_double value="259.50001099999997"/>
                </para_vec_double>
                <para_double value="2.7185404108742324" permname="IMS_Calibration_Funnel1In_Pressure"/>
                <para_double value="1" permname="IMS_Calibration_Score"/>
                <para_double value="50" permname="IMS_Calibration_Funnel1In_PressureCompensationFactor"/>
                <para_string value="unknown" permname="IMS_Calibration_LastCalibrationUser"/>
                <para_string value="2022-10-07T10:52:46+02:00" permname="IMS_Calibration_LastCalibrationDate"/>
                <para_vec_string permname="IMS_Calibration_LastCalibrationReferenceMassName">
                    <entry_string value="C12H19F12N3O6P3"/>
                    <entry_string value="C18H19F24N3O6P3"/>
                    <entry_string value="C24H19F36N3O6P3"/>
                </para_vec_string>
                <para_vec_double permname="IMS_Calibration_LastCalibrationReferenceMass">
                    <entry_double value="622.02896099999998"/>
                    <entry_double value="922.00979900000004"/>
                    <entry_double value="1221.9906370000001"/>
                </para_vec_double>
                <para_vec_double permname="IMS_Calibration_LastCalibrationCurrentMobility">
                    <entry_double value="0.98709189079183657"/>
                    <entry_double value="1.1981305621168683"/>
                    <entry_double value="1.3968815417671259"/>
                </para_vec_double>
                <para_vec_double permname="IMS_Calibration_LastCalibrationResultMobility">
                    <entry_double value="0.99136502731091969"/>
                    <entry_double value="1.1989553277118259"/>
                    <entry_double value="1.3930872838734596"/>
                </para_vec_double>
                <para_vec_double permname="IMS_Calibration_LastCalibrationMobilityError">
                    <entry_double value="-0.0094407264133818322"/>
                    <entry_double value="0.028574134892733877"/>
                    <entry_double value="-0.01993447978390523"/>
                </para_vec_double>
                <para_vec_double permname="IMS_Calibration_LastCalibrationMassIntensity">
                    <entry_double value="988598.44383931695"/>
                    <entry_double value="349925.77010054083"/>
                    <entry_double value="174023.66271714948"/>
                </para_vec_double>
                <para_double value="3.6000000000000001" permname="IMS_Calibration_CalibrationTransitTime_Save"/>
                <para_double value="0.16459916890759377" permname="IMS_Calibration_RampVelocity_Save"/>
                <para_string value="Filter Calibration Mass and Mobility_445_622_922_1222 (ESI)" permname="IMS_Calibration_LastCalibrationReferenceMassList"/>
            </dependent>
            <dependent polarity="negative">
                <para_vec_double permname="IMS_CalibrationCoefficients">
                    <entry_double value="0.049758999999999998"/>
                    <entry_double value="127.23229499999999"/>
                    <entry_double value="16.036628"/>
                    <entry_double value="9213.0226889999994"/>
                </para_vec_double>
                <para_vec_double permname="IMS_Calibration_LastCalibrationReferenceMobility">
                    <entry_double value="1.2525649999999999"/>
                    <entry_double value="1.401597"/>
                    <entry_double value="1.573097"/>
                </para_vec_double>
                <para_int value="0" permname="IMS_Calibration_SwitchPressureCompensation"/>
                <para_double value="0.000843" permname="IMS_Calibration_StdDev"/>
                <para_vec_double permname="IMS_Calibration_LastCalibrationCurrentCycleNumber">
                    <entry_double value="437.50000699999998"/>
                    <entry_double value="319.50000699999998"/>
                    <entry_double value="183.50000700000001"/>
                </para_vec_double>
                <para_double value="-1" permname="IMS_Calibration_Funnel1In_Pressure"/>
                <para_double value="1" permname="IMS_Calibration_Score"/>
                <para_double value="50" permname="IMS_Calibration_Funnel1In_PressureCompensationFactor"/>
                <para_string value="Demo User" permname="IMS_Calibration_LastCalibrationUser"/>
                <para_string value="2020-09-29T11:38:10+01:00" permname="IMS_Calibration_LastCalibrationDate"/>
                <para_vec_string permname="IMS_Calibration_LastCalibrationReferenceMassName">
                    <entry_string value="C20H18F27N3O8P3"/>
                    <entry_string value="C26H18F39N3O8P3"/>
                    <entry_string value="C32H18F51N3O8P3"/>
                </para_vec_string>
                <para_vec_double permname="IMS_Calibration_LastCalibrationReferenceMass">
                    <entry_double value="1033.98811"/>
                    <entry_double value="1333.9689470000001"/>
                    <entry_double value="1633.949785"/>
                </para_vec_double>
                <para_vec_double permname="IMS_Calibration_LastCalibrationCurrentMobility">
                    <entry_double value="1.251819"/>
                    <entry_double value="1.399718"/>
                    <entry_double value="1.5727180000000001"/>
                </para_vec_double>
                <para_vec_double permname="IMS_Calibration_LastCalibrationResultMobility">
                    <entry_double value="1.2528919999999999"/>
                    <entry_double value="1.4007480000000001"/>
                    <entry_double value="1.5736509999999999"/>
                </para_vec_double>
                <para_vec_double permname="IMS_Calibration_LastCalibrationMobilityError">
                    <entry_double value="0.026106999999999998"/>
                    <entry_double value="-0.060538000000000002"/>
                    <entry_double value="0.035219"/>
                </para_vec_double>
                <para_vec_double permname="IMS_Calibration_LastCalibrationMassIntensity">
                    <entry_double value="883322.963903"/>
                    <entry_double value="629825.79136599996"/>
                    <entry_double value="586074.98859299999"/>
                </para_vec_double>
                <para_double value="3.6000000000000001" permname="IMS_Calibration_CalibrationTransitTime_Save"/>
                <para_double value="-0.18590899999999999" permname="IMS_Calibration_RampVelocity_Save"/>
                <para_string value="Tuning Mix ES-TOF (ESI)" permname="IMS_Calibration_LastCalibrationReferenceMassList"/>
            </dependent>
        </qtofimpactemacq>
    </instrument>
    <method>
        <qtofimpactemacq>
            <timetable>
                <segment endtime="5">
                    <para_int value="0" permname="Internal_AutotuneControl"/>
                    <para_string value="" permname="Service_InstrumentOverlayName"/>
                    <para_double value="0.000000" permname="Service_InstrumentOverlayValue"/>
                    <para_int value="0" permname="MSMSAuto_SwitchDeconvolution"/>
                    <para_int value="5" permname="MSMSAuto_DeconvolutionNoOfPreCursor"/>
                    <para_double value="0.000000" permname="MSMSAuto_DeconvolutionIntensityThreshold"/>
                    <para_int value="5" permname="MSMSAuto_DeconvolutionChargeMin"/>
                    <para_int value="50" permname="MSMSAuto_DeconvolutionChargeMax"/>
                    <para_double value="40000.000000" permname="MSMSAuto_DeconvolutionMassMin"/>
                    <para_double value="60000.000000" permname="MSMSAuto_DeconvolutionMassMax"/>
                    <para_int value="0" permname="CollisionSweep_Mode_Set"/>
                    <para_int value="0" permname="Other_LoadInstrumentParameter"/>
                    <para_int value="0" permname="Other_RunProcessingScript"/>
                    <para_int value="1" permname="Internal_ViewMode"/>
                    <para_int value="2" permname="Other_ParameterMode"/>
                    <para_int value="1" permname="Other_AccelerateSpectraRate"/>
                    <para_double value="5.000000" permname="MSMSAuto_ThresholdRelative"/>
                    <para_int value="1" permname="MSMSAuto_ChargedIonsGroupLengthUseStrict"/>
                    <para_int value="0" permname="MSMSAuto_SortByMass"/>
                    <para_int value="0" permname="MSMSAuto_FragmentationMode"/>
                    <para_int value="0" permname="MSMSAuto_SwitchPreCursorBackgroundSubstraction"/>
                    <para_int value="20" permname="MSMSAuto_PreCursorBackgroundAverageNumber"/>
                    <para_int value="0" permname="MSMSAuto_SwitchSile"/>
                    <para_int value="100" permname="MSMSAuto_SileTopN"/>
                    <para_int value="3" permname="MSMSAuto_SileDoMSMSOf"/>
                    <para_int value="1" permname="MSMSAuto_SileIntensityRatioMode"/>
                    <para_double value="0.001000" permname="MSMSAuto_SileTolerance"/>
                    <para_int value="0" permname="MSMSAuto_SileCheckChargeConsistency"/>
                    <para_double value="0.600000" permname="MSMSAuto_SileCrossCorrelation"/>
                    <para_double value="1.200000" permname="MSMSAuto_SileHeavyLightOrFirst"/>
                    <para_double value="0.800000" permname="MSMSAuto_SileHeavyLightOrLast"/>
                    <para_double value="0.050000" permname="MSMSAuto_SileHeavyLightAndFirst"/>
                    <para_double value="20.000000" permname="MSMSAuto_SileHeavyLightAndLast"/>
                    <para_vec_double permname="MSMSAuto_SileListDeltaMass">
                        <entry_double value="6.020100"/>
                    </para_vec_double>
                    <para_vec_int permname="MSMSAuto_SileListMaxSubstitutions">
                        <entry_int value="2"/>
                    </para_vec_int>
                    <para_vec_int permname="MSMSAuto_SileListChargeRangeStart">
                        <entry_int value="1"/>
                    </para_vec_int>
                    <para_vec_int permname="MSMSAuto_SileListChargeRangeEnd">
                        <entry_int value="3"/>
                    </para_vec_int>
                    <para_int value="0" permname="MSMSAuto_PreCursorCycleMode"/>
                    <para_double value="3.000000" permname="MSMSAuto_PreCursorCycleTimeMS"/>
                    <para_int value="0" permname="MSMSAuto_SwitchCollisionEnergyStepping"/>
                    <para_vec_double permname="MSMSAuto_CollisionEnergySteppingFactor">
                        <entry_double value="0.200000"/>
                        <entry_double value="0.800000"/>
                    </para_vec_double>
                    <para_int value="1" permname="MSMS_AcquisitionControl_Switch_Active"/>
                    <para_int value="0" permname="MSMS_AcquisitionControl_Dynamic_Active"/>
                    <para_int value="10000" permname="MSMS_AcquisitionControl_Fix_Summation"/>
                    <para_double value="0.680000" permname="MSMS_AcquisitionControl_Fix_SpectraRate"/>
                    <para_double value="1.460000" permname="MSMS_AcquisitionControl_Fix_SampleTime"/>
                    <para_int value="100000" permname="MSMS_AcquisitionControl_TargetIntensity"/>
                    <para_int value="10000" permname="MSMS_AcquisitionControl_SummationUpperLimit_Summation"/>
                    <para_double value="1.460000" permname="MSMS_AcquisitionControl_SummationUpperLimit_SpectraRate"/>
                    <para_double value="1.460000" permname="MSMS_AcquisitionControl_SummationUpperLimit_SampleTime"/>
                    <para_int value="500" permname="MSMS_AcquisitionControl_SummationLowerLimit_Summation"/>
                    <para_double value="1.460000" permname="MSMS_AcquisitionControl_SummationLowerLimit_SpectraRate"/>
                    <para_double value="0.080000" permname="MSMS_AcquisitionControl_SummationLowerLimit_SampleTime"/>
                    <para_int value="1" permname="MSMSAuto_RTMLTimeSlice"/>
                    <para_int value="0" permname="MSMSAuto_RTMLSwitchSetNumberOfPrecursors"/>
                    <para_int value="0" permname="MSMSAuto_RTMLSwitchEmptyIntervalsAcquireMSMS"/>
                    <para_int value="4" permname="SpectraAcquisition_SaveSpectra"/>
                    <para_int value="1" permname="RollingAverage_Mode"/>
                    <para_int value="10" permname="RollingAverage_Number"/>
                    <para_double value="100.000000" permname="Mode_TargetMassStart"/>
                    <para_double value="1700.000000" permname="Mode_TargetMassEnd"/>
                    <para_int value="1" permname="Processing_SwitchCalcPeakWidth"/>
                    <para_int value="0" permname="Processing_SwitchCalcSignalToNoise"/>
                    <para_int value="0" permname="Processing_SwitchCalcGoodness"/>
                    <para_double value="0.140000" permname="Processing_BaselineFlatness"/>
                    <para_double value="200.000000" permname="Processing_GuessedNoise"/>
                    <para_double value="100.000000" permname="Processing_GuessedAverage"/>
                    <para_double value="5.000000" permname="Processing_AssumedPeakWidth"/>
                    <dependent source="esi" polarity="positive">
                        <para_int value="0" permname="Source_MultiModeActiveMode_Set"/>
                        <para_int value="2000" permname="Source_ChargingVoltage_Set"/>
                        <para_int value="800" permname="Source_OnVoltSetValue"/>
                        <para_vec_int permname="Source_MultiModeCapillary_Set">
                            <entry_int value="2500"/>
                            <entry_int value="2500"/>
                            <entry_int value="2500"/>
                        </para_vec_int>
                        <para_vec_int permname="Source_MultiModeEndPlateOffset_Set">
                            <entry_int value="-500"/>
                            <entry_int value="-500"/>
                            <entry_int value="-500"/>
                        </para_vec_int>
                        <para_vec_int permname="Source_MultiModeCorona_Set">
                            <entry_int value="0"/>
                            <entry_int value="4000"/>
                            <entry_int value="4000"/>
                        </para_vec_int>
                        <para_vec_int permname="Source_MultiModeCharging_Set">
                            <entry_int value="2000"/>
                            <entry_int value="0"/>
                            <entry_int value="2000"/>
                        </para_vec_int>
                        <para_vec_double permname="Source_MultiModeNebulizerPressure_Set">
                            <entry_double value="2.000000"/>
                            <entry_double value="2.000000"/>
                            <entry_double value="2.000000"/>
                        </para_vec_double>
                        <para_vec_double permname="Source_MultiModeNebulizerHeater_Set">
                            <entry_double value="200.000000"/>
                            <entry_double value="200.000000"/>
                            <entry_double value="200.000000"/>
                        </para_vec_double>
                        <para_vec_double permname="Source_MultiModeDryGasFlow_Set">
                            <entry_double value="6.000000"/>
                            <entry_double value="6.000000"/>
                            <entry_double value="6.000000"/>
                        </para_vec_double>
                        <para_vec_double permname="Source_MultiModeDryGasHeater_Set">
                            <entry_double value="240.000000"/>
                            <entry_double value="240.000000"/>
                            <entry_double value="240.000000"/>
                        </para_vec_double>
                        <para_int value="1" permname="Source_LastActive"/>
                    </dependent>
                    <dependent source="apci" polarity="positive">
                        <para_int value="0" permname="Source_MultiModeActiveMode_Set"/>
                        <para_int value="2000" permname="Source_ChargingVoltage_Set"/>
                        <para_int value="800" permname="Source_OnVoltSetValue"/>
                        <para_vec_int permname="Source_MultiModeCapillary_Set">
                            <entry_int value="2500"/>
                            <entry_int value="2500"/>
                            <entry_int value="2500"/>
                        </para_vec_int>
                        <para_vec_int permname="Source_MultiModeEndPlateOffset_Set">
                            <entry_int value="-500"/>
                            <entry_int value="-500"/>
                            <entry_int value="-500"/>
                        </para_vec_int>
                        <para_vec_int permname="Source_MultiModeCorona_Set">
                            <entry_int value="0"/>
                            <entry_int value="4000"/>
                            <entry_int value="4000"/>
                        </para_vec_int>
                        <para_vec_int permname="Source_MultiModeCharging_Set">
                            <entry_int value="2000"/>
                            <entry_int value="0"/>
                            <entry_int value="2000"/>
                        </para_vec_int>
                        <para_vec_double permname="Source_MultiModeNebulizerPressure_Set">
                            <entry_double value="2.000000"/>
                            <entry_double value="2.000000"/>
                            <entry_double value="2.000000"/>
                        </para_vec_double>
                        <para_vec_double permname="Source_MultiModeNebulizerHeater_Set">
                            <entry_double value="200.000000"/>
                            <entry_double value="200.000000"/>
                            <entry_double value="200.000000"/>
                        </para_vec_double>
                        <para_vec_double permname="Source_MultiModeDryGasFlow_Set">
                            <entry_double value="6.000000"/>
                            <entry_double value="6.000000"/>
                            <entry_double value="6.000000"/>
                        </para_vec_double>
                        <para_vec_double permname="Source_MultiModeDryGasHeater_Set">
                            <entry_double value="240.000000"/>
                            <entry_double value="240.000000"/>
                            <entry_double value="240.000000"/>
                        </para_vec_double>
                        <para_int value="11" permname="Source_LastActive"/>
                    </dependent>
                    <dependent source="nesioff" polarity="positive">
                        <para_int value="0" permname="Source_MultiModeActiveMode_Set"/>
                        <para_int value="2000" permname="Source_ChargingVoltage_Set"/>
                        <para_int value="800" permname="Source_OnVoltSetValue"/>
                        <para_vec_int permname="Source_MultiModeCapillary_Set">
                            <entry_int value="2500"/>
                            <entry_int value="2500"/>
                            <entry_int value="2500"/>
                        </para_vec_int>
                        <para_vec_int permname="Source_MultiModeEndPlateOffset_Set">
                            <entry_int value="-500"/>
                            <entry_int value="-500"/>
                            <entry_int value="-500"/>
                        </para_vec_int>
                        <para_vec_int permname="Source_MultiModeCorona_Set">
                            <entry_int value="0"/>
                            <entry_int value="4000"/>
                            <entry_int value="4000"/>
                        </para_vec_int>
                        <para_vec_int permname="Source_MultiModeCharging_Set">
                            <entry_int value="2000"/>
                            <entry_int value="0"/>
                            <entry_int value="2000"/>
                        </para_vec_int>
                        <para_vec_double permname="Source_MultiModeNebulizerPressure_Set">
                            <entry_double value="2.000000"/>
                            <entry_double value="2.000000"/>
                            <entry_double value="2.000000"/>
                        </para_vec_double>
                        <para_vec_double permname="Source_MultiModeNebulizerHeater_Set">
                            <entry_double value="200.000000"/>
                            <entry_double value="200.000000"/>
                            <entry_double value="200.000000"/>
                        </para_vec_double>
                        <para_vec_double permname="Source_MultiModeDryGasFlow_Set">
                            <entry_double value="6.000000"/>
                            <entry_double value="6.000000"/>
                            <entry_double value="6.000000"/>
                        </para_vec_double>
                        <para_vec_double permname="Source_MultiModeDryGasHeater_Set">
                            <entry_double value="240.000000"/>
                            <entry_double value="240.000000"/>
                            <entry_double value="240.000000"/>
                        </para_vec_double>
                        <para_int value="11" permname="Source_LastActive"/>
                    </dependent>
                    <dependent source="nesion" polarity="positive">
                        <para_int value="0" permname="Source_MultiModeActiveMode_Set"/>
                        <para_int value="2000" permname="Source_ChargingVoltage_Set"/>
                        <para_int value="800" permname="Source_OnVoltSetValue"/>
                        <para_vec_int permname="Source_MultiModeCapillary_Set">
                            <entry_int value="2500"/>
                            <entry_int value="2500"/>
                            <entry_int value="2500"/>
                        </para_vec_int>
                        <para_vec_int permname="Source_MultiModeEndPlateOffset_Set">
                            <entry_int value="-500"/>
                            <entry_int value="-500"/>
                            <entry_int value="-500"/>
                        </para_vec_int>
                        <para_vec_int permname="Source_MultiModeCorona_Set">
                            <entry_int value="0"/>
                            <entry_int value="4000"/>
                            <entry_int value="4000"/>
                        </para_vec_int>
                        <para_vec_int permname="Source_MultiModeCharging_Set">
                            <entry_int value="2000"/>
                            <entry_int value="0"/>
                            <entry_int value="2000"/>
                        </para_vec_int>
                        <para_vec_double permname="Source_MultiModeNebulizerPressure_Set">
                            <entry_double value="2.000000"/>
                            <entry_double value="2.000000"/>
                            <entry_double value="2.000000"/>
                        </para_vec_double>
                        <para_vec_double permname="Source_MultiModeNebulizerHeater_Set">
                            <entry_double value="200.000000"/>
                            <entry_double value="200.000000"/>
                            <entry_double value="200.000000"/>
                        </para_vec_double>
                        <para_vec_double permname="Source_MultiModeDryGasFlow_Set">
                            <entry_double value="6.000000"/>
                            <entry_double value="6.000000"/>
                            <entry_double value="6.000000"/>
                        </para_vec_double>
                        <para_vec_double permname="Source_MultiModeDryGasHeater_Set">
                            <entry_double value="240.000000"/>
                            <entry_double value="240.000000"/>
                            <entry_double value="240.000000"/>
                        </para_vec_double>
                        <para_int value="11" permname="Source_LastActive"/>
                    </dependent>
                    <dependent source="appi" polarity="positive">
                        <para_int value="0" permname="Source_MultiModeActiveMode_Set"/>
                        <para_int value="2000" permname="Source_ChargingVoltage_Set"/>
                        <para_int value="800" permname="Source_OnVoltSetValue"/>
                        <para_vec_int permname="Source_MultiModeCapillary_Set">
                            <entry_int value="2500"/>
                            <entry_int value="2500"/>
                            <entry_int value="2500"/>
                        </para_vec_int>
                        <para_vec_int permname="Source_MultiModeEndPlateOffset_Set">
                            <entry_int value="-500"/>
                            <entry_int value="-500"/>
                            <entry_int value="-500"/>
                        </para_vec_int>
                        <para_vec_int permname="Source_MultiModeCorona_Set">
                            <entry_int value="0"/>
                            <entry_int value="4000"/>
                            <entry_int value="4000"/>
                        </para_vec_int>
                        <para_vec_int permname="Source_MultiModeCharging_Set">
                            <entry_int value="2000"/>
                            <entry_int value="0"/>
                            <entry_int value="2000"/>
                        </para_vec_int>
                        <para_vec_double permname="Source_MultiModeNebulizerPressure_Set">
                            <entry_double value="2.000000"/>
                            <entry_double value="2.000000"/>
                            <entry_double value="2.000000"/>
                        </para_vec_double>
                        <para_vec_double permname="Source_MultiModeNebulizerHeater_Set">
                            <entry_double value="200.000000"/>
                            <entry_double value="200.000000"/>
                            <entry_double value="200.000000"/>
                        </para_vec_double>
                        <para_vec_double permname="Source_MultiModeDryGasFlow_Set">
                            <entry_double value="6.000000"/>
                            <entry_double value="6.000000"/>
                            <entry_double value="6.000000"/>
                        </para_vec_double>
                        <para_vec_double permname="Source_MultiModeDryGasHeater_Set">
                            <entry_double value="240.000000"/>
                            <entry_double value="240.000000"/>
                            <entry_double value="240.000000"/>
                        </para_vec_double>
                        <para_int value="11" permname="Source_LastActive"/>
                    </dependent>
                    <dependent source="multimode" polarity="positive">
                        <para_int value="0" permname="Source_MultiModeActiveMode_Set"/>
                        <para_int value="2000" permname="Source_ChargingVoltage_Set"/>
                        <para_int value="800" permname="Source_OnVoltSetValue"/>
                        <para_vec_int permname="Source_MultiModeCapillary_Set">
                            <entry_int value="2500"/>
                            <entry_int value="2500"/>
                            <entry_int value="2500"/>
                        </para_vec_int>
                        <para_vec_int permname="Source_MultiModeEndPlateOffset_Set">
                            <entry_int value="-500"/>
                            <entry_int value="-500"/>
                            <entry_int value="-500"/>
                        </para_vec_int>
                        <para_vec_int permname="Source_MultiModeCorona_Set">
                            <entry_int value="0"/>
                            <entry_int value="4000"/>
                            <entry_int value="4000"/>
                        </para_vec_int>
                        <para_vec_int permname="Source_MultiModeCharging_Set">
                            <entry_int value="2000"/>
                            <entry_int value="0"/>
                            <entry_int value="2000"/>
                        </para_vec_int>
                        <para_vec_double permname="Source_MultiModeNebulizerPressure_Set">
                            <entry_double value="2.000000"/>
                            <entry_double value="2.000000"/>
                            <entry_double value="2.000000"/>
                        </para_vec_double>
                        <para_vec_double permname="Source_MultiModeNebulizerHeater_Set">
                            <entry_double value="200.000000"/>
                            <entry_double value="200.000000"/>
                            <entry_double value="200.000000"/>
                        </para_vec_double>
                        <para_vec_double permname="Source_MultiModeDryGasFlow_Set">
                            <entry_double value="6.000000"/>
                            <entry_double value="6.000000"/>
                            <entry_double value="6.000000"/>
                        </para_vec_double>
                        <para_vec_double permname="Source_MultiModeDryGasHeater_Set">
                            <entry_double value="240.000000"/>
                            <entry_double value="240.000000"/>
                            <entry_double value="240.000000"/>
                        </para_vec_double>
                        <para_int value="11" permname="Source_LastActive"/>
                    </dependent>
                    <dependent source="nanoflowesi" polarity="positive">
                        <para_int value="0" permname="Source_MultiModeActiveMode_Set"/>
                        <para_int value="2000" permname="Source_ChargingVoltage_Set"/>
                        <para_int value="800" permname="Source_OnVoltSetValue"/>
                        <para_vec_int permname="Source_MultiModeCapillary_Set">
                            <entry_int value="2500"/>
                            <entry_int value="2500"/>
                            <entry_int value="2500"/>
                        </para_vec_int>
                        <para_vec_int permname="Source_MultiModeEndPlateOffset_Set">
                            <entry_int value="-500"/>
                            <entry_int value="-500"/>
                            <entry_int value="-500"/>
                        </para_vec_int>
                        <para_vec_int permname="Source_MultiModeCorona_Set">
                            <entry_int value="0"/>
                            <entry_int value="4000"/>
                            <entry_int value="4000"/>
                        </para_vec_int>
                        <para_vec_int permname="Source_MultiModeCharging_Set">
                            <entry_int value="2000"/>
                            <entry_int value="0"/>
                            <entry_int value="2000"/>
                        </para_vec_int>
                        <para_vec_double permname="Source_MultiModeNebulizerPressure_Set">
                            <entry_double value="2.000000"/>
                            <entry_double value="2.000000"/>
                            <entry_double value="2.000000"/>
                        </para_vec_double>
                        <para_vec_double permname="Source_MultiModeNebulizerHeater_Set">
                            <entry_double value="200.000000"/>
                            <entry_double value="200.000000"/>
                            <entry_double value="200.000000"/>
                        </para_vec_double>
                        <para_vec_double permname="Source_MultiModeDryGasFlow_Set">
                            <entry_double value="6.000000"/>
                            <entry_double value="6.000000"/>
                            <entry_double value="6.000000"/>
                        </para_vec_double>
                        <para_vec_double permname="Source_MultiModeDryGasHeater_Set">
                            <entry_double value="240.000000"/>
                            <entry_double value="240.000000"/>
                            <entry_double value="240.000000"/>
                        </para_vec_double>
                        <para_int value="11" permname="Source_LastActive"/>
                    </dependent>
                    <dependent source="ultraspray" polarity="positive">
                        <para_int value="0" permname="Source_MultiModeActiveMode_Set"/>
                        <para_int value="2000" permname="Source_ChargingVoltage_Set"/>
                        <para_int value="800" permname="Source_OnVoltSetValue"/>
                        <para_vec_int permname="Source_MultiModeCapillary_Set">
                            <entry_int value="2500"/>
                            <entry_int value="2500"/>
                            <entry_int value="2500"/>
                        </para_vec_int>
                        <para_vec_int permname="Source_MultiModeEndPlateOffset_Set">
                            <entry_int value="-500"/>
                            <entry_int value="-500"/>
                            <entry_int value="-500"/>
                        </para_vec_int>
                        <para_vec_int permname="Source_MultiModeCorona_Set">
                            <entry_int value="0"/>
                            <entry_int value="4000"/>
                            <entry_int value="4000"/>
                        </para_vec_int>
                        <para_vec_int permname="Source_MultiModeCharging_Set">
                            <entry_int value="2000"/>
                            <entry_int value="0"/>
                            <entry_int value="2000"/>
                        </para_vec_int>
                        <para_vec_double permname="Source_MultiModeNebulizerPressure_Set">
                            <entry_double value="2.000000"/>
                            <entry_double value="2.000000"/>
                            <entry_double value="2.000000"/>
                        </para_vec_double>
                        <para_vec_double permname="Source_MultiModeNebulizerHeater_Set">
                            <entry_double value="200.000000"/>
                            <entry_double value="200.000000"/>
                            <entry_double value="200.000000"/>
                        </para_vec_double>
                        <para_vec_double permname="Source_MultiModeDryGasFlow_Set">
                            <entry_double value="6.000000"/>
                            <entry_double value="6.000000"/>
                            <entry_double value="6.000000"/>
                        </para_vec_double>
                        <para_vec_double permname="Source_MultiModeDryGasHeater_Set">
                            <entry_double value="240.000000"/>
                            <entry_double value="240.000000"/>
                            <entry_double value="240.000000"/>
                        </para_vec_double>
                        <para_int value="11" permname="Source_LastActive"/>
                    </dependent>
                    <dependent source="captivespray" polarity="positive">
                        <para_int value="0" permname="Source_MultiModeActiveMode_Set"/>
                        <para_int value="2000" permname="Source_ChargingVoltage_Set"/>
                        <para_int value="800" permname="Source_OnVoltSetValue"/>
                        <para_vec_int permname="Source_MultiModeCapillary_Set">
                            <entry_int value="2500"/>
                            <entry_int value="2500"/>
                            <entry_int value="2500"/>
                        </para_vec_int>
                        <para_vec_int permname="Source_MultiModeEndPlateOffset_Set">
                            <entry_int value="-500"/>
                            <entry_int value="-500"/>
                            <entry_int value="-500"/>
                        </para_vec_int>
                        <para_vec_int permname="Source_MultiModeCorona_Set">
                            <entry_int value="0"/>
                            <entry_int value="4000"/>
                            <entry_int value="4000"/>
                        </para_vec_int>
                        <para_vec_int permname="Source_MultiModeCharging_Set">
                            <entry_int value="2000"/>
                            <entry_int value="0"/>
                            <entry_int value="2000"/>
                        </para_vec_int>
                        <para_vec_double permname="Source_MultiModeNebulizerPressure_Set">
                            <entry_double value="2.000000"/>
                            <entry_double value="2.000000"/>
                            <entry_double value="2.000000"/>
                        </para_vec_double>
                        <para_vec_double permname="Source_MultiModeNebulizerHeater_Set">
                            <entry_double value="200.000000"/>
                            <entry_double value="200.000000"/>
                            <entry_double value="200.000000"/>
                        </para_vec_double>
                        <para_vec_double permname="Source_MultiModeDryGasFlow_Set">
                            <entry_double value="6.000000"/>
                            <entry_double value="6.000000"/>
                            <entry_double value="6.000000"/>
                        </para_vec_double>
                        <para_vec_double permname="Source_MultiModeDryGasHeater_Set">
                            <entry_double value="240.000000"/>
                            <entry_double value="240.000000"/>
                            <entry_double value="240.000000"/>
                        </para_vec_double>
                        <para_int value="11" permname="Source_LastActive"/>
                    </dependent>
                    <dependent source="gc-apci" polarity="positive">
                        <para_int value="0" permname="Source_MultiModeActiveMode_Set"/>
                        <para_int value="2000" permname="Source_ChargingVoltage_Set"/>
                        <para_int value="800" permname="Source_OnVoltSetValue"/>
                        <para_vec_int permname="Source_MultiModeCapillary_Set">
                            <entry_int value="2500"/>
                            <entry_int value="2500"/>
                            <entry_int value="2500"/>
                        </para_vec_int>
                        <para_vec_int permname="Source_MultiModeEndPlateOffset_Set">
                            <entry_int value="-500"/>
                            <entry_int value="-500"/>
                            <entry_int value="-500"/>
                        </para_vec_int>
                        <para_vec_int permname="Source_MultiModeCorona_Set">
                            <entry_int value="0"/>
                            <entry_int value="4000"/>
                            <entry_int value="4000"/>
                        </para_vec_int>
                        <para_vec_int permname="Source_MultiModeCharging_Set">
                            <entry_int value="2000"/>
                            <entry_int value="0"/>
                            <entry_int value="2000"/>
                        </para_vec_int>
                        <para_vec_double permname="Source_MultiModeNebulizerPressure_Set">
                            <entry_double value="2.000000"/>
                            <entry_double value="2.000000"/>
                            <entry_double value="2.000000"/>
                        </para_vec_double>
                        <para_vec_double permname="Source_MultiModeNebulizerHeater_Set">
                            <entry_double value="200.000000"/>
                            <entry_double value="200.000000"/>
                            <entry_double value="200.000000"/>
                        </para_vec_double>
                        <para_vec_double permname="Source_MultiModeDryGasFlow_Set">
                            <entry_double value="6.000000"/>
                            <entry_double value="6.000000"/>
                            <entry_double value="6.000000"/>
                        </para_vec_double>
                        <para_vec_double permname="Source_MultiModeDryGasHeater_Set">
                            <entry_double value="240.000000"/>
                            <entry_double value="240.000000"/>
                            <entry_double value="240.000000"/>
                        </para_vec_double>
                        <para_int value="11" permname="Source_LastActive"/>
                    </dependent>
                    <dependent source="esi" polarity="negative">
                        <para_int value="0" permname="Source_MultiModeActiveMode_Set"/>
                        <para_int value="2000" permname="Source_ChargingVoltage_Set"/>
                        <para_int value="800" permname="Source_OnVoltSetValue"/>
                        <para_vec_int permname="Source_MultiModeCapillary_Set">
                            <entry_int value="2500"/>
                            <entry_int value="2500"/>
                            <entry_int value="2500"/>
                        </para_vec_int>
                        <para_vec_int permname="Source_MultiModeEndPlateOffset_Set">
                            <entry_int value="-500"/>
                            <entry_int value="-500"/>
                            <entry_int value="-500"/>
                        </para_vec_int>
                        <para_vec_int permname="Source_MultiModeCorona_Set">
                            <entry_int value="0"/>
                            <entry_int value="4000"/>
                            <entry_int value="4000"/>
                        </para_vec_int>
                        <para_vec_int permname="Source_MultiModeCharging_Set">
                            <entry_int value="2000"/>
                            <entry_int value="0"/>
                            <entry_int value="2000"/>
                        </para_vec_int>
                        <para_vec_double permname="Source_MultiModeNebulizerPressure_Set">
                            <entry_double value="2.000000"/>
                            <entry_double value="2.000000"/>
                            <entry_double value="2.000000"/>
                        </para_vec_double>
                        <para_vec_double permname="Source_MultiModeNebulizerHeater_Set">
                            <entry_double value="200.000000"/>
                            <entry_double value="200.000000"/>
                            <entry_double value="200.000000"/>
                        </para_vec_double>
                        <para_vec_double permname="Source_MultiModeDryGasFlow_Set">
                            <entry_double value="6.000000"/>
                            <entry_double value="6.000000"/>
                            <entry_double value="6.000000"/>
                        </para_vec_double>
                        <para_vec_double permname="Source_MultiModeDryGasHeater_Set">
                            <entry_double value="240.000000"/>
                            <entry_double value="240.000000"/>
                            <entry_double value="240.000000"/>
                        </para_vec_double>
                        <para_int value="11" permname="Source_LastActive"/>
                    </dependent>
                    <dependent source="apci" polarity="negative">
                        <para_int value="0" permname="Source_MultiModeActiveMode_Set"/>
                        <para_int value="2000" permname="Source_ChargingVoltage_Set"/>
                        <para_int value="800" permname="Source_OnVoltSetValue"/>
                        <para_vec_int permname="Source_MultiModeCapillary_Set">
                            <entry_int value="2500"/>
                            <entry_int value="2500"/>
                            <entry_int value="2500"/>
                        </para_vec_int>
                        <para_vec_int permname="Source_MultiModeEndPlateOffset_Set">
                            <entry_int value="-500"/>
                            <entry_int value="-500"/>
                            <entry_int value="-500"/>
                        </para_vec_int>
                        <para_vec_int permname="Source_MultiModeCorona_Set">
                            <entry_int value="0"/>
                            <entry_int value="4000"/>
                            <entry_int value="4000"/>
                        </para_vec_int>
                        <para_vec_int permname="Source_MultiModeCharging_Set">
                            <entry_int value="2000"/>
                            <entry_int value="0"/>
                            <entry_int value="2000"/>
                        </para_vec_int>
                        <para_vec_double permname="Source_MultiModeNebulizerPressure_Set">
                            <entry_double value="2.000000"/>
                            <entry_double value="2.000000"/>
                            <entry_double value="2.000000"/>
                        </para_vec_double>
                        <para_vec_double permname="Source_MultiModeNebulizerHeater_Set">
                            <entry_double value="200.000000"/>
                            <entry_double value="200.000000"/>
                            <entry_double value="200.000000"/>
                        </para_vec_double>
                        <para_vec_double permname="Source_MultiModeDryGasFlow_Set">
                            <entry_double value="6.000000"/>
                            <entry_double value="6.000000"/>
                            <entry_double value="6.000000"/>
                        </para_vec_double>
                        <para_vec_double permname="Source_MultiModeDryGasHeater_Set">
                            <entry_double value="240.000000"/>
                            <entry_double value="240.000000"/>
                            <entry_double value="240.000000"/>
                        </para_vec_double>
                        <para_int value="11" permname="Source_LastActive"/>
                    </dependent>
                    <dependent source="nesioff" polarity="negative">
                        <para_int value="0" permname="Source_MultiModeActiveMode_Set"/>
                        <para_int value="2000" permname="Source_ChargingVoltage_Set"/>
                        <para_int value="800" permname="Source_OnVoltSetValue"/>
                        <para_vec_int permname="Source_MultiModeCapillary_Set">
                            <entry_int value="2500"/>
                            <entry_int value="2500"/>
                            <entry_int value="2500"/>
                        </para_vec_int>
                        <para_vec_int permname="Source_MultiModeEndPlateOffset_Set">
                            <entry_int value="-500"/>
                            <entry_int value="-500"/>
                            <entry_int value="-500"/>
                        </para_vec_int>
                        <para_vec_int permname="Source_MultiModeCorona_Set">
                            <entry_int value="0"/>
                            <entry_int value="4000"/>
                            <entry_int value="4000"/>
                        </para_vec_int>
                        <para_vec_int permname="Source_MultiModeCharging_Set">
                            <entry_int value="2000"/>
                            <entry_int value="0"/>
                            <entry_int value="2000"/>
                        </para_vec_int>
                        <para_vec_double permname="Source_MultiModeNebulizerPressure_Set">
                            <entry_double value="2.000000"/>
                            <entry_double value="2.000000"/>
                            <entry_double value="2.000000"/>
                        </para_vec_double>
                        <para_vec_double permname="Source_MultiModeNebulizerHeater_Set">
                            <entry_double value="200.000000"/>
                            <entry_double value="200.000000"/>
                            <entry_double value="200.000000"/>
                        </para_vec_double>
                        <para_vec_double permname="Source_MultiModeDryGasFlow_Set">
                            <entry_double value="6.000000"/>
                            <entry_double value="6.000000"/>
                            <entry_double value="6.000000"/>
                        </para_vec_double>
                        <para_vec_double permname="Source_MultiModeDryGasHeater_Set">
                            <entry_double value="240.000000"/>
                            <entry_double value="240.000000"/>
                            <entry_double value="240.000000"/>
                        </para_vec_double>
                        <para_int value="11" permname="Source_LastActive"/>
                    </dependent>
                    <dependent source="nesion" polarity="negative">
                        <para_int value="0" permname="Source_MultiModeActiveMode_Set"/>
                        <para_int value="2000" permname="Source_ChargingVoltage_Set"/>
                        <para_int value="800" permname="Source_OnVoltSetValue"/>
                        <para_vec_int permname="Source_MultiModeCapillary_Set">
                            <entry_int value="2500"/>
                            <entry_int value="2500"/>
                            <entry_int value="2500"/>
                        </para_vec_int>
                        <para_vec_int permname="Source_MultiModeEndPlateOffset_Set">
                            <entry_int value="-500"/>
                            <entry_int value="-500"/>
                            <entry_int value="-500"/>
                        </para_vec_int>
                        <para_vec_int permname="Source_MultiModeCorona_Set">
                            <entry_int value="0"/>
                            <entry_int value="4000"/>
                            <entry_int value="4000"/>
                        </para_vec_int>
                        <para_vec_int permname="Source_MultiModeCharging_Set">
                            <entry_int value="2000"/>
                            <entry_int value="0"/>
                            <entry_int value="2000"/>
                        </para_vec_int>
                        <para_vec_double permname="Source_MultiModeNebulizerPressure_Set">
                            <entry_double value="2.000000"/>
                            <entry_double value="2.000000"/>
                            <entry_double value="2.000000"/>
                        </para_vec_double>
                        <para_vec_double permname="Source_MultiModeNebulizerHeater_Set">
                            <entry_double value="200.000000"/>
                            <entry_double value="200.000000"/>
                            <entry_double value="200.000000"/>
                        </para_vec_double>
                        <para_vec_double permname="Source_MultiModeDryGasFlow_Set">
                            <entry_double value="6.000000"/>
                            <entry_double value="6.000000"/>
                            <entry_double value="6.000000"/>
                        </para_vec_double>
                        <para_vec_double permname="Source_MultiModeDryGasHeater_Set">
                            <entry_double value="240.000000"/>
                            <entry_double value="240.000000"/>
                            <entry_double value="240.000000"/>
                        </para_vec_double>
                        <para_int value="11" permname="Source_LastActive"/>
                    </dependent>
                    <dependent source="appi" polarity="negative">
                        <para_int value="0" permname="Source_MultiModeActiveMode_Set"/>
                        <para_int value="2000" permname="Source_ChargingVoltage_Set"/>
                        <para_int value="800" permname="Source_OnVoltSetValue"/>
                        <para_vec_int permname="Source_MultiModeCapillary_Set">
                            <entry_int value="2500"/>
                            <entry_int value="2500"/>
                            <entry_int value="2500"/>
                        </para_vec_int>
                        <para_vec_int permname="Source_MultiModeEndPlateOffset_Set">
                            <entry_int value="-500"/>
                            <entry_int value="-500"/>
                            <entry_int value="-500"/>
                        </para_vec_int>
                        <para_vec_int permname="Source_MultiModeCorona_Set">
                            <entry_int value="0"/>
                            <entry_int value="4000"/>
                            <entry_int value="4000"/>
                        </para_vec_int>
                        <para_vec_int permname="Source_MultiModeCharging_Set">
                            <entry_int value="2000"/>
                            <entry_int value="0"/>
                            <entry_int value="2000"/>
                        </para_vec_int>
                        <para_vec_double permname="Source_MultiModeNebulizerPressure_Set">
                            <entry_double value="2.000000"/>
                            <entry_double value="2.000000"/>
                            <entry_double value="2.000000"/>
                        </para_vec_double>
                        <para_vec_double permname="Source_MultiModeNebulizerHeater_Set">
                            <entry_double value="200.000000"/>
                            <entry_double value="200.000000"/>
                            <entry_double value="200.000000"/>
                        </para_vec_double>
                        <para_vec_double permname="Source_MultiModeDryGasFlow_Set">
                            <entry_double value="6.000000"/>
                            <entry_double value="6.000000"/>
                            <entry_double value="6.000000"/>
                        </para_vec_double>
                        <para_vec_double permname="Source_MultiModeDryGasHeater_Set">
                            <entry_double value="240.000000"/>
                            <entry_double value="240.000000"/>
                            <entry_double value="240.000000"/>
                        </para_vec_double>
                        <para_int value="11" permname="Source_LastActive"/>
                    </dependent>
                    <dependent source="multimode" polarity="negative">
                        <para_int value="0" permname="Source_MultiModeActiveMode_Set"/>
                        <para_int value="2000" permname="Source_ChargingVoltage_Set"/>
                        <para_int value="800" permname="Source_OnVoltSetValue"/>
                        <para_vec_int permname="Source_MultiModeCapillary_Set">
                            <entry_int value="2500"/>
                            <entry_int value="2500"/>
                            <entry_int value="2500"/>
                        </para_vec_int>
                        <para_vec_int permname="Source_MultiModeEndPlateOffset_Set">
                            <entry_int value="-500"/>
                            <entry_int value="-500"/>
                            <entry_int value="-500"/>
                        </para_vec_int>
                        <para_vec_int permname="Source_MultiModeCorona_Set">
                            <entry_int value="0"/>
                            <entry_int value="4000"/>
                            <entry_int value="4000"/>
                        </para_vec_int>
                        <para_vec_int permname="Source_MultiModeCharging_Set">
                            <entry_int value="2000"/>
                            <entry_int value="0"/>
                            <entry_int value="2000"/>
                        </para_vec_int>
                        <para_vec_double permname="Source_MultiModeNebulizerPressure_Set">
                            <entry_double value="2.000000"/>
                            <entry_double value="2.000000"/>
                            <entry_double value="2.000000"/>
                        </para_vec_double>
                        <para_vec_double permname="Source_MultiModeNebulizerHeater_Set">
                            <entry_double value="200.000000"/>
                            <entry_double value="200.000000"/>
                            <entry_double value="200.000000"/>
                        </para_vec_double>
                        <para_vec_double permname="Source_MultiModeDryGasFlow_Set">
                            <entry_double value="6.000000"/>
                            <entry_double value="6.000000"/>
                            <entry_double value="6.000000"/>
                        </para_vec_double>
                        <para_vec_double permname="Source_MultiModeDryGasHeater_Set">
                            <entry_double value="240.000000"/>
                            <entry_double value="240.000000"/>
                            <entry_double value="240.000000"/>
                        </para_vec_double>
                        <para_int value="11" permname="Source_LastActive"/>
                    </dependent>
                    <dependent source="nanoflowesi" polarity="negative">
                        <para_int value="0" permname="Source_MultiModeActiveMode_Set"/>
                        <para_int value="2000" permname="Source_ChargingVoltage_Set"/>
                        <para_int value="800" permname="Source_OnVoltSetValue"/>
                        <para_vec_int permname="Source_MultiModeCapillary_Set">
                            <entry_int value="2500"/>
                            <entry_int value="2500"/>
                            <entry_int value="2500"/>
                        </para_vec_int>
                        <para_vec_int permname="Source_MultiModeEndPlateOffset_Set">
                            <entry_int value="-500"/>
                            <entry_int value="-500"/>
                            <entry_int value="-500"/>
                        </para_vec_int>
                        <para_vec_int permname="Source_MultiModeCorona_Set">
                            <entry_int value="0"/>
                            <entry_int value="4000"/>
                            <entry_int value="4000"/>
                        </para_vec_int>
                        <para_vec_int permname="Source_MultiModeCharging_Set">
                            <entry_int value="2000"/>
                            <entry_int value="0"/>
                            <entry_int value="2000"/>
                        </para_vec_int>
                        <para_vec_double permname="Source_MultiModeNebulizerPressure_Set">
                            <entry_double value="2.000000"/>
                            <entry_double value="2.000000"/>
                            <entry_double value="2.000000"/>
                        </para_vec_double>
                        <para_vec_double permname="Source_MultiModeNebulizerHeater_Set">
                            <entry_double value="200.000000"/>
                            <entry_double value="200.000000"/>
                            <entry_double value="200.000000"/>
                        </para_vec_double>
                        <para_vec_double permname="Source_MultiModeDryGasFlow_Set">
                            <entry_double value="6.000000"/>
                            <entry_double value="6.000000"/>
                            <entry_double value="6.000000"/>
                        </para_vec_double>
                        <para_vec_double permname="Source_MultiModeDryGasHeater_Set">
                            <entry_double value="240.000000"/>
                            <entry_double value="240.000000"/>
                            <entry_double value="240.000000"/>
                        </para_vec_double>
                        <para_int value="11" permname="Source_LastActive"/>
                    </dependent>
                    <dependent source="ultraspray" polarity="negative">
                        <para_int value="0" permname="Source_MultiModeActiveMode_Set"/>
                        <para_int value="2000" permname="Source_ChargingVoltage_Set"/>
                        <para_int value="800" permname="Source_OnVoltSetValue"/>
                        <para_vec_int permname="Source_MultiModeCapillary_Set">
                            <entry_int value="2500"/>
                            <entry_int value="2500"/>
                            <entry_int value="2500"/>
                        </para_vec_int>
                        <para_vec_int permname="Source_MultiModeEndPlateOffset_Set">
                            <entry_int value="-500"/>
                            <entry_int value="-500"/>
                            <entry_int value="-500"/>
                        </para_vec_int>
                        <para_vec_int permname="Source_MultiModeCorona_Set">
                            <entry_int value="0"/>
                            <entry_int value="4000"/>
                            <entry_int value="4000"/>
                        </para_vec_int>
                        <para_vec_int permname="Source_MultiModeCharging_Set">
                            <entry_int value="2000"/>
                            <entry_int value="0"/>
                            <entry_int value="2000"/>
                        </para_vec_int>
                        <para_vec_double permname="Source_MultiModeNebulizerPressure_Set">
                            <entry_double value="2.000000"/>
                            <entry_double value="2.000000"/>
                            <entry_double value="2.000000"/>
                        </para_vec_double>
                        <para_vec_double permname="Source_MultiModeNebulizerHeater_Set">
                            <entry_double value="200.000000"/>
                            <entry_double value="200.000000"/>
                            <entry_double value="200.000000"/>
                        </para_vec_double>
                        <para_vec_double permname="Source_MultiModeDryGasFlow_Set">
                            <entry_double value="6.000000"/>
                            <entry_double value="6.000000"/>
                            <entry_double value="6.000000"/>
                        </para_vec_double>
                        <para_vec_double permname="Source_MultiModeDryGasHeater_Set">
                            <entry_double value="240.000000"/>
                            <entry_double value="240.000000"/>
                            <entry_double value="240.000000"/>
                        </para_vec_double>
                        <para_int value="11" permname="Source_LastActive"/>
                    </dependent>
                    <dependent source="captivespray" polarity="negative">
                        <para_int value="0" permname="Source_MultiModeActiveMode_Set"/>
                        <para_int value="2000" permname="Source_ChargingVoltage_Set"/>
                        <para_int value="800" permname="Source_OnVoltSetValue"/>
                        <para_vec_int permname="Source_MultiModeCapillary_Set">
                            <entry_int value="2500"/>
                            <entry_int value="2500"/>
                            <entry_int value="2500"/>
                        </para_vec_int>
                        <para_vec_int permname="Source_MultiModeEndPlateOffset_Set">
                            <entry_int value="-500"/>
                            <entry_int value="-500"/>
                            <entry_int value="-500"/>
                        </para_vec_int>
                        <para_vec_int permname="Source_MultiModeCorona_Set">
                            <entry_int value="0"/>
                            <entry_int value="4000"/>
                            <entry_int value="4000"/>
                        </para_vec_int>
                        <para_vec_int permname="Source_MultiModeCharging_Set">
                            <entry_int value="2000"/>
                            <entry_int value="0"/>
                            <entry_int value="2000"/>
                        </para_vec_int>
                        <para_vec_double permname="Source_MultiModeNebulizerPressure_Set">
                            <entry_double value="2.000000"/>
                            <entry_double value="2.000000"/>
                            <entry_double value="2.000000"/>
                        </para_vec_double>
                        <para_vec_double permname="Source_MultiModeNebulizerHeater_Set">
                            <entry_double value="200.000000"/>
                            <entry_double value="200.000000"/>
                            <entry_double value="200.000000"/>
                        </para_vec_double>
                        <para_vec_double permname="Source_MultiModeDryGasFlow_Set">
                            <entry_double value="6.000000"/>
                            <entry_double value="6.000000"/>
                            <entry_double value="6.000000"/>
                        </para_vec_double>
                        <para_vec_double permname="Source_MultiModeDryGasHeater_Set">
                            <entry_double value="240.000000"/>
                            <entry_double value="240.000000"/>
                            <entry_double value="240.000000"/>
                        </para_vec_double>
                        <para_int value="11" permname="Source_LastActive"/>
                    </dependent>
                    <dependent source="gc-apci" polarity="negative">
                        <para_int value="0" permname="Source_MultiModeActiveMode_Set"/>
                        <para_int value="2000" permname="Source_ChargingVoltage_Set"/>
                        <para_int value="800" permname="Source_OnVoltSetValue"/>
                        <para_vec_int permname="Source_MultiModeCapillary_Set">
                            <entry_int value="2500"/>
                            <entry_int value="2500"/>
                            <entry_int value="2500"/>
                        </para_vec_int>
                        <para_vec_int permname="Source_MultiModeEndPlateOffset_Set">
                            <entry_int value="-500"/>
                            <entry_int value="-500"/>
                            <entry_int value="-500"/>
                        </para_vec_int>
                        <para_vec_int permname="Source_MultiModeCorona_Set">
                            <entry_int value="0"/>
                            <entry_int value="4000"/>
                            <entry_int value="4000"/>
                        </para_vec_int>
                        <para_vec_int permname="Source_MultiModeCharging_Set">
                            <entry_int value="2000"/>
                            <entry_int value="0"/>
                            <entry_int value="2000"/>
                        </para_vec_int>
                        <para_vec_double permname="Source_MultiModeNebulizerPressure_Set">
                            <entry_double value="2.000000"/>
                            <entry_double value="2.000000"/>
                            <entry_double value="2.000000"/>
                        </para_vec_double>
                        <para_vec_double permname="Source_MultiModeNebulizerHeater_Set">
                            <entry_double value="200.000000"/>
                            <entry_double value="200.000000"/>
                            <entry_double value="200.000000"/>
                        </para_vec_double>
                        <para_vec_double permname="Source_MultiModeDryGasFlow_Set">
                            <entry_double value="6.000000"/>
                            <entry_double value="6.000000"/>
                            <entry_double value="6.000000"/>
                        </para_vec_double>
                        <para_vec_double permname="Source_MultiModeDryGasHeater_Set">
                            <entry_double value="240.000000"/>
                            <entry_double value="240.000000"/>
                            <entry_double value="240.000000"/>
                        </para_vec_double>
                        <para_int value="11" permname="Source_LastActive"/>
                    </dependent>
                    <dependent polarity="positive">
                        <para_int value="0" permname="MSMS_ISCIDSwitchActive"/>
                        <para_double value="1.000000" permname="MSMS_ISCIDFactorAcquisitionTime"/>
                        <para_double value="5.000000" permname="MSMS_ISCIDEnergyISCID"/>
                    </dependent>
                    <dependent polarity="negative">
                        <para_int value="0" permname="MSMS_ISCIDSwitchActive"/>
                        <para_double value="1.000000" permname="MSMS_ISCIDFactorAcquisitionTime"/>
                        <para_double value="-5.000000" permname="MSMS_ISCIDEnergyISCID"/>
                    </dependent>
                    <dependent polarity="positive">
                        <para_vec_double permname="IMS_MaldiPlate_Base_Set">
                            <entry_double value="0.000000"/>
                            <entry_double value="0.000000"/>
                        </para_vec_double>
                        <para_double value="207.000000" permname="IMS_Funnel1Tunnel_RampStartDiff_Set"/>
                        <para_double value="77.000000" permname="IMS_Funnel1Tunnel_RampEndDiff_Set"/>
                        <para_double value="100.000000" permname="IMS_Service_AccumulationTime"/>
                        <para_double value="100.000000" permname="IMS_Service_RampTime"/>
                        <para_vec_double permname="IMS_Service_Funnel1Tunnel_T1_Base_Set">
                            <entry_double value="-250.000000"/>
                            <entry_double value="-117.710258"/>
                        </para_vec_double>
                    </dependent>
                    <dependent polarity="negative">
                        <para_vec_double permname="IMS_MaldiPlate_Base_Set">
                            <entry_double value="0.000000"/>
                            <entry_double value="0.000000"/>
                        </para_vec_double>
                        <para_double value="-210.000000" permname="IMS_Funnel1Tunnel_RampStartDiff_Set"/>
                        <para_double value="-70.000000" permname="IMS_Funnel1Tunnel_RampEndDiff_Set"/>
                        <para_double value="100.000000" permname="IMS_Service_AccumulationTime"/>
                        <para_double value="70.000000" permname="IMS_Service_RampTime"/>
                        <para_vec_double permname="IMS_Service_Funnel1Tunnel_T1_Base_Set">
                            <entry_double value="-220.000000"/>
                            <entry_double value="-87.710258"/>
                        </para_vec_double>
                    </dependent>
                    <dependent polarity="positive">
                        <para_int value="1" permname="IMS_CalibrationMode"/>
                    </dependent>
                    <dependent polarity="negative">
                        <para_int value="1" permname="IMS_CalibrationMode"/>
                    </dependent>
                    <dependent polarity="positive">
                        <para_vec_double permname="Ims_CollisionCellEnergy_Steps">
                            <entry_double value="125.000000"/>
                            <entry_double value="110.000000"/>
                        </para_vec_double>
                    </dependent>
                    <dependent polarity="negative">
                        <para_vec_double permname="Ims_CollisionCellEnergy_Steps">
                            <entry_double value="125.000000"/>
                            <entry_double value="110.000000"/>
                        </para_vec_double>
                    </dependent>
                    <dependent polarity="positive">
                        <para_int value="0" permname="Ims_Processing_Active"/>
                        <para_double value="-1.000000" permname="IMS_Processing_AreaThresholdRel"/>
                        <para_double value="5000.000000" permname="IMS_Processing_IntThresholdRel"/>
                        <para_double value="10.000000" permname="IMS_Processing_Mz_ThresholdSignalToNoiseRel"/>
                    </dependent>
                    <dependent polarity="negative">
                        <para_int value="0" permname="Ims_Processing_Active"/>
                        <para_double value="0.891708" permname="IMS_Processing_AreaThresholdRel"/>
                        <para_double value="44585.403573" permname="IMS_Processing_IntThresholdRel"/>
                        <para_double value="10.000000" permname="IMS_Processing_Mz_ThresholdSignalToNoiseRel"/>
                    </dependent>
                    <dependent polarity="positive">
                        <para_int value="1" permname="TOF_EnableSwitchGeneralHV"/>
                    </dependent>
                    <dependent polarity="negative">
                        <para_int value="1" permname="TOF_EnableSwitchGeneralHV"/>
                    </dependent>
                    <dependent polarity="positive">
                        <para_int value="0" permname="MSMS_BBCIDSwitchActive"/>
                    </dependent>
                    <dependent polarity="negative">
                        <para_int value="0" permname="MSMS_BBCIDSwitchActive"/>
                    </dependent>
                    <dependent polarity="positive">
                        <para_vec_int permname="MSMSManual_ListFragmentationMode">
                            <entry_int value="0"/>
                            <entry_int value="0"/>
                        </para_vec_int>
                        <para_vec_double permname="MSMSManual_ListTimeETDAccuAnalyte">
                            <entry_double value="300"/>
                            <entry_double value="0"/>
                        </para_vec_double>
                        <para_vec_double permname="MSMSManual_ListTimeETDAccuReagent">
                            <entry_double value="5"/>
                            <entry_double value="0"/>
                        </para_vec_double>
                        <para_vec_double permname="MSMSManual_ListTimeETDReaction">
                            <entry_double value="50"/>
                            <entry_double value="0"/>
                        </para_vec_double>
                    </dependent>
                    <dependent polarity="negative">
                        <para_vec_int permname="MSMSManual_ListFragmentationMode">
                            <entry_int value="0"/>
                            <entry_int value="0"/>
                        </para_vec_int>
                        <para_vec_double permname="MSMSManual_ListTimeETDAccuAnalyte">
                            <entry_double value="300"/>
                            <entry_double value="0"/>
                        </para_vec_double>
                        <para_vec_double permname="MSMSManual_ListTimeETDAccuReagent">
                            <entry_double value="5"/>
                            <entry_double value="0"/>
                        </para_vec_double>
                        <para_vec_double permname="MSMSManual_ListTimeETDReaction">
                            <entry_double value="50"/>
                            <entry_double value="0"/>
                        </para_vec_double>
                    </dependent>
                    <para_string value="" permname="MSMS_Pasef_HookName"/>
                    <para_string value="" permname="MSMS_Pasef_HookChecksum"/>
                    <dependent polarity="positive">
                        <para_string value="Na Formate" permname="Calibration_UsedReferenceMassList"/>
                    </dependent>
                    <dependent polarity="negative">
                        <para_string value="Tuning Mix ES-TOF CCS compendium (ESI)" permname="Calibration_UsedReferenceMassList"/>
                    </dependent>
                    <para_int value="1" permname="TOF_DetectorTof_HighSensitivity_Enabled"/>
                    <para_int value="0" permname="TOF_FocusMode"/>
                    <para_int value="0" permname="Internal_InBatchAutoCalibrationEnabled"/>
                    <para_int value="1" permname="Digitizer_SpectraRateMode"/>
                    <para_int value="0" permname="IMS_PolygonFilter_ActiveMode"/>
                    <para_int value="1" permname="Internal_SWCompatibilityUseIMS"/>
                    <para_vec_int permname="IMS_PolygonFilter_Color">
                        <entry_int value="16777215"/>
                        <entry_int value="16777215"/>
                        <entry_int value="16777215"/>
                        <entry_int value="16777215"/>
                        <entry_int value="16777215"/>
                        <entry_int value="16777215"/>
                        <entry_int value="16777215"/>
                        <entry_int value="16777215"/>
                    </para_vec_int>
                    <para_int value="5" permname="MSMSAuto_ChargedIonsGroupLength"/>
                    <para_int value="0" permname="MSMSAuto_RTMLSwitchActive"/>
                    <para_int value="0" permname="Processing_SwitchCalcIntegratedIntensity"/>
                    <para_int value="0" permname="SpectraAcquisition_DenoisingFilterActive"/>
                    <para_int value="0" permname="SpectraAcquisition_DenoisingFilterMode"/>
                    <para_double value="200" permname="Mode_ScanBegin"/>
                    <para_double value="1700" permname="Mode_ScanEnd"/>
                    <para_vec_int permname="IMS_MobilogramTraceColor">
                        <entry_int value="16711680"/>
                        <entry_int value="65280"/>
                        <entry_int value="255"/>
                    </para_vec_int>
                    <para_vec_int permname="IMS_MobilogramTraceShow">
                        <entry_int value="0"/>
                        <entry_int value="0"/>
                        <entry_int value="1"/>
                    </para_vec_int>
                    <para_vec_int permname="IMS_PolygonFilter_Id">
                        <entry_int value="0"/>
                        <entry_int value="0"/>
                        <entry_int value="0"/>
                        <entry_int value="0"/>
                        <entry_int value="1"/>
                        <entry_int value="1"/>
                        <entry_int value="1"/>
                        <entry_int value="1"/>
                    </para_vec_int>
                    <para_vec_int permname="IMS_PolygonFilter_Type">
                        <entry_int value="1"/>
                        <entry_int value="1"/>
                        <entry_int value="1"/>
                        <entry_int value="1"/>
                        <entry_int value="1"/>
                        <entry_int value="1"/>
                        <entry_int value="1"/>
                        <entry_int value="1"/>
                    </para_vec_int>
                    <para_vec_int permname="Internal_ChromatogramTraceColor">
                        <entry_int value="8388608"/>
                        <entry_int value="255"/>
                        <entry_int value="65280"/>
                    </para_vec_int>
                    <para_vec_int permname="Internal_ChromatogramTraceShow">
                        <entry_int value="1"/>
                        <entry_int value="1"/>
                        <entry_int value="1"/>
                    </para_vec_int>
                    <para_vec_double permname="IMS_PolygonFilter_Mass">
                        <entry_double value="1401.1889559965487"/>
                        <entry_double value="660.26286293161104"/>
                        <entry_double value="500.40758299999999"/>
                        <entry_double value="1150.113744"/>
                        <entry_double value="705.87324568282986"/>
                        <entry_double value="970.4697072879386"/>
                        <entry_double value="420.6462576836978"/>
                        <entry_double value="201.89929386265575"/>
                    </para_vec_double>
                    <para_vec_double permname="IMS_PolygonFilter_Mobility">
                        <entry_double value="1.8114865327804639"/>
                        <entry_double value="1.1084432168192297"/>
                        <entry_double value="1.1003369999999999"/>
                        <entry_double value="1.8080419999999999"/>
                        <entry_double value="1.1570680258579393"/>
                        <entry_double value="1.1571063331079794"/>
                        <entry_double value="0.64782640238080413"/>
                        <entry_double value="0.64782640238080413"/>
                    </para_vec_double>
                    <para_vec_string permname="IMS_MobilogramTraceDefinition">
                        <entry_string value="EIM:922,�0.05,+All"/>
                        <entry_string value="EIM:1222,�0.05,+All"/>
                        <entry_string value="EIM:622,�0.05,+All"/>
                    </para_vec_string>
                    <para_vec_string permname="Internal_ChromatogramTraceDefinition">
                        <entry_string value="BPC,�MS"/>
                        <entry_string value="TIC,�AllMS/MS"/>
                        <entry_string value="TIC,�MS"/>
                    </para_vec_string>
                    <para_int value="0" permname="Source_SwitchNanoBooster"/>
                    <dependent source="esi">
                        <para_int value="1" permname="Source_ActiveExhaustSetValue"/>
                        <para_int value="1" permname="Source_SheathGasFlowEnableSetValue"/>
                    </dependent>
                    <dependent source="apci">
                        <para_int value="1" permname="Source_ActiveExhaustSetValue"/>
                        <para_int value="1" permname="Source_SheathGasFlowEnableSetValue"/>
                    </dependent>
                    <dependent source="nesioff">
                        <para_int value="1" permname="Source_ActiveExhaustSetValue"/>
                        <para_int value="1" permname="Source_SheathGasFlowEnableSetValue"/>
                    </dependent>
                    <dependent source="nesion">
                        <para_int value="1" permname="Source_ActiveExhaustSetValue"/>
                        <para_int value="1" permname="Source_SheathGasFlowEnableSetValue"/>
                    </dependent>
                    <dependent source="appi">
                        <para_int value="1" permname="Source_ActiveExhaustSetValue"/>
                        <para_int value="1" permname="Source_SheathGasFlowEnableSetValue"/>
                    </dependent>
                    <dependent source="multimode">
                        <para_int value="1" permname="Source_ActiveExhaustSetValue"/>
                        <para_int value="1" permname="Source_SheathGasFlowEnableSetValue"/>
                    </dependent>
                    <dependent source="nanoflowesi">
                        <para_int value="1" permname="Source_ActiveExhaustSetValue"/>
                        <para_int value="1" permname="Source_SheathGasFlowEnableSetValue"/>
                    </dependent>
                    <dependent source="ultraspray">
                        <para_int value="1" permname="Source_ActiveExhaustSetValue"/>
                        <para_int value="1" permname="Source_SheathGasFlowEnableSetValue"/>
                    </dependent>
                    <dependent source="captivespray">
                        <para_int value="1" permname="Source_ActiveExhaustSetValue"/>
                        <para_int value="1" permname="Source_SheathGasFlowEnableSetValue"/>
                    </dependent>
                    <dependent source="gc-apci">
                        <para_int value="1" permname="Source_ActiveExhaustSetValue"/>
                        <para_int value="1" permname="Source_SheathGasFlowEnableSetValue"/>
                    </dependent>
                    <dependent source="viphesi">
                        <para_int value="1" permname="Source_ActiveExhaustSetValue"/>
                        <para_int value="1" permname="Source_SheathGasFlowEnableSetValue"/>
                    </dependent>
                    <dependent source="viphesiapci">
                        <para_int value="1" permname="Source_ActiveExhaustSetValue"/>
                        <para_int value="1" permname="Source_SheathGasFlowEnableSetValue"/>
                    </dependent>
                    <para_int value="1" permname="MSMS_Pasef_ExclusionActive"/>
                    <para_vec_double permname="CollisionSweep_TransferTime_Factor_Set">
                        <entry_double value="3.240316"/>
                        <entry_double value="3.240316"/>
                        <entry_double value="3.240316"/>
                        <entry_double value="3.240316"/>
                    </para_vec_double>
                    <para_int value="25" permname="MSMS_Pasef_Mobilogram_SummationWidth"/>
                    <para_int value="1" permname="MSMSAuto_MS_Repetition"/>
                    <para_int value="0" permname="CollisionSweep_Switch_Set"/>
                    <para_int value="0" permname="Mode_IonPolarity"/>
                    <para_int value="1" permname="MSMS_Pasef_ExclusionReconsiderActive"/>
                    <para_vec_double permname="MSMSAuto_ListExcludeMassEnd"/>
                    <para_int value="3" permname="MSMS_Pasef_NumRampsPerCycle"/>
                    <para_int value="1" permname="MSMSAuto_MSMS_Repetition"/>
                    <para_vec_double permname="MSMSAuto_ListPreferMassStart">
                        <entry_double value="100"/>
                        <entry_double value="200"/>
                        <entry_double value="443.5"/>
                    </para_vec_double>
                    <para_int value="1" permname="MSMS_Pasef_CycleOverlap"/>
                    <para_vec_double permname="CollisionSweep_Time_Set">
                        <entry_double value="0"/>
                        <entry_double value="25"/>
                        <entry_double value="50"/>
                        <entry_double value="75"/>
                    </para_vec_double>
                    <para_double value="4" permname="MSMS_Pasef_ExclusionReconsiderRatio"/>
                    <para_int value="0" permname="Ims_Stepping_Active"/>
                    <para_double value="1" permname="Processing_AverageNoise"/>
                    <para_double value="0.40000000000000002" permname="MSMS_Pasef_ExclusionReleaseTime"/>
                    <para_vec_double permname="MSMSAuto_ListPreferMassEnd">
                        <entry_double value="120"/>
                        <entry_double value="300"/>
                        <entry_double value="444.5"/>
                    </para_vec_double>
                    <para_int value="1" permname="MSMS_Pasef_MsRepetitions"/>
                    <para_int value="0" permname="MSMSAuto_ModeExcludeMassRange"/>
                    <para_int value="0" permname="IMSICC_Active"/>
                    <para_int value="20000" permname="MSMS_Pasef_Scheduler_TargetIntensity"/>
                    <para_double value="0" permname="Quadrupole_IsolationResolution_Set"/>
                    <para_int value="0" permname="MSMSAuto_ChargedIonsExcludeUnknown"/>
                    <para_int value="1" permname="Source_DivertValve"/>
                    <para_double value="10" permname="Processing_ThresholdSignalToNoise"/>
                    <para_double value="0.014999999999999999" permname="MSMS_Pasef_ExclusionWindowMassWidth"/>
                    <para_vec_double permname="CollisionSweep_CollisionRF_Factor_Set">
                        <entry_double value="0.53333299999999995"/>
                        <entry_double value="0.53333299999999995"/>
                        <entry_double value="0.53333299999999995"/>
                        <entry_double value="0.53333299999999995"/>
                    </para_vec_double>
                    <para_int value="0" permname="Calibration_MarkSegment"/>
                    <para_double value="0.014999999999999999" permname="MSMS_Pasef_ExclusionWindow1PerK0Width"/>
                    <para_int value="6" permname="Mode_ScanMode"/>
                    <para_vec_double permname="CollisionSweep_CollisionEnergy_Factor_Set">
                        <entry_double value="1"/>
                        <entry_double value="1"/>
                        <entry_double value="1"/>
                        <entry_double value="1"/>
                    </para_vec_double>
                    <para_int value="2500" permname="MSMS_Pasef_IntensityThreshold"/>
                    <para_int value="3" permname="MSMS_Pasef_Mobilogram_MaxNumPeaks"/>
                    <para_int value="1" permname="MSMS_Pasef_AllowedCharge_Minimum"/>
                    <para_int value="3" permname="MSMS_Pasef_AllowedCharge_Maximum"/>
                    <para_int value="0" permname="MSMS_Pasef_IntensityRepetitionTable_Active"/>
                    <para_vec_int permname="MSMS_Pasef_IntensityRepetitionTable_Intensity">
                        <entry_int value="0"/>
                        <entry_int value="6324"/>
                        <entry_int value="6666"/>
                        <entry_int value="7071"/>
                        <entry_int value="7559"/>
                        <entry_int value="8164"/>
                        <entry_int value="8944"/>
                        <entry_int value="10000"/>
                        <entry_int value="11547"/>
                        <entry_int value="14142"/>
                        <entry_int value="20000"/>
                    </para_vec_int>
                    <para_vec_int permname="MSMS_Pasef_IntensityRepetitionTable_Repetition">
                        <entry_int value="10"/>
                        <entry_int value="10"/>
                        <entry_int value="9"/>
                        <entry_int value="8"/>
                        <entry_int value="7"/>
                        <entry_int value="6"/>
                        <entry_int value="5"/>
                        <entry_int value="4"/>
                        <entry_int value="3"/>
                        <entry_int value="2"/>
                        <entry_int value="1"/>
                    </para_vec_int>
                    <para_vec_double permname="MSMSAuto_ListExcludeMassStart"/>
                    <para_double value="2000000" permname="IMSICC_Target"/>
                    <para_double value="200" permname="Quadrupole_IsolationMass_Set"/>
                    <para_double value="1" permname="Digitizer_SpectraRate"/>
                    <para_int value="1" permname="IMS_imeX_UseAdvancedParameters"/>
                    <para_int value="2" permname="MSMSAuto_PreCursorIonCount"/>
                    <para_int value="1" permname="IMS_imeX_AccumulationCalculationLock"/>
                    <para_int value="30" permname="MSMSAuto_ExclusionRelease"/>
                    <para_double value="1" permname="Digitizer_SpectraSampleTime"/>
                    <para_double value="2" permname="IMS_imeX_AccumulationTime"/>
                    <para_double value="10000" permname="MSMSAuto_ThresholdAbsolute"/>
                    <para_int value="0" permname="MSMSAuto_ExclusionReIncludeActive"/>
                    <para_int value="0" permname="MSMSAuto_ExclusionActive"/>
                    <para_int value="2" permname="MSMSAuto_ExclusionActivation"/>
                    <para_int value="1" permname="IMS_imeX_DutyCycleLock"/>
                    <para_int value="0" permname="MSMSAuto_ExclusionActiveStrict"/>
                    <para_int value="0" permname="MSMSAuto_ChargedIonsExcludeSingle"/>
                    <para_int value="0" permname="MSMSAuto_SwitchPreferChargeRange"/>
                    <para_int value="2" permname="MSMSAuto_PreferChargeRangeLow"/>
                    <para_int value="2" permname="MSMSAuto_PreferChargeRangeHigh"/>
                    <para_double value="5" permname="MSMSAuto_ExclusionReIncludeFactor"/>
                    <para_int value="3" permname="IMS_imeX_Mode"/>
                    <para_int value="8917" permname="Digitizer_Summation"/>
                    <para_double value="10" permname="IMS_Processing_Mz_ThresholdSignalToNoiseAbs"/>
                    <para_int value="0" permname="IMS_Processing_SwitchCalcIntegratedIntensity"/>
                    <para_int value="1" permname="IMS_imeX_Active"/>
                    <para_double value="1500" permname="Collision_RF_Set"/>
                    <para_double value="300" permname="Transfer_Funnel1RF_Set"/>
                    <para_double value="200" permname="Transfer_Funnel2RF_Set"/>
                    <para_int value="3" permname="MSMS_DefaultChargeState"/>
                    <para_double value="200" permname="Transfer_MultipoleRF_Set"/>
                    <para_double value="200" permname="Transfer_Funnel0RF_Set"/>
                    <para_double value="100" permname="Transfer_Multipole0RF_Set"/>
                    <dependent source="esi">
                        <para_double value="200" permname="Source_APCIHeaterSetValue"/>
                        <para_double value="180" permname="Source_DryHeaterSetValue"/>
                        <para_int value="-500" permname="Source_EndPlateOffsetSetValue"/>
                        <para_double value="3" permname="Source_DryGasSetValue"/>
                        <para_double value="4" permname="Source_SheathGasFlowSetValue"/>
                        <para_double value="0.40000000000000002" permname="Source_NebulizerSetValue"/>
                        <para_double value="0.20000000000000001" permname="Source_NanoBoosterSetValue"/>
                    </dependent>
                    <dependent source="apci">
                        <para_double value="200" permname="Source_APCIHeaterSetValue"/>
                        <para_double value="240" permname="Source_DryHeaterSetValue"/>
                        <para_int value="0" permname="Source_EndPlateOffsetSetValue"/>
                        <para_double value="3" permname="Source_DryGasSetValue"/>
                        <para_double value="4" permname="Source_SheathGasFlowSetValue"/>
                        <para_double value="2" permname="Source_NebulizerSetValue"/>
                        <para_double value="0.20000000000000001" permname="Source_NanoBoosterSetValue"/>
                    </dependent>
                    <dependent source="nesioff">
                        <para_double value="200" permname="Source_APCIHeaterSetValue"/>
                        <para_double value="240" permname="Source_DryHeaterSetValue"/>
                        <para_int value="0" permname="Source_EndPlateOffsetSetValue"/>
                        <para_double value="3" permname="Source_DryGasSetValue"/>
                        <para_double value="4" permname="Source_SheathGasFlowSetValue"/>
                        <para_double value="2" permname="Source_NebulizerSetValue"/>
                        <para_double value="0.20000000000000001" permname="Source_NanoBoosterSetValue"/>
                    </dependent>
                    <dependent source="nesion">
                        <para_double value="200" permname="Source_APCIHeaterSetValue"/>
                        <para_double value="240" permname="Source_DryHeaterSetValue"/>
                        <para_int value="0" permname="Source_EndPlateOffsetSetValue"/>
                        <para_double value="3" permname="Source_DryGasSetValue"/>
                        <para_double value="4" permname="Source_SheathGasFlowSetValue"/>
                        <para_double value="2" permname="Source_NebulizerSetValue"/>
                        <para_double value="0.20000000000000001" permname="Source_NanoBoosterSetValue"/>
                    </dependent>
                    <dependent source="appi">
                        <para_double value="200" permname="Source_APCIHeaterSetValue"/>
                        <para_double value="240" permname="Source_DryHeaterSetValue"/>
                        <para_int value="0" permname="Source_EndPlateOffsetSetValue"/>
                        <para_double value="3" permname="Source_DryGasSetValue"/>
                        <para_double value="4" permname="Source_SheathGasFlowSetValue"/>
                        <para_double value="2" permname="Source_NebulizerSetValue"/>
                        <para_double value="0.20000000000000001" permname="Source_NanoBoosterSetValue"/>
                    </dependent>
                    <dependent source="multimode">
                        <para_double value="200" permname="Source_APCIHeaterSetValue"/>
                        <para_double value="240" permname="Source_DryHeaterSetValue"/>
                        <para_int value="0" permname="Source_EndPlateOffsetSetValue"/>
                        <para_double value="3" permname="Source_DryGasSetValue"/>
                        <para_double value="4" permname="Source_SheathGasFlowSetValue"/>
                        <para_double value="2" permname="Source_NebulizerSetValue"/>
                        <para_double value="0.20000000000000001" permname="Source_NanoBoosterSetValue"/>
                    </dependent>
                    <dependent source="nanoflowesi">
                        <para_double value="200" permname="Source_APCIHeaterSetValue"/>
                        <para_double value="240" permname="Source_DryHeaterSetValue"/>
                        <para_int value="0" permname="Source_EndPlateOffsetSetValue"/>
                        <para_double value="3" permname="Source_DryGasSetValue"/>
                        <para_double value="4" permname="Source_SheathGasFlowSetValue"/>
                        <para_double value="2" permname="Source_NebulizerSetValue"/>
                        <para_double value="0.20000000000000001" permname="Source_NanoBoosterSetValue"/>
                    </dependent>
                    <dependent source="ultraspray">
                        <para_double value="200" permname="Source_APCIHeaterSetValue"/>
                        <para_double value="240" permname="Source_DryHeaterSetValue"/>
                        <para_int value="0" permname="Source_EndPlateOffsetSetValue"/>
                        <para_double value="3" permname="Source_DryGasSetValue"/>
                        <para_double value="4" permname="Source_SheathGasFlowSetValue"/>
                        <para_double value="2" permname="Source_NebulizerSetValue"/>
                        <para_double value="0.20000000000000001" permname="Source_NanoBoosterSetValue"/>
                    </dependent>
                    <dependent source="captivespray">
                        <para_double value="200" permname="Source_APCIHeaterSetValue"/>
                        <para_double value="180" permname="Source_DryHeaterSetValue"/>
                        <para_int value="-500" permname="Source_EndPlateOffsetSetValue"/>
                        <para_double value="3" permname="Source_DryGasSetValue"/>
                        <para_double value="4" permname="Source_SheathGasFlowSetValue"/>
                        <para_double value="2" permname="Source_NebulizerSetValue"/>
                        <para_double value="0.20000000000000001" permname="Source_NanoBoosterSetValue"/>
                    </dependent>
                    <dependent source="gc-apci">
                        <para_double value="200" permname="Source_APCIHeaterSetValue"/>
                        <para_double value="240" permname="Source_DryHeaterSetValue"/>
                        <para_int value="0" permname="Source_EndPlateOffsetSetValue"/>
                        <para_double value="3" permname="Source_DryGasSetValue"/>
                        <para_double value="4" permname="Source_SheathGasFlowSetValue"/>
                        <para_double value="2" permname="Source_NebulizerSetValue"/>
                        <para_double value="0.20000000000000001" permname="Source_NanoBoosterSetValue"/>
                    </dependent>
                    <dependent source="viphesi">
                        <para_double value="240" permname="Source_DryHeaterSetValue"/>
                        <para_int value="-500" permname="Source_EndPlateOffsetSetValue"/>
                        <para_double value="4" permname="Source_SheathGasFlowSetValue"/>
                        <para_double value="2.5" permname="Source_NebulizerSetValue"/>
                        <para_double value="0.20000000000000001" permname="Source_NanoBoosterSetValue"/>
                        <para_double value="300" permname="Source_APCIHeaterSetValue"/>
                        <para_double value="8" permname="Source_DryGasSetValue"/>
                    </dependent>
                    <dependent source="viphesiapci">
                        <para_double value="240" permname="Source_DryHeaterSetValue"/>
                        <para_int value="-500" permname="Source_EndPlateOffsetSetValue"/>
                        <para_double value="4" permname="Source_SheathGasFlowSetValue"/>
                        <para_double value="2.5" permname="Source_NebulizerSetValue"/>
                        <para_double value="0.20000000000000001" permname="Source_NanoBoosterSetValue"/>
                        <para_double value="300" permname="Source_APCIHeaterSetValue"/>
                        <para_double value="8" permname="Source_DryGasSetValue"/>
                    </dependent>
                    <dependent polarity="positive">
                        <para_vec_double permname="MSMS_ListCollisionEnergy">
                            <entry_double value="10"/>
                            <entry_double value="10"/>
                            <entry_double value="10"/>
                        </para_vec_double>
                        <para_double value="0" permname="Transfer_Tunnel0Voltage_Delta_3A"/>
                        <para_double value="0" permname="MSMS_BBCIDEnergyISCID"/>
                        <para_double value="1.7" permname="IMS_imeX_RampEndForAccumulationCalculation"/>
                        <para_double value="-1" permname="IMS_Processing_AreaThresholdAbs"/>
                        <para_vec_double permname="MSMS_IsolationMassStartEnd">
                            <entry_double value="700"/>
                            <entry_double value="800"/>
                        </para_vec_double>
                        <para_double value="70" permname="Transfer_DeflectorPlate_Delta_3"/>
                        <para_double value="500" permname="IMS_Funnel1RF_Set"/>
                        <para_vec_double permname="Energy_Ramping_Advanced_ListMobilityValues">
                            <entry_double value="0.59999999999999998"/>
                            <entry_double value="1.6000000000000001"/>
                        </para_vec_double>
                        <para_double value="60" permname="FocusPreTOF_Lens1_TransferTime_Set"/>
                        <para_int value="0" permname="IMS_Processing_AreaThresholdMode"/>
                        <para_vec_double permname="Energy_Ramping_Collision_Energy_StartEnd">
                            <entry_double value="20"/>
                            <entry_double value="59"/>
                        </para_vec_double>
                        <para_vec_double permname="Ims_TransferTimeSteps">
                            <entry_double value="25"/>
                            <entry_double value="60"/>
                        </para_vec_double>
                        <para_vec_double permname="Energy_Ramping_Advanced_ListCollisionEnergyValues">
                            <entry_double value="20"/>
                            <entry_double value="59"/>
                        </para_vec_double>
                        <para_double value="12" permname="FocusPreTOF_Lens1_PrePulseStorageTime_Set"/>
                        <para_double value="-1" permname="IMS_Processing_AreaThreshold"/>
                        <para_vec_double permname="Energy_Ramping_Collision_Energy_StartEnd_Tims_Step_2">
                            <entry_double value="31.920000000000002"/>
                            <entry_double value="51.240000000000002"/>
                        </para_vec_double>
                        <para_vec_double permname="Ims_PrePulseStorageTimeSteps">
                            <entry_double value="8"/>
                            <entry_double value="12"/>
                        </para_vec_double>
                        <para_double value="10" permname="Collision_Energy_Offset_Set"/>
                        <para_double value="300" permname="IMS_Collision_In_Set"/>
                        <para_double value="-20" permname="IMS_TunnelVoltage_Delta_1"/>
                        <para_double value="-160" permname="IMS_TunnelVoltage_Delta_2"/>
                        <para_double value="110" permname="IMS_TunnelVoltage_Delta_3"/>
                        <para_double value="110" permname="IMS_TunnelVoltage_Delta_4"/>
                        <para_double value="0" permname="IMS_TunnelVoltage_Delta_5"/>
                        <para_double value="55" permname="IMS_TunnelVoltage_Delta_6"/>
                        <para_vec_double permname="Energy_Ramping_Mobility_StartEnd">
                            <entry_double value="0.59999999999999998"/>
                            <entry_double value="1.6000000000000001"/>
                        </para_vec_double>
                        <para_vec_double permname="Ims_CollisionCellRF_Steps">
                            <entry_double value="800"/>
                            <entry_double value="1500"/>
                        </para_vec_double>
                        <para_int value="0" permname="Energy_Ramping_Advanced_Settings_Active"/>
                        <para_double value="99" permname="IMS_Processing_PeakSens1"/>
                        <para_vec_int permname="Energy_Ramping_Advanced_ListEntryType">
                            <entry_int value="0"/>
                            <entry_int value="0"/>
                        </para_vec_int>
                        <para_double value="99" permname="IMS_Processing_PeakSens2"/>
                        <para_vec_double permname="Energy_Ramping_Advanced_ListCollisionEnergyValuesTimsStep2">
                            <entry_double value="31.920000000000002"/>
                            <entry_double value="51.240000000000002"/>
                        </para_vec_double>
                        <para_int value="1" permname="IMS_Processing_IntThresholdMode"/>
                        <para_double value="-1" permname="IMS_Processing_IntThreshold"/>
                        <para_double value="5000" permname="IMS_Processing_IntThresholdAbs"/>
                        <para_vec_double permname="MSMS_IsolationWidthStartEnd">
                            <entry_double value="2"/>
                            <entry_double value="3"/>
                        </para_vec_double>
                        <para_int value="1" permname="IMS_Processing_ValleyFilterUsed"/>
                        <para_vec_int permname="MSMS_ListIsolationEntryType">
                            <entry_int value="0"/>
                            <entry_int value="1"/>
                            <entry_int value="0"/>
                        </para_vec_int>
                        <para_double value="10" permname="IMS_Processing_ValleyFilter"/>
                        <para_vec_double permname="MSMS_ListIsolationMass">
                            <entry_double value="200"/>
                            <entry_double value="200"/>
                            <entry_double value="200"/>
                        </para_vec_double>
                        <para_vec_double permname="MSMS_ListIsolationWidth">
                            <entry_double value="2"/>
                            <entry_double value="2"/>
                            <entry_double value="2"/>
                        </para_vec_double>
                        <para_vec_double permname="IMS_imeX_RampStart">
                            <entry_double value="0.59999999999999998"/>
                            <entry_double value="1.25"/>
                            <entry_double value="1.3700000000000001"/>
                            <entry_double value="0.65000000000000002"/>
                            <entry_double value="0.59999999999999998"/>
                        </para_vec_double>
                        <para_vec_double permname="IMS_imeX_RampEnd">
                            <entry_double value="1.6000000000000001"/>
                            <entry_double value="1.75"/>
                            <entry_double value="1.4299999999999999"/>
                            <entry_double value="1.71"/>
                            <entry_double value="1.6000000000000001"/>
                        </para_vec_double>
                        <para_double value="20" permname="MSMS_BBCIDEnergyCollision"/>
                        <para_vec_double permname="IMS_imeX_RampTime">
                            <entry_double value="45.433129000000001"/>
                            <entry_double value="272.59877399999999"/>
                            <entry_double value="2725.9877409999999"/>
                            <entry_double value="300"/>
                            <entry_double value="104.845682"/>
                        </para_vec_double>
                        <para_double value="1" permname="MSMS_BBCIDFactorAcquisitionTime"/>
                        <para_double value="0" permname="Transfer_ISCIDEnergy_Offset_Set"/>
                        <para_double value="5" permname="Quadrupole_IonEnergy_Offset_Set"/>
                        <para_vec_double permname="MSMSManual_ListSummationFactor">
                            <entry_double value="1"/>
                            <entry_double value="1"/>
                        </para_vec_double>
                        <para_vec_int permname="MSMS_ListChargeState">
                            <entry_int value="1"/>
                            <entry_int value="2"/>
                            <entry_int value="4"/>
                        </para_vec_int>
                        <para_double value="100" permname="FocusPreQuadrupole_SplitLens2_DutyCycle_Set"/>
                        <para_vec_int permname="MSMSManual_ListUseIsolationMass">
                            <entry_int value="1"/>
                            <entry_int value="1"/>
                        </para_vec_int>
                        <para_vec_double permname="MSMSManual_ListIsolationMass">
                            <entry_double value="200"/>
                            <entry_double value="622"/>
                        </para_vec_double>
                        <para_vec_double permname="MSMSManual_ListIsolationWidth">
                            <entry_double value="0"/>
                            <entry_double value="5"/>
                        </para_vec_double>
                        <para_vec_double permname="MSMSManual_ListCollisionEnergy">
                            <entry_double value="10"/>
                            <entry_double value="10"/>
                        </para_vec_double>
                        <para_vec_double permname="MSMSManual_ListISCIDEnergy">
                            <entry_double value="0"/>
                            <entry_double value="0"/>
                        </para_vec_double>
                    </dependent>
                    <dependent source="esi" polarity="positive">
                        <para_int value="4000" permname="Source_CoronaSetValue"/>
                        <para_int value="4500" permname="Source_CapillarySetValue"/>
                    </dependent>
                    <dependent source="apci" polarity="positive">
                        <para_int value="4000" permname="Source_CoronaSetValue"/>
                        <para_int value="4000" permname="Source_CapillarySetValue"/>
                    </dependent>
                    <dependent source="nesioff" polarity="positive">
                        <para_int value="4000" permname="Source_CoronaSetValue"/>
                        <para_int value="4000" permname="Source_CapillarySetValue"/>
                    </dependent>
                    <dependent source="nesion" polarity="positive">
                        <para_int value="4000" permname="Source_CoronaSetValue"/>
                        <para_int value="4000" permname="Source_CapillarySetValue"/>
                    </dependent>
                    <dependent source="appi" polarity="positive">
                        <para_int value="4000" permname="Source_CoronaSetValue"/>
                        <para_int value="4000" permname="Source_CapillarySetValue"/>
                    </dependent>
                    <dependent source="multimode" polarity="positive">
                        <para_int value="4000" permname="Source_CoronaSetValue"/>
                        <para_int value="4000" permname="Source_CapillarySetValue"/>
                    </dependent>
                    <dependent source="nanoflowesi" polarity="positive">
                        <para_int value="4000" permname="Source_CoronaSetValue"/>
                        <para_int value="4000" permname="Source_CapillarySetValue"/>
                    </dependent>
                    <dependent source="ultraspray" polarity="positive">
                        <para_int value="4000" permname="Source_CoronaSetValue"/>
                        <para_int value="4000" permname="Source_CapillarySetValue"/>
                    </dependent>
                    <dependent source="captivespray" polarity="positive">
                        <para_int value="4000" permname="Source_CoronaSetValue"/>
                        <para_int value="1600" permname="Source_CapillarySetValue"/>
                    </dependent>
                    <dependent source="gc-apci" polarity="positive">
                        <para_int value="4000" permname="Source_CoronaSetValue"/>
                        <para_int value="4000" permname="Source_CapillarySetValue"/>
                    </dependent>
                    <dependent source="viphesi" polarity="positive">
                        <para_int value="2500" permname="Source_CapillarySetValue"/>
                        <para_int value="4000" permname="Source_CoronaSetValue"/>
                    </dependent>
                    <dependent source="viphesiapci" polarity="positive">
                        <para_int value="1200" permname="Source_CapillarySetValue"/>
                        <para_int value="4000" permname="Source_CoronaSetValue"/>
                    </dependent>
                    <dependent polarity="negative">
                        <para_vec_double permname="MSMS_ListCollisionEnergy">
                            <entry_double value="-1"/>
                            <entry_double value="-2"/>
                            <entry_double value="-7.5"/>
                        </para_vec_double>
                        <para_double value="0" permname="Transfer_Tunnel0Voltage_Delta_3A"/>
                        <para_double value="0" permname="MSMS_BBCIDEnergyISCID"/>
                        <para_double value="2" permname="IMS_imeX_RampEndForAccumulationCalculation"/>
                        <para_double value="-1" permname="IMS_Processing_AreaThresholdAbs"/>
                        <para_vec_double permname="MSMS_IsolationMassStartEnd">
                            <entry_double value="700"/>
                            <entry_double value="800"/>
                        </para_vec_double>
                        <para_double value="-70" permname="Transfer_DeflectorPlate_Delta_3"/>
                        <para_double value="500" permname="IMS_Funnel1RF_Set"/>
                        <para_vec_double permname="Energy_Ramping_Advanced_ListMobilityValues">
                            <entry_double value="0.59999999999999998"/>
                            <entry_double value="1.6000000000000001"/>
                        </para_vec_double>
                        <para_double value="60" permname="FocusPreTOF_Lens1_TransferTime_Set"/>
                        <para_int value="0" permname="IMS_Processing_AreaThresholdMode"/>
                        <para_vec_double permname="Energy_Ramping_Collision_Energy_StartEnd">
                            <entry_double value="-20"/>
                            <entry_double value="-59"/>
                        </para_vec_double>
                        <para_vec_double permname="Ims_TransferTimeSteps">
                            <entry_double value="25"/>
                            <entry_double value="60"/>
                        </para_vec_double>
                        <para_vec_double permname="Energy_Ramping_Advanced_ListCollisionEnergyValues">
                            <entry_double value="-20"/>
                            <entry_double value="-59"/>
                        </para_vec_double>
                        <para_double value="12" permname="FocusPreTOF_Lens1_PrePulseStorageTime_Set"/>
                        <para_double value="-1" permname="IMS_Processing_AreaThreshold"/>
                        <para_vec_double permname="Energy_Ramping_Collision_Energy_StartEnd_Tims_Step_2">
                            <entry_double value="31.920000000000002"/>
                            <entry_double value="51.240000000000002"/>
                        </para_vec_double>
                        <para_vec_double permname="Ims_PrePulseStorageTimeSteps">
                            <entry_double value="8"/>
                            <entry_double value="12"/>
                        </para_vec_double>
                        <para_double value="-10" permname="Collision_Energy_Offset_Set"/>
                        <para_double value="-300" permname="IMS_Collision_In_Set"/>
                        <para_double value="20" permname="IMS_TunnelVoltage_Delta_1"/>
                        <para_double value="160" permname="IMS_TunnelVoltage_Delta_2"/>
                        <para_double value="-110" permname="IMS_TunnelVoltage_Delta_3"/>
                        <para_double value="-110" permname="IMS_TunnelVoltage_Delta_4"/>
                        <para_double value="-0" permname="IMS_TunnelVoltage_Delta_5"/>
                        <para_double value="-55" permname="IMS_TunnelVoltage_Delta_6"/>
                        <para_vec_double permname="Energy_Ramping_Mobility_StartEnd">
                            <entry_double value="0.59999999999999998"/>
                            <entry_double value="1.6000000000000001"/>
                        </para_vec_double>
                        <para_vec_double permname="Ims_CollisionCellRF_Steps">
                            <entry_double value="800"/>
                            <entry_double value="1500"/>
                        </para_vec_double>
                        <para_int value="1" permname="Energy_Ramping_Advanced_Settings_Active"/>
                        <para_double value="99" permname="IMS_Processing_PeakSens1"/>
                        <para_vec_int permname="Energy_Ramping_Advanced_ListEntryType">
                            <entry_int value="0"/>
                            <entry_int value="0"/>
                        </para_vec_int>
                        <para_double value="99" permname="IMS_Processing_PeakSens2"/>
                        <para_vec_double permname="Energy_Ramping_Advanced_ListCollisionEnergyValuesTimsStep2">
                            <entry_double value="42"/>
                            <entry_double value="31.920000000000002"/>
                            <entry_double value="36.960000000000001"/>
                            <entry_double value="42"/>
                            <entry_double value="47.039999999999999"/>
                            <entry_double value="51.240000000000002"/>
                        </para_vec_double>
                        <para_int value="1" permname="IMS_Processing_IntThresholdMode"/>
                        <para_double value="-1" permname="IMS_Processing_IntThreshold"/>
                        <para_double value="50000" permname="IMS_Processing_IntThresholdAbs"/>
                        <para_vec_double permname="MSMS_IsolationWidthStartEnd">
                            <entry_double value="2"/>
                            <entry_double value="3"/>
                        </para_vec_double>
                        <para_int value="1" permname="IMS_Processing_ValleyFilterUsed"/>
                        <para_vec_int permname="MSMS_ListIsolationEntryType">
                            <entry_int value="0"/>
                            <entry_int value="1"/>
                            <entry_int value="0"/>
                        </para_vec_int>
                        <para_double value="10" permname="IMS_Processing_ValleyFilter"/>
                        <para_vec_double permname="MSMS_ListIsolationMass">
                            <entry_double value="622"/>
                            <entry_double value="922"/>
                            <entry_double value="1521"/>
                        </para_vec_double>
                        <para_vec_double permname="MSMS_ListIsolationWidth">
                            <entry_double value="1"/>
                            <entry_double value="0.5"/>
                            <entry_double value="2.5"/>
                        </para_vec_double>
                        <para_vec_double permname="IMS_imeX_RampStart">
                            <entry_double value="0.59999999999999998"/>
                            <entry_double value="1.25"/>
                            <entry_double value="1.3700000000000001"/>
                            <entry_double value="0.59999999999999998"/>
                            <entry_double value="0.59999999999999998"/>
                        </para_vec_double>
                        <para_vec_double permname="IMS_imeX_RampEnd">
                            <entry_double value="1.6000000000000001"/>
                            <entry_double value="1.75"/>
                            <entry_double value="1.4299999999999999"/>
                            <entry_double value="1.6000000000000001"/>
                            <entry_double value="1.6000000000000001"/>
                        </para_vec_double>
                        <para_double value="-20" permname="MSMS_BBCIDEnergyCollision"/>
                        <para_vec_double permname="IMS_imeX_RampTime">
                            <entry_double value="45.433129000000001"/>
                            <entry_double value="272.59877399999999"/>
                            <entry_double value="2725.9877409999999"/>
                            <entry_double value="100"/>
                            <entry_double value="104.845682"/>
                        </para_vec_double>
                        <para_double value="1" permname="MSMS_BBCIDFactorAcquisitionTime"/>
                        <para_double value="0" permname="Transfer_ISCIDEnergy_Offset_Set"/>
                        <para_double value="-5" permname="Quadrupole_IonEnergy_Offset_Set"/>
                        <para_vec_double permname="MSMSManual_ListSummationFactor">
                            <entry_double value="10"/>
                            <entry_double value="1"/>
                        </para_vec_double>
                        <para_vec_int permname="MSMS_ListChargeState">
                            <entry_int value="1"/>
                            <entry_int value="2"/>
                            <entry_int value="4"/>
                        </para_vec_int>
                        <para_double value="100" permname="FocusPreQuadrupole_SplitLens2_DutyCycle_Set"/>
                        <para_vec_int permname="MSMSManual_ListUseIsolationMass">
                            <entry_int value="1"/>
                            <entry_int value="1"/>
                        </para_vec_int>
                        <para_vec_double permname="MSMSManual_ListIsolationMass">
                            <entry_double value="200"/>
                            <entry_double value="665"/>
                        </para_vec_double>
                        <para_vec_double permname="MSMSManual_ListIsolationWidth">
                            <entry_double value="0"/>
                            <entry_double value="5"/>
                        </para_vec_double>
                        <para_vec_double permname="MSMSManual_ListCollisionEnergy">
                            <entry_double value="-10"/>
                            <entry_double value="-10"/>
                        </para_vec_double>
                        <para_vec_double permname="MSMSManual_ListISCIDEnergy">
                            <entry_double value="-0"/>
                            <entry_double value="-0"/>
                        </para_vec_double>
                    </dependent>
                    <dependent source="esi" polarity="negative">
                        <para_int value="4000" permname="Source_CoronaSetValue"/>
                        <para_int value="4000" permname="Source_CapillarySetValue"/>
                    </dependent>
                    <dependent source="apci" polarity="negative">
                        <para_int value="4000" permname="Source_CoronaSetValue"/>
                        <para_int value="4000" permname="Source_CapillarySetValue"/>
                    </dependent>
                    <dependent source="nesioff" polarity="negative">
                        <para_int value="4000" permname="Source_CoronaSetValue"/>
                        <para_int value="4000" permname="Source_CapillarySetValue"/>
                    </dependent>
                    <dependent source="nesion" polarity="negative">
                        <para_int value="4000" permname="Source_CoronaSetValue"/>
                        <para_int value="4000" permname="Source_CapillarySetValue"/>
                    </dependent>
                    <dependent source="appi" polarity="negative">
                        <para_int value="4000" permname="Source_CoronaSetValue"/>
                        <para_int value="4000" permname="Source_CapillarySetValue"/>
                    </dependent>
                    <dependent source="multimode" polarity="negative">
                        <para_int value="4000" permname="Source_CoronaSetValue"/>
                        <para_int value="4000" permname="Source_CapillarySetValue"/>
                    </dependent>
                    <dependent source="nanoflowesi" polarity="negative">
                        <para_int value="4000" permname="Source_CoronaSetValue"/>
                        <para_int value="4000" permname="Source_CapillarySetValue"/>
                    </dependent>
                    <dependent source="ultraspray" polarity="negative">
                        <para_int value="4000" permname="Source_CoronaSetValue"/>
                        <para_int value="4000" permname="Source_CapillarySetValue"/>
                    </dependent>
                    <dependent source="captivespray" polarity="negative">
                        <para_int value="4000" permname="Source_CoronaSetValue"/>
                        <para_int value="1500" permname="Source_CapillarySetValue"/>
                    </dependent>
                    <dependent source="gc-apci" polarity="negative">
                        <para_int value="4000" permname="Source_CoronaSetValue"/>
                        <para_int value="4000" permname="Source_CapillarySetValue"/>
                    </dependent>
                    <dependent source="viphesi" polarity="negative">
                        <para_int value="2500" permname="Source_CapillarySetValue"/>
                        <para_int value="4000" permname="Source_CoronaSetValue"/>
                    </dependent>
                    <dependent source="viphesiapci" polarity="negative">
                        <para_int value="1200" permname="Source_CapillarySetValue"/>
                        <para_int value="4000" permname="Source_CoronaSetValue"/>
                    </dependent>
                    <dependent polarity="positive">
                        <para_string value="Tuning Mix ES-TOF CCS compendium (ESI)" permname="IMS_CalibrationReferenceMassList"/>
                    </dependent>
                    <dependent polarity="negative">
                        <para_string value="Tuning Mix ES-TOF CCS compendium (ESI)" permname="IMS_CalibrationReferenceMassList"/>
                    </dependent>
                </segment>
            </timetable>
        </qtofimpactemacq>
    </method>
</root>
