# Supplementary material for: Thunder-DDA-PASEF enables high-coverage immunopeptidomics and is boosted by MS2Rescore with MS2PIP timsTOF fragmentation prediction model
Source: Nat Commun. 2024 Mar 13;15:2288. doi: 10.1038/s41467-024-46380-y (PMC10937930; doi:10.1038/s41467-024-46380-y)
Supplement: Supplementary file 6 — Supplementary Data 2 [file 41467_2024_46380_MOESM6_ESM.zip › Thunder_DDA PASEF_1600V_300ms_3ramps_LSA.m/submethods.xml]

<?xml version="1.0" encoding="utf-8"?>
<method>
    <submethods>
        <submethod program="OtofImpacTEMControl" revision="1">
            <name>D:\Methods\ProteomicsMethods\MS\00_MHC_dvpt\20220201_DDA PASEF_ramp300ms_1600V_MHC_thunderV2_03ramps_1220ms_LowAmount.m</name>
            <files>
                <file name="microTOFQImpacTemAcquisition.method"/>
                <file name="diaSettings.diasqlite"/>
                <file name="prmSettings.prmsqlite"/>
                <file name="Maldi.method"/>
            </files>
        </submethod>
        <submethod program="HyStar_Autosampler" revision="1">
            <name>D:\Methods\ProteomicsMethods\MS\00_MHC_dvpt\20220201_DDA PASEF_ramp300ms_1600V_MHC_thunderV2_03ramps_1220ms_LowAmount.m</name>
            <files/>
        </submethod>
    </submethods>
    <locked>false</locked>
    <readonly>false</readonly>
    <comment/>
</method>
