# Supplementary material for: Thunder-DDA-PASEF enables high-coverage immunopeptidomics and is boosted by MS2Rescore with MS2PIP timsTOF fragmentation prediction model
Source: Nat Commun. 2024 Mar 13;15:2288. doi: 10.1038/s41467-024-46380-y (PMC10937930; doi:10.1038/s41467-024-46380-y)
Supplement: Supplementary file 7 — Supplementary Data 3 [file 41467_2024_46380_MOESM7_ESM.zip › S4_pep_all_06154.csv]

Condition	TIMS_ramp	Cell.Line	Polygon	BioReplicate	Sample	Accession	ProteinFirst	GeneFirst	OrganismFirst	TechReplicate	PeptideID	Precursor_Id	Peptide_charge	Peptide	Sequence	Nter	Cter	PTM	Length	Length_range	Charge	Mass	m_z	RT	invk0_start	invk0_end	invk0	Found_By	Source_File_ID	Source_File	File_peaks_nb	n_Feature	inv10lgP	ppm	AScore	Area	Log2Area	GeneOrganism	Charge_group
300ms_JY_None	300ms	JY	None	JY	300ms_JY_None_1	A0A0A0MRZ8|KVD11_HUMAN:A0A087WSY6|KVD15_HUMAN:P01624|KV315_HUMAN:P04433|KV311_HUMAN	A0A0A0MRZ8	KVD11	HUMAN	1	A0A0A0MRZ8_415.7_2	13724	SPGERATL_2	SPGERATL	SPGERATL	S	L		8	8 to 13 AAs	2	829.4293	415.7234	13.08	0.744	0.7542	0.7491	PEAKS DB	G230921_024_Slot2-48_1_11562.d	NA	5_FDR001	7	28.25	3.5		11213	13.4528846974866	KVD11_HUMAN	+ 2
300ms_JY_None	300ms	JY	None	JY	300ms_JY_None_1	A0A0A0MRZ8|KVD11_HUMAN:A0A087WSY6|KVD15_HUMAN:P01624|KV315_HUMAN:P04433|KV311_HUMAN	A0A0A0MRZ8	KVD11	HUMAN	1	A0A0A0MRZ8_433.8_2	13120	KPGQAPRL_2	KPGQAPRL	KPGQAPRL	K	L		8	8 to 13 AAs	2	865.5134	433.7643	11.55	0.7789	0.789	0.78395	PEAKS DB	G230921_013_Slot2-48_1_11551.d	NA	5_FDR001	2	21.48	0.8		560.28	9.13000418418862	KVD11_HUMAN	+ 2
300ms_JY_None	300ms	JY	None	JY	300ms_JY_None_1	A0A0A0MRZ8|KVD11_HUMAN:A0A087WSY6|KVD15_HUMAN:P01624|KV315_HUMAN:P04433|KV311_HUMAN	A0A0A0MRZ8	KVD11	HUMAN	1	A0A0A0MRZ8_985.6_1	70763	APAQLLFLL_1	APAQLLFLL	APAQLLFLL	A	L		9	8 to 13 AAs	1	984.6008	985.6082	41.76	1.5566	1.5667	1.56165	PEAKS DB	G230921_005_Slot2-48_1_11543.d	NA	5_FDR001	0	20.99	0.2		0	NA	KVD11_HUMAN	+ 1
300ms_JY_None	300ms	JY	None	JY	300ms_JY_None_1	A0A0U1RRE5|NBDY_HUMAN	A0A0U1RRE5	NBDY	HUMAN	1	A0A0U1RRE5_847.4_1	19451	TPNGGSTTL_1	TPNGGSTTL	TPNGGSTTL	T	L		9	8 to 13 AAs	1	846.4083	847.4172	14.75	1.3581	1.3682	1.36315	PEAKS DB	G230921_013_Slot2-48_1_11551.d	NA	5_FDR001	3	38.67	1.9		5432.8	12.4074802220967	NBDY_HUMAN	+ 1
300ms_JY_None	300ms	JY	None	JY	300ms_JY_None_1	A0AV96|RBM47_HUMAN	A0AV96	RBM47	HUMAN	1	A0AV96_459.2_2	25163	APGPRGSYL_2	APGPRGSYL	APGPRGSYL	A	L		9	8 to 13 AAs	2	916.4766	459.2462	18.14	0.7862	0.7963	0.79125	PEAKS DB	G230921_005_Slot2-48_1_11543.d	NA	5_FDR001	2	24.85	1.4		1951.8	10.9305895128749	RBM47_HUMAN	+ 2
300ms_JY_None	300ms	JY	None	JY	300ms_JY_None_1	A0AV96|RBM47_HUMAN	A0AV96	RBM47	HUMAN	1	A0AV96_473.2_2	23482	FPAAPAPKM_2	FPAAPAPKM(+15.99)	FPAAPAPKM	F	)	Oxidation (M)	9	8 to 13 AAs	2	944.4789	473.2483	17.95	0.7991	0.8093	0.8042	PEAKS DB	G230921_024_Slot2-48_1_11562.d	NA	5_FDR001	3	25.61	3.3	M9:Oxidation (M):1000.00	1101.4	10.1051227982635	RBM47_HUMAN	+ 2
300ms_JY_None	300ms	JY	None	JY	300ms_JY_None_1	A0AVI4|TM129_HUMAN	A0AVI4	TM129	HUMAN	1	A0AVI4_477.3_2	10500	SEKRLHAL_2	SEKRLHAL	SEKRLHAL	S	L		8	8 to 13 AAs	2	952.5454	477.2779	10.77	0.8364	0.8465	0.84145	PEAKS DB	G230921_005_Slot2-48_1_11543.d	NA	5_FDR001	0	28.46	-4.3		0	NA	TM129_HUMAN	+ 2
300ms_JY_None	300ms	JY	None	JY	300ms_JY_None_1	A0AVI4|TM129_HUMAN	A0AVI4	TM129	HUMAN	1	A0AVI4_548.3_2	10498	AASEKRLHAL_2	AASEKRLHAL	AASEKRLHAL	A	L		10	8 to 13 AAs	2	1094.6196	548.3149	10.78	0.8939	0.9041	0.899	PEAKS DB	G230921_005_Slot2-48_1_11543.d	NA	5_FDR001	2	34.36	-3.9		116.52	6.86443379636562	TM129_HUMAN	+ 2
300ms_JY_None	300ms	JY	None	JY	300ms_JY_None_1	A0AVK6|E2F8_HUMAN	A0AVK6	E2F8	HUMAN	1	A0AVK6_853.5_1	35896	VPVGNSPAL_1	VPVGNSPAL	VPVGNSPAL	V	L		9	8 to 13 AAs	1	852.4705	853.4769	23.2	1.384	1.3941	1.38905	PEAKS DB	G230921_005_Slot2-48_1_11543.d	NA	5_FDR001	3	34.37	-1		1343.8	10.3921027200414	E2F8_HUMAN	+ 1
300ms_JY_None	300ms	JY	None	JY	300ms_JY_None_1	A0AVT1|UBA6_HUMAN	A0AVT1	UBA6	HUMAN	1	A0AVT1_1005.6_1	69517	TLLDFINAV_1	TLLDFINAV	TLLDFINAV	T	V		9	8 to 13 AAs	1	1004.5542	1005.5623	41.02	1.5262	1.5364	1.5313	PEAKS DB	G230921_005_Slot2-48_1_11543.d	NA	5_FDR001	2	35.27	0.8		322.04	8.33109608375933	UBA6_HUMAN	+ 1
300ms_JY_None	300ms	JY	None	JY	300ms_JY_None_1	A0PK00.D92N|T120B_HUMAN_mut:A0PK00|T120B_HUMAN:Q9BXJ8|T120A_HUMAN	A0PK00.D92N	T120B	HUMAN	1	A0PK00.D92N_523.3_2	31757	LPKKNGLYL_2	LPKKNGLYL	LPKKNGLYL	L	L		9	8 to 13 AAs	2	1044.6332	523.3258	21.24	0.8591	0.8692	0.86415	PEAKS DB	G230921_005_Slot2-48_1_11543.d	NA	5_FDR001	3	29.69	3.7		1083	10.0808175276083	T120B_HUMAN	+ 2
300ms_JY_None	300ms	JY	None	JY	300ms_JY_None_1	A1A4S6|RHG10_HUMAN	A1A4S6	RHG10	HUMAN	1	A1A4S6_518.8_2	28022	ILVKHLTNV_2	ILVKHLTNV	ILVKHLTNV	I	V		9	8 to 13 AAs	2	1035.644	518.8304	20.22	0.8858	0.896	0.8909	PEAKS DB	G230921_024_Slot2-48_1_11562.d	NA	5_FDR001	3	36.62	2.2		1227.6	10.2616248355791	RHG10_HUMAN	+ 2
300ms_JY_None	300ms	JY	None	JY	300ms_JY_None_1	A1A4S6|RHG10_HUMAN	A1A4S6	RHG10	HUMAN	1	A1A4S6_858.5_1	32395	SPSPVTTAV_1	SPSPVTTAV	SPSPVTTAV	S	V		9	8 to 13 AAs	1	857.4495	858.4579	20.53	1.3662	1.3763	1.37125	PEAKS DB	G230921_013_Slot2-48_1_11551.d	NA	5_FDR001	0	35.43	1.3		0	NA	RHG10_HUMAN	+ 1
300ms_JY_None	300ms	JY	None	JY	300ms_JY_None_1	A1L0T0|ILVBL_HUMAN	A1L0T0	ILVBL	HUMAN	1	A1L0T0_453.8_2	18742	VPAKPPKGL_2	VPAKPPKGL	VPAKPPKGL	V	L		9	8 to 13 AAs	2	905.5698	453.791	15.09	0.7736	0.7837	0.77865	PEAKS DB	G230921_005_Slot2-48_1_11543.d	NA	5_FDR001	1	26.92	-2.6		719.63	9.49111152081807	ILVBL_HUMAN	+ 2
300ms_JY_None	300ms	JY	None	JY	300ms_JY_None_1	A2A288|ZC12D_HUMAN	A2A288	ZC12D	HUMAN	1	A2A288_562.8_2	31296	APREPFAHSL_2	APREPFAHSL	APREPFAHSL	A	L		10	8 to 13 AAs	2	1123.5774	562.7984	20.03	0.8907	0.9008	0.89575	PEAKS DB	G230921_013_Slot2-48_1_11551.d	NA	5_FDR001	4	33.71	4.3		425.28	8.73226919950145	ZC12D_HUMAN	+ 2
300ms_JY_None	300ms	JY	None	JY	300ms_JY_None_1	A2A288|ZC12D_HUMAN	A2A288	ZC12D	HUMAN	1	A2A288_644.3_2	34189	RPIVIDGSNVAM_2	RPIVIDGSNVAM(+15.99)	RPIVIDGSNVAM	R	)	Oxidation (M)	12	8 to 13 AAs	2	1286.6653	644.3411	21.36	0.919	0.9292	0.9241	PEAKS DB	G230921_013_Slot2-48_1_11551.d	NA	5_FDR001	3	44.4	1.8	M12:Oxidation (M):1000.00	347.96	8.44277765930152	ZC12D_HUMAN	+ 2
300ms_JY_None	300ms	JY	None	JY	300ms_JY_None_1	A2RUB6|CCD66_HUMAN	A2RUB6	CCD66	HUMAN	1	A2RUB6_478.8_2	22653	VPAENKSVL_2	VPAENKSVL	VPAENKSVL	V	L		9	8 to 13 AAs	2	955.5338	478.7745	16.96	0.7991	0.8093	0.8042	PEAKS DB	G230921_005_Slot2-48_1_11543.d	NA	5_FDR001	2	33.32	0.7		5143.7	12.3285907863611	CCD66_HUMAN	+ 2
300ms_JY_None	300ms	JY	None	JY	300ms_JY_None_1	A2RUS2|DEND3_HUMAN	A2RUS2	DEND3	HUMAN	1	A2RUS2_457.3_2	37434	LPRGGLTSI_2	LPRGGLTSI	LPRGGLTSI	L	I		9	8 to 13 AAs	2	912.5392	457.2774	24.83	0.7951	0.8052	0.80015	PEAKS DB	G230921_024_Slot2-48_1_11562.d	NA	5_FDR001	1	28.02	1.1		0	NA	DEND3_HUMAN	+ 2
300ms_JY_None	300ms	JY	None	JY	300ms_JY_None_1	A3KN83|SBNO1_HUMAN	A3KN83	SBNO1	HUMAN	1	A3KN83_536.3_2	19842	FPAPDRKKL_2	FPAPDRKKL	FPAPDRKKL	F	L		9	8 to 13 AAs	2	1070.6237	536.3209	14.84	0.87	0.8802	0.8751	PEAKS DB	G230921_013_Slot2-48_1_11551.d	NA	5_FDR001	1	26.87	3.4		0	NA	SBNO1_HUMAN	+ 2
300ms_JY_None	300ms	JY	None	JY	300ms_JY_None_1	A3KN83|SBNO1_HUMAN	A3KN83	SBNO1	HUMAN	1	A3KN83_954.6_1	68063	GLIGVGLINV_1	GLIGVGLINV	GLIGVGLINV	G	V		10	8 to 13 AAs	1	953.5909	954.5975	40.25	1.5372	1.5473	1.54225	PEAKS DB	G230921_005_Slot2-48_1_11543.d	NA	5_FDR001	3	36.75	-0.7		1701.3	10.7324218467981	SBNO1_HUMAN	+ 1
300ms_JY_None	300ms	JY	None	JY	300ms_JY_None_1	A4D1U4|DEN11_HUMAN	A4D1U4	DEN11	HUMAN	1	A4D1U4_602.8_2	43847	GLDPQGDRSFL_2	GLDPQGDRSFL	GLDPQGDRSFL	G	L		11	8 to 13 AAs	2	1203.5884	602.8032	28.27	0.9267	0.9369	0.9318	PEAKS DB	G230921_024_Slot2-48_1_11562.d	NA	5_FDR001	3	36.96	2.9		1271.7	10.3125426568889	DEN11_HUMAN	+ 2
300ms_JY_None	300ms	JY	None	JY	300ms_JY_None_1	A5YKK6|CNOT1_HUMAN	A5YKK6	CNOT1	HUMAN	1	A5YKK6_511.3_2	59696	YVVPFVAKV_2	YVVPFVAKV	YVVPFVAKV	Y	V		9	8 to 13 AAs	2	1020.6008	511.3071	34.19	0.8534	0.8636	0.8585	PEAKS DB	G230921_013_Slot2-48_1_11551.d	NA	5_FDR001	3	35.06	-1.1		1092.2	10.0930213465869	CNOT1_HUMAN	+ 2
300ms_JY_None	300ms	JY	None	JY	300ms_JY_None_1	A5YKK6|CNOT1_HUMAN	A5YKK6	CNOT1	HUMAN	1	A5YKK6_529.8_2	52139	APFLRNVEL_2	APFLRNVEL	APFLRNVEL	A	L		9	8 to 13 AAs	2	1057.592	529.8057	32.81	0.864	0.8741	0.86905	PEAKS DB	G230921_024_Slot2-48_1_11562.d	NA	5_FDR001	3	38.21	4.5		27964	14.771283119641	CNOT1_HUMAN	+ 2
300ms_JY_None	300ms	JY	None	JY	300ms_JY_None_1	A5YKK6|CNOT1_HUMAN	A5YKK6	CNOT1	HUMAN	1	A5YKK6_546.8_2	58650	YLAPFLRNV_2	YLAPFLRNV	YLAPFLRNV	Y	V		9	8 to 13 AAs	2	1091.6127	546.8143	35.16	0.87	0.8802	0.8751	PEAKS DB	G230921_005_Slot2-48_1_11543.d	NA	5_FDR001	1	18.77	1.2		628.08	9.29480451999447	CNOT1_HUMAN	+ 2
300ms_JY_None	300ms	JY	None	JY	300ms_JY_None_1	A5YKK6|CNOT1_HUMAN	A5YKK6	CNOT1	HUMAN	1	A5YKK6_646.3_2	32571	RLAEVGQYEQV_2	RLAEVGQYEQV	RLAEVGQYEQV	R	V		11	8 to 13 AAs	2	1290.6567	646.337	22.44	0.9405	0.9506	0.94555	PEAKS DB	G230921_024_Slot2-48_1_11562.d	NA	5_FDR001	3	43.27	2.2		645.98	9.33534568852135	CNOT1_HUMAN	+ 2
300ms_JY_None	300ms	JY	None	JY	300ms_JY_None_1	A5YKK6|CNOT1_HUMAN	A5YKK6	CNOT1	HUMAN	1	A5YKK6_755.5_1	63561	VLGIVVGV_1	VLGIVVGV	VLGIVVGV	V	V		8	8 to 13 AAs	1	754.4952	755.5008	37.96	1.3169	1.327	1.32195	PEAKS DB	G230921_005_Slot2-48_1_11543.d	NA	5_FDR001	1	19.29	-2.3		943.63	9.88207747541783	CNOT1_HUMAN	+ 1
300ms_JY_None	300ms	JY	None	JY	300ms_JY_None_1	A5YKK6|CNOT1_HUMAN	A5YKK6	CNOT1	HUMAN	1	A5YKK6_1055.5_1	48251	SLADFMQEV_1	SLADFM(+15.99)QEV	SLADFMQEV	S	V	Oxidation (M)	9	8 to 13 AAs	1	1054.4641	1055.4705	29.47	1.5311	1.5412	1.53615	PEAKS DB	G230921_005_Slot2-48_1_11543.d	NA	5_FDR001	3	41.84	-0.9	M6:Oxidation (M):1000.00	1191.2	10.2181999436947	CNOT1_HUMAN	+ 1
300ms_JY_None	300ms	JY	None	JY	300ms_JY_None_1	A6NDG6|PGP_HUMAN	A6NDG6	PGP	HUMAN	1	A6NDG6_465.3_2	36312	APAPKAYVL_2	APAPKAYVL	APAPKAYVL	A	L		9	8 to 13 AAs	2	928.5381	465.2765	23.35	0.8105	0.8206	0.81555	PEAKS DB	G230921_005_Slot2-48_1_11543.d	NA	5_FDR001	2	31.78	0.4		1845.6	10.8498741937956	PGP_HUMAN	+ 2
300ms_JY_None	300ms	JY	None	JY	300ms_JY_None_1	A6NDG6|PGP_HUMAN	A6NDG6	PGP	HUMAN	1	A6NDG6_726.4_1	29051	GPAGPGASL_1	GPAGPGASL	GPAGPGASL	G	L		9	8 to 13 AAs	1	725.3708	726.378	19	1.2432	1.2534	1.2483	PEAKS DB	G230921_013_Slot2-48_1_11551.d	NA	5_FDR001	3	32.32	-0.1		131.77	7.04187813995592	PGP_HUMAN	+ 1
300ms_JY_None	300ms	JY	None	JY	300ms_JY_None_1	A6NDU8|CE051_HUMAN	A6NDU8	CE051	HUMAN	1	A6NDU8_1056.6_1	70581	YLLDGISYL_1	YLLDGISYL	YLLDGISYL	Y	L		9	8 to 13 AAs	1	1055.5538	1056.5682	40.03	1.6163	1.6264	1.62135	PEAKS DB	G230921_013_Slot2-48_1_11551.d	NA	5_FDR001	0	32.73	6.8		0	NA	CE051_HUMAN	+ 1
300ms_JY_None	300ms	JY	None	JY	300ms_JY_None_1	A6NED2|RCCD1_HUMAN	A6NED2	RCCD1	HUMAN	1	A6NED2_556.3_2	42291	SPSPLRAGVDI_2	SPSPLRAGVDI	SPSPLRAGVDI	S	I		11	8 to 13 AAs	2	1110.6033	556.3084	26.35	0.8607	0.8709	0.8658	PEAKS DB	G230921_005_Slot2-48_1_11543.d	NA	5_FDR001	3	40.04	-0.9		737.77	9.52702731557734	RCCD1_HUMAN	+ 2
300ms_JY_None	300ms	JY	None	JY	300ms_JY_None_1	A6NFI3|ZN316_HUMAN	A6NFI3	ZN316	HUMAN	1	A6NFI3_426.2_2	11430	APAPKPEAA_2	APAPKPEAA	APAPKPEAA	A	A		9	8 to 13 AAs	2	850.4548	426.2347	11.32	0.7582	0.7684	0.7633	PEAKS DB	G230921_005_Slot2-48_1_11543.d	NA	5_FDR001	1	20.36	0		5307.4	12.3737895683409	ZN316_HUMAN	+ 2
300ms_JY_None	300ms	JY	None	JY	300ms_JY_None_1	A6NHR9|SMHD1_HUMAN	A6NHR9	SMHD1	HUMAN	1	A6NHR9_533.3_2	39442	ALYDEVRTV_2	ALYDEVRTV	ALYDEVRTV	A	V		9	8 to 13 AAs	2	1064.5502	533.2812	24.86	0.8401	0.8502	0.84515	PEAKS DB	G230921_005_Slot2-48_1_11543.d	NA	5_FDR001	1	24.14	-2.1		385.73	8.59144754514795	SMHD1_HUMAN	+ 2
300ms_JY_None	300ms	JY	None	JY	300ms_JY_None_1	A6NHT5|HMX3_HUMAN	A6NHT5	HMX3	HUMAN	1	A6NHT5_517.3_2	14085	KPQPPPRTL_2	KPQPPPRTL	KPQPPPRTL	K	L		9	8 to 13 AAs	2	1032.6079	517.3137	12.65	0.8352	0.8453	0.84025	PEAKS DB	G230921_005_Slot2-48_1_11543.d	NA	5_FDR001	1	26.16	4.7		0	NA	HMX3_HUMAN	+ 2
300ms_JY_None	300ms	JY	None	JY	300ms_JY_None_1	A6NKF1|SAC31_HUMAN	A6NKF1	SAC31	HUMAN	1	A6NKF1_510.3_2	12529	KPRPPPSQL_2	KPRPPPSQL	KPRPPPSQL	K	L		9	8 to 13 AAs	2	1018.5923	510.3024	11.97	0.8263	0.8364	0.83135	PEAKS DB	G230921_005_Slot2-48_1_11543.d	NA	5_FDR001	2	32.61	-2		1714.4	10.7434880397892	SAC31_HUMAN	+ 2
300ms_JY_None	300ms	JY	None	JY	300ms_JY_None_1	A8CG34|P121C_HUMAN	A8CG34	P121C	HUMAN	1	A8CG34_854.5_1	32195	PTPAPASTI_1	PTPAPASTI	PTPAPASTI	P	I		9	8 to 13 AAs	1	853.4545	854.4606	21.52	1.3626	1.3727	1.36765	PEAKS DB	G230921_005_Slot2-48_1_11543.d	NA	5_FDR001	1	20.6	-1.4		2258.9	11.1414046896572	P121C_HUMAN	+ 1
300ms_JY_None	300ms	JY	None	JY	300ms_JY_None_1	A8MPP1|D11L8_HUMAN:Q92771|DDX12_HUMAN	A8MPP1	D11L8	HUMAN	1	A8MPP1_424.2_2	10413	SPTGTGKSL_2	SPTGTGKSL	SPTGTGKSL	S	L		9	8 to 13 AAs	2	846.4447	424.2298	10.11	0.7607	0.7708	0.76575	PEAKS DB	G230921_013_Slot2-48_1_11551.d	NA	5_FDR001	3	31.56	0.4		957.85	9.90365593634184	D11L8_HUMAN	+ 2
300ms_JY_None	300ms	JY	None	JY	300ms_JY_None_1	A8MPP1|D11L8_HUMAN:Q92771|DDX12_HUMAN	A8MPP1	D11L8	HUMAN	1	A8MPP1_538.8_2	36443	YLDQTLPRA_2	YLDQTLPRA	YLDQTLPRA	Y	A		9	8 to 13 AAs	2	1075.5662	538.7844	22.36	0.8672	0.8773	0.87225	PEAKS DB	G230921_013_Slot2-48_1_11551.d	NA	5_FDR001	0	33.83	-11.1		0	NA	D11L8_HUMAN	+ 2
300ms_JY_None	300ms	JY	None	JY	300ms_JY_None_1	A8MPP1|D11L8_HUMAN:Q92771|DDX12_HUMAN	A8MPP1	D11L8	HUMAN	1	A8MPP1_593.3_2	48755	GLLRDEALAEV_2	GLLRDEALAEV	GLLRDEALAEV	G	V		11	8 to 13 AAs	2	1184.64	593.3267	29.67	0.9126	0.9227	0.91765	PEAKS DB	G230921_005_Slot2-48_1_11543.d	NA	5_FDR001	2	26.8	-0.9		830.04	9.69703705203083	D11L8_HUMAN	+ 2
300ms_JY_None	300ms	JY	None	JY	300ms_JY_None_1	A8MPP1|D11L8_HUMAN:Q92771|DDX12_HUMAN	A8MPP1	D11L8	HUMAN	1	A8MPP1_659.4_2	51564	SPFGKDVRLVSL_2	SPFGKDVRLVSL	SPFGKDVRLVSL	S	L		12	8 to 13 AAs	2	1316.7452	659.3794	31.19	0.9956	1.0057	1.00065	PEAKS DB	G230921_005_Slot2-48_1_11543.d	NA	5_FDR001	3	41.64	-0.8		567.92	9.1495439087091	D11L8_HUMAN	+ 2
300ms_JY_None	300ms	JY	None	JY	300ms_JY_None_1	A8MPP1|D11L8_HUMAN:Q92771|DDX12_HUMAN	A8MPP1	D11L8	HUMAN	1	A8MPP1_663.4_1	9238	TGTGKSL_1	TGTGKSL	TGTGKSL	T	L		7	others	1	662.3599	663.3662	10.05	1.189	1.1992	1.1941	PEAKS DB	G230921_005_Slot2-48_1_11543.d	NA	5_FDR001	1	24.75	-1.4		182.65	7.51293794347466	D11L8_HUMAN	+ 1
300ms_JY_None	300ms	JY	None	JY	300ms_JY_None_1	A8MPP1|D11L8_HUMAN:Q92771|DDX12_HUMAN	A8MPP1	D11L8	HUMAN	1	A8MPP1_1070.6_1	46612	QLAQFVHEV_1	QLAQFVHEV	QLAQFVHEV	Q	V		9	8 to 13 AAs	1	1069.5557	1070.5675	27.33	1.5864	1.5965	1.59145	PEAKS DB	G230921_013_Slot2-48_1_11551.d	NA	5_FDR001	6	42.88	4.3		7017.5	12.7767414433999	D11L8_HUMAN	+ 1
300ms_JY_None	300ms	JY	None	JY	300ms_JY_None_1	A8MPS7|YDJC_HUMAN	A8MPS7	YDJC	HUMAN	1	A8MPS7_864.5_1	51990	FLAGAVTSV_1	FLAGAVTSV	FLAGAVTSV	F	V		9	8 to 13 AAs	1	863.4752	864.485	30.09	1.3993	1.4094	1.40435	PEAKS DB	G230921_013_Slot2-48_1_11551.d	NA	5_FDR001	3	40.84	2.9		6246.1	12.608739951739	YDJC_HUMAN	+ 1
300ms_JY_None	300ms	JY	None	JY	300ms_JY_None_1	A8MW92|P20L1_HUMAN	A8MW92	P20L1	HUMAN	1	A8MW92_526.8_2	50813	NLLTHIENV_2	NLLTHIENV	NLLTHIENV	N	V		9	8 to 13 AAs	2	1051.5662	526.7902	29.44	0.8692	0.8794	0.8743	PEAKS DB	G230921_013_Slot2-48_1_11551.d	NA	5_FDR001	2	25.71	-0.4		1224	10.2573878426927	P20L1_HUMAN	+ 2
300ms_JY_None	300ms	JY	None	JY	300ms_JY_None_1	A9UHW6|MI4GD_HUMAN	A9UHW6	MI4GD	HUMAN	1	A9UHW6_1047.6_1	68964	FLLPTGLSSL_1	FLLPTGLSSL	FLLPTGLSSL	F	L		10	8 to 13 AAs	1	1046.6012	1047.6096	40.72	1.5917	1.6018	1.59675	PEAKS DB	G230921_005_Slot2-48_1_11543.d	NA	5_FDR001	3	38.8	1.1		274.22	8.09918998645195	MI4GD_HUMAN	+ 1
300ms_JY_None	300ms	JY	None	JY	300ms_JY_None_1	B0I1T2|MYO1G_HUMAN	B0I1T2	MYO1G	HUMAN	1	B0I1T2_483.8_2	42721	ALVDHVAEL_2	ALVDHVAEL	ALVDHVAEL	A	L		9	8 to 13 AAs	2	965.5182	483.768	27.62	0.8295	0.8397	0.8346	PEAKS DB	G230921_024_Slot2-48_1_11562.d	NA	5_FDR001	6	35.01	3.4		9626.8	13.2328406028408	MYO1G_HUMAN	+ 2
300ms_JY_None	300ms	JY	None	JY	300ms_JY_None_1	B0I1T2|MYO1G_HUMAN	B0I1T2	MYO1G	HUMAN	1	B0I1T2_518.8_2	20066	KVRAHLAEL_2	KVRAHLAEL	KVRAHLAEL	K	L		9	8 to 13 AAs	2	1035.6189	518.8176	14.95	0.8619	0.8721	0.867	PEAKS DB	G230921_013_Slot2-48_1_11551.d	NA	5_FDR001	3	34.28	1.7		2137.8	11.0619111739671	MYO1G_HUMAN	+ 2
300ms_JY_None	300ms	JY	None	JY	300ms_JY_None_1	B0I1T2|MYO1G_HUMAN	B0I1T2	MYO1G	HUMAN	1	B0I1T2_585.4_2	43966	TPRDLVLRSL_2	TPRDLVLRSL	TPRDLVLRSL	T	L		10	8 to 13 AAs	2	1168.6927	585.3529	27.21	0.9203	0.9304	0.92535	PEAKS DB	G230921_005_Slot2-48_1_11543.d	NA	5_FDR001	3	34.21	-1.3		6623.2	12.6933127084453	MYO1G_HUMAN	+ 2
300ms_JY_None	300ms	JY	None	JY	300ms_JY_None_1	B0I1T2|MYO1G_HUMAN	B0I1T2	MYO1G	HUMAN	1	B0I1T2_782.4_1	42678	VDHVAEL_1	VDHVAEL	VDHVAEL	V	L		7	others	1	781.397	782.4059	27.63	1.3274	1.3375	1.33245	PEAKS DB	G230921_024_Slot2-48_1_11562.d	NA	5_FDR001	3	23.2	2.1		993.74	9.95672462730009	MYO1G_HUMAN	+ 1
300ms_JY_None	300ms	JY	None	JY	300ms_JY_None_1	C9J798|RAS4B_HUMAN:O43374|RASL2_HUMAN	C9J798	RAS4B	HUMAN	1	C9J798_459.8_2	5581	TPSSKKSAL_2	TPSSKKSAL	TPSSKKSAL	T	L		9	8 to 13 AAs	2	917.5182	459.7678	6.84	0.8133	0.8235	0.8184	PEAKS DB	G230921_013_Slot2-48_1_11551.d	NA	5_FDR001	2	33.4	3		347.93	8.44265326937997	RAS4B_HUMAN	+ 2
300ms_JY_None	300ms	JY	None	JY	300ms_JY_None_1	E9PAV3|NACAM_HUMAN:O15069|NACAD_HUMAN:Q13765|NACA_HUMAN:Q9H009|NACA2_HUMAN	E9PAV3	NACAM	HUMAN	1	E9PAV3_395.6_3	11231	NVSRAKAVRAL_3	NVSRAKAVRAL	NVSRAKAVRAL	N	L		11	8 to 13 AAs	3	1183.7148	395.5818	11.76	0.7493	0.7594	0.75435	PEAKS DB	G230921_024_Slot2-48_1_11562.d	NA	5_FDR001	3	32.5	7.3		13399	13.709837712406	NACAM_HUMAN	≥ +3
300ms_JY_None	300ms	JY	None	JY	300ms_JY_None_1	E9PAV3|NACAM_HUMAN:O15069|NACAD_HUMAN:Q13765|NACA_HUMAN:Q9H009|NACA2_HUMAN	E9PAV3	NACAM	HUMAN	1	E9PAV3_486.3_2	11203	SRAKAVRAL_2	SRAKAVRAL	SRAKAVRAL	S	L		9	8 to 13 AAs	2	970.6036	486.3088	11.21	0.8283	0.8384	0.83335	PEAKS DB	G230921_005_Slot2-48_1_11543.d	NA	5_FDR001	3	29.5	-0.6		2484.7	11.2788559575202	NACAM_HUMAN	+ 2
300ms_JY_None	300ms	JY	None	JY	300ms_JY_None_1	E9PQ53|NDUCR_HUMAN:O95298|NDUC2_HUMAN	E9PQ53	NDUCR	HUMAN	1	E9PQ53_444.9_3	22135	RPIATAGLHRQL_3	RPIATAGLHRQL	RPIATAGLHRQL	R	L		12	8 to 13 AAs	3	1331.7786	444.9345	15.85	0.8036	0.8137	0.80865	PEAKS DB	G230921_013_Slot2-48_1_11551.d	NA	5_FDR001	2	40.32	2.4		158.43	7.30770173701787	NDUCR_HUMAN	≥ +3
300ms_JY_None	300ms	JY	None	JY	300ms_JY_None_1	O00139|KIF2A_HUMAN	O00139	KIF2A	HUMAN	1	O00139_502.8_2	22843	PNYKKLEL_2	PNYKKLEL	PNYKKLEL	P	L		8	8 to 13 AAs	2	1003.5702	502.7915	17.02	0.8741	0.8842	0.87915	PEAKS DB	G230921_005_Slot2-48_1_11543.d	NA	5_FDR001	3	30.48	-1.7		1485.5	10.5367328898354	KIF2A_HUMAN	+ 2
300ms_JY_None	300ms	JY	None	JY	300ms_JY_None_1	O00139|KIF2A_HUMAN	O00139	KIF2A	HUMAN	1	O00139_566.8_2	24710	KPNYKKLEL_2	KPNYKKLEL	KPNYKKLEL	K	L		9	8 to 13 AAs	2	1131.6652	566.8394	17.04	0.9097	0.9199	0.9148	PEAKS DB	G230921_013_Slot2-48_1_11551.d	NA	5_FDR001	2	24.21	-0.9		3359	11.7138160802345	KIF2A_HUMAN	+ 2
300ms_JY_None	300ms	JY	None	JY	300ms_JY_None_1	O00159|MYO1C_HUMAN	O00159	MYO1C	HUMAN	1	O00159_477.8_2	33228	RPQDGVAVL_2	RPQDGVAVL	RPQDGVAVL	R	L		9	8 to 13 AAs	2	953.5294	477.7712	21.92	0.8052	0.8154	0.8103	PEAKS DB	G230921_005_Slot2-48_1_11543.d	NA	5_FDR001	2	23.66	-1.6		788.96	9.62380834772639	MYO1C_HUMAN	+ 2
300ms_JY_None	300ms	JY	None	JY	300ms_JY_None_1	O00159|MYO1C_HUMAN	O00159	MYO1C	HUMAN	1	O00159_946.6_1	66980	YIGPVLVSV_1	YIGPVLVSV	YIGPVLVSV	Y	V		9	8 to 13 AAs	1	945.5535	946.5635	38.26	1.4875	1.4976	1.49255	PEAKS DB	G230921_013_Slot2-48_1_11551.d	NA	5_FDR001	3	36.26	2.9		686.3	9.42269554445622	MYO1C_HUMAN	+ 1
300ms_JY_None	300ms	JY	None	JY	300ms_JY_None_1	O00160|MYO1F_HUMAN	O00160	MYO1F	HUMAN	1	O00160_545.3_2	37440	YIMGYISKV_2	YIM(+15.99)GYISKV	YIMGYISKV	Y	V	Oxidation (M)	9	8 to 13 AAs	2	1088.5576	545.2865	24.87	0.8818	0.8919	0.88685	PEAKS DB	G230921_024_Slot2-48_1_11562.d	NA	5_FDR001	3	37.43	0.8	M3:Oxidation (M):1000.00	1401.6	10.4528589647138	MYO1F_HUMAN	+ 2
300ms_JY_None	300ms	JY	None	JY	300ms_JY_None_1	O00160|MYO1F_HUMAN:Q12965|MYO1E_HUMAN	O00160	MYO1F	HUMAN	1	O00160_545.8_2	38004	FLLEKSRVV_2	FLLEKSRVV	FLLEKSRVV	F	V		9	8 to 13 AAs	2	1089.6545	545.8345	24.14	0.9138	0.9239	0.91885	PEAKS DB	G230921_005_Slot2-48_1_11543.d	NA	5_FDR001	2	24.35	0		372.3	8.54032180596415	MYO1F_HUMAN	+ 2
300ms_JY_None	300ms	JY	None	JY	300ms_JY_None_1	O00160|MYO1F_HUMAN:Q12965|MYO1E_HUMAN	O00160	MYO1F	HUMAN	1	O00160_1010.6_1	65352	IILQSNPLL_1	IILQSNPLL	IILQSNPLL	I	L		9	8 to 13 AAs	1	1009.6172	1010.6227	37.35	1.5537	1.5638	1.55875	PEAKS DB	G230921_013_Slot2-48_1_11551.d	NA	5_FDR001	3	33.1	-1.7		97.785	6.61154127084887	MYO1F_HUMAN	+ 1
300ms_JY_None	300ms	JY	None	JY	300ms_JY_None_1	O00186|STXB3_HUMAN	O00186	STXB3	HUMAN	1	O00186_493.3_2	16401	KPLDNASKL_2	KPLDNASKL	KPLDNASKL	K	L		9	8 to 13 AAs	2	984.5604	493.2887	14.47	0.8312	0.8413	0.83625	PEAKS DB	G230921_024_Slot2-48_1_11562.d	NA	5_FDR001	3	39.12	2.5		7208.9	12.8155634212966	STXB3_HUMAN	+ 2
300ms_JY_None	300ms	JY	None	JY	300ms_JY_None_1	O00186|STXB3_HUMAN	O00186	STXB3	HUMAN	1	O00186_514.3_2	21230	KPKDKVSLI_2	KPKDKVSLI	KPKDKVSLI	K	I		9	8 to 13 AAs	2	1026.6437	514.3293	15.45	0.8672	0.8773	0.87225	PEAKS DB	G230921_013_Slot2-48_1_11551.d	NA	5_FDR001	1	34.98	0.3		0	NA	STXB3_HUMAN	+ 2
300ms_JY_None	300ms	JY	None	JY	300ms_JY_None_1	O00186|STXB3_HUMAN	O00186	STXB3	HUMAN	1	O00186_529.3_2	44815	VLHELTFQA_2	VLHELTFQA	VLHELTFQA	V	A		9	8 to 13 AAs	2	1056.5604	529.2899	27.6	0.8599	0.87	0.86495	PEAKS DB	G230921_005_Slot2-48_1_11543.d	NA	5_FDR001	1	26.34	4.6		318.07	8.3132004947164	STXB3_HUMAN	+ 2
300ms_JY_None	300ms	JY	None	JY	300ms_JY_None_1	O00186|STXB3_HUMAN	O00186	STXB3	HUMAN	1	O00186_544.8_2	19324	ALGTDAEGQKV_2	ALGTDAEGQKV	ALGTDAEGQKV	A	V		11	8 to 13 AAs	2	1087.5509	544.7839	14.61	0.8603	0.8704	0.86535	PEAKS DB	G230921_013_Slot2-48_1_11551.d	NA	5_FDR001	3	43.75	2.2		1235.5	10.2708792953288	STXB3_HUMAN	+ 2
300ms_JY_None	300ms	JY	None	JY	300ms_JY_None_1	O00186|STXB3_HUMAN	O00186	STXB3	HUMAN	1	O00186_993.5_1	42922	TMADQIVTV_1	TM(+15.99)ADQIVTV	TMADQIVTV	T	V	Oxidation (M)	9	8 to 13 AAs	1	992.4849	993.4954	25.48	1.4826	1.4927	1.48765	PEAKS DB	G230921_013_Slot2-48_1_11551.d	NA	5_FDR001	3	28.21	3.2	M2:Oxidation (M):1000.00	1079.7	10.0764147927585	STXB3_HUMAN	+ 1
300ms_JY_None	300ms	JY	None	JY	300ms_JY_None_1	O00189|AP4M1_HUMAN	O00189	AP4M1	HUMAN	1	O00189_451.2_2	13567	SPEQKAEL_2	SPEQKAEL	SPEQKAEL	S	L		8	8 to 13 AAs	2	900.4552	451.2347	12.42	0.7692	0.7793	0.77425	PEAKS DB	G230921_005_Slot2-48_1_11543.d	NA	5_FDR001	2	21.84	-0.4		838.3	9.71132281921136	AP4M1_HUMAN	+ 2
300ms_JY_None	300ms	JY	None	JY	300ms_JY_None_1	O00214|LEG8_HUMAN	O00214	LEG8	HUMAN	1	O00214_463.8_2	21974	VPKSGTPQL_2	VPKSGTPQL	VPKSGTPQL	V	L		9	8 to 13 AAs	2	925.5233	463.7685	17.21	0.7817	0.7919	0.7868	PEAKS DB	G230921_024_Slot2-48_1_11562.d	NA	5_FDR001	1	21.47	-1		319.62	8.32021387650758	LEG8_HUMAN	+ 2
300ms_JY_None	300ms	JY	None	JY	300ms_JY_None_1	O00214|LEG8_HUMAN	O00214	LEG8	HUMAN	1	O00214_466.2_2	12944	TPMGPGRTV_2	TPM(+15.99)GPGRTV	TPMGPGRTV	T	V	Oxidation (M)	9	8 to 13 AAs	2	930.4593	466.2392	11.46	0.7688	0.7789	0.77385	PEAKS DB	G230921_013_Slot2-48_1_11551.d	NA	5_FDR001	3	34.28	4.8	M3:Oxidation (M):1000.00	27467	14.7454117245655	LEG8_HUMAN	+ 2
300ms_JY_None	300ms	JY	None	JY	300ms_JY_None_1	O00217|NDUS8_HUMAN	O00217	NDUS8	HUMAN	1	O00217_555.3_2	52259	YLFREPATI_2	YLFREPATI	YLFREPATI	Y	I		9	8 to 13 AAs	2	1108.5917	555.3047	30.22	0.8729	0.883	0.87795	PEAKS DB	G230921_013_Slot2-48_1_11551.d	NA	5_FDR001	3	36.27	2.8		1008.7	9.97828144734499	NDUS8_HUMAN	+ 2
300ms_JY_None	300ms	JY	None	JY	300ms_JY_None_1	O00232|PSD12_HUMAN	O00232	PSD12	HUMAN	1	O00232_533.8_2	24611	RPKDPNNLL_2	RPKDPNNLL	RPKDPNNLL	R	L		9	8 to 13 AAs	2	1065.593	533.805	16.99	0.8668	0.8769	0.87185	PEAKS DB	G230921_013_Slot2-48_1_11551.d	NA	5_FDR001	3	30.97	2.3		9068.9	13.1467118562775	PSD12_HUMAN	+ 2
300ms_JY_None	300ms	JY	None	JY	300ms_JY_None_1	O00267|SPT5H_HUMAN	O00267	SPT5H	HUMAN	1	O00267_513.8_2	28647	NMYGKVVTV_2	NM(+15.99)YGKVVTV	NMYGKVVTV	N	V	Oxidation (M)	9	8 to 13 AAs	2	1025.5216	513.7689	19.77	0.8364	0.8465	0.84145	PEAKS DB	G230921_005_Slot2-48_1_11543.d	NA	5_FDR001	3	36.61	1.6	M2:Oxidation (M):1000.00	6008.7	12.5528371780239	SPT5H_HUMAN	+ 2
300ms_JY_None	300ms	JY	None	JY	300ms_JY_None_1	O00267|SPT5H_HUMAN	O00267	SPT5H	HUMAN	1	O00267_588.8_2	32159	KPRDVTNFTV_2	KPRDVTNFTV	KPRDVTNFTV	K	V		10	8 to 13 AAs	2	1175.6299	588.8228	20.41	0.883	0.8931	0.88805	PEAKS DB	G230921_013_Slot2-48_1_11551.d	NA	5_FDR001	3	29.52	0.9		1592.5	10.6370776571437	SPT5H_HUMAN	+ 2
300ms_JY_None	300ms	JY	None	JY	300ms_JY_None_1	O00299|CLIC1_HUMAN	O00299	CLIC1	HUMAN	1	O00299_1021.5_1	60120	FLDGNELTL_1	FLDGNELTL	FLDGNELTL	F	L		9	8 to 13 AAs	1	1020.5128	1021.5247	37.32	1.5533	1.5634	1.55835	PEAKS DB	G230921_024_Slot2-48_1_11562.d	NA	5_FDR001	3	32.21	4.5		6345.9	12.631609071811	CLIC1_HUMAN	+ 1
300ms_JY_None	300ms	JY	None	JY	300ms_JY_None_1	O00303|EIF3F_HUMAN	O00303	EIF3F	HUMAN	1	O00303_499.3_2	46284	SLVNQVPKI_2	SLVNQVPKI	SLVNQVPKI	S	I		9	8 to 13 AAs	2	996.5967	499.3046	28.35	0.832	0.8421	0.83705	PEAKS DB	G230921_005_Slot2-48_1_11543.d	NA	5_FDR001	1	25.64	-2.2		587.69	9.19891153973801	EIF3F_HUMAN	+ 2
300ms_JY_None	300ms	JY	None	JY	300ms_JY_None_1	O00303|EIF3F_HUMAN	O00303	EIF3F	HUMAN	1	O00303_806.5_1	54448	APALPGPAL_1	APALPGPAL	APALPGPAL	A	L		9	8 to 13 AAs	1	805.4697	806.4788	31.34	1.3468	1.3569	1.35185	PEAKS DB	G230921_013_Slot2-48_1_11551.d	NA	5_FDR001	4	33.9	2.2		498.06	8.96017574027754	EIF3F_HUMAN	+ 1
300ms_JY_None	300ms	JY	None	JY	300ms_JY_None_1	O00303|EIF3F_HUMAN	O00303	EIF3F	HUMAN	1	O00303_936.5_1	34472	APAQTPAPAL_1	APAQTPAPAL	APAQTPAPAL	A	L		10	8 to 13 AAs	1	935.5076	936.5162	23.35	1.4866	1.4968	1.4917	PEAKS DB	G230921_024_Slot2-48_1_11562.d	NA	5_FDR001	3	37.86	1.4		380.23	8.57072855433289	EIF3F_HUMAN	+ 1
300ms_JY_None	300ms	JY	None	JY	300ms_JY_None_1	O00303|EIF3F_HUMAN	O00303	EIF3F	HUMAN	1	O00303_946.5_1	38409	GLSSDLQQV_1	GLSSDLQQV	GLSSDLQQV	G	V		9	8 to 13 AAs	1	945.4767	946.4906	25.37	1.485	1.4951	1.49005	PEAKS DB	G230921_024_Slot2-48_1_11562.d	NA	5_FDR001	3	24.43	7		319.16	8.31813604115417	EIF3F_HUMAN	+ 1
300ms_JY_None	300ms	JY	None	JY	300ms_JY_None_1	O00303|EIF3F_HUMAN	O00303	EIF3F	HUMAN	1	O00303_1013.6_1	48202	ALNEKLVNL_1	ALNEKLVNL	ALNEKLVNL	A	L		9	8 to 13 AAs	1	1012.5917	1013.6006	28.11	1.5848	1.5949	1.58985	PEAKS DB	G230921_013_Slot2-48_1_11551.d	NA	5_FDR001	5	30.09	1.6		3964	11.9527412471865	EIF3F_HUMAN	+ 1
300ms_JY_None	300ms	JY	None	JY	300ms_JY_None_1	O00329|PK3CD_HUMAN	O00329	PK3CD	HUMAN	1	O00329_521.3_2	12136	TPKPQTKEL_2	TPKPQTKEL	TPKPQTKEL	T	L		9	8 to 13 AAs	2	1040.5865	521.3013	11.05	0.8388	0.849	0.8439	PEAKS DB	G230921_013_Slot2-48_1_11551.d	NA	5_FDR001	3	40.03	1.5		904.3	9.82065765346893	PK3CD_HUMAN	+ 2
300ms_JY_None	300ms	JY	None	JY	300ms_JY_None_1	O00329|PK3CD_HUMAN	O00329	PK3CD	HUMAN	1	O00329_1022.6_1	69780	FLLPTGVYL_1	FLLPTGVYL	FLLPTGVYL	F	L		9	8 to 13 AAs	1	1021.5848	1022.5969	41.17	1.5739	1.584	1.57895	PEAKS DB	G230921_005_Slot2-48_1_11543.d	NA	5_FDR001	2	37.97	4.7		191.58	7.58180314851653	PK3CD_HUMAN	+ 1
300ms_JY_None	300ms	JY	None	JY	300ms_JY_None_1	O00399|DCTN6_HUMAN	O00399	DCTN6	HUMAN	1	O00399_540.8_2	35957	RPQPQTLQL_2	RPQPQTLQL	RPQPQTLQL	R	L		9	8 to 13 AAs	2	1079.6088	540.8116	23.2	0.8713	0.8814	0.87635	PEAKS DB	G230921_005_Slot2-48_1_11543.d	NA	5_FDR001	3	29.25	-0.1		3992.1	11.96293214454	DCTN6_HUMAN	+ 2
300ms_JY_None	300ms	JY	None	JY	300ms_JY_None_1	O00400|ACATN_HUMAN	O00400	ACATN	HUMAN	1	O00400_509.8_2	36065	APQSFRAEL_2	APQSFRAEL	APQSFRAEL	A	L		9	8 to 13 AAs	2	1017.5243	509.7688	23.22	0.8279	0.838	0.83295	PEAKS DB	G230921_005_Slot2-48_1_11543.d	NA	5_FDR001	3	27.72	-1.3		1740.8	10.765534746363	ACATN_HUMAN	+ 2
300ms_JY_None	300ms	JY	None	JY	300ms_JY_None_1	O00411|RPOM_HUMAN	O00411	RPOM	HUMAN	1	O00411_562.3_2	10961	APSGQHSQAQL_2	APSGQHSQAQL	APSGQHSQAQL	A	L		11	8 to 13 AAs	2	1122.5417	562.2795	11.6	0.885	0.8952	0.8901	PEAKS DB	G230921_024_Slot2-48_1_11562.d	NA	5_FDR001	3	41.65	2.5		2203.3	11.1054502295626	RPOM_HUMAN	+ 2
300ms_JY_None	300ms	JY	None	JY	300ms_JY_None_1	O00422|SAP18_HUMAN	O00422	SAP18	HUMAN	1	O00422_518.8_2	7266	RVKEIGSTM_2	RVKEIGSTM(+15.99)	RVKEIGSTM	R	)	Oxidation (M)	9	8 to 13 AAs	2	1035.5382	518.7777	8.03	0.847	0.8571	0.85205	PEAKS DB	G230921_013_Slot2-48_1_11551.d	NA	5_FDR001	3	33.7	2.6	M9:Oxidation (M):1000.00	14134	13.7868821936647	SAP18_HUMAN	+ 2
300ms_JY_None	300ms	JY	None	JY	300ms_JY_None_1	O00425|IF2B3_HUMAN	O00425	IF2B3	HUMAN	1	O00425_1071.6_1	45324	KIQEILTQV_1	KIQEILTQV	KIQEILTQV	K	V		9	8 to 13 AAs	1	1070.6335	1071.6405	27.86	1.5856	1.5957	1.59065	PEAKS DB	G230921_005_Slot2-48_1_11543.d	NA	5_FDR001	4	31.97	-0.3		7009.8	12.775157567254	IF2B3_HUMAN	+ 1
300ms_JY_None	300ms	JY	None	JY	300ms_JY_None_1	O00459|P85B_HUMAN	O00459	P85B	HUMAN	1	O00459_752.4_1	41340	AAGPVGPAL_1	AAGPVGPAL	AAGPVGPAL	A	L		9	8 to 13 AAs	1	751.4228	752.4309	24.71	1.2902	1.3003	1.29525	PEAKS DB	G230921_013_Slot2-48_1_11551.d	NA	5_FDR001	3	29.9	1.1		378.47	8.56403513710187	P85B_HUMAN	+ 1
300ms_JY_None	300ms	JY	None	JY	300ms_JY_None_1	O00469|PLOD2_HUMAN	O00469	PLOD2	HUMAN	1	O00469_534.3_2	5229	RPHHDASTF_2	RPHHDASTF	RPHHDASTF	R	F		9	8 to 13 AAs	2	1066.4944	534.2523	7.23	0.8279	0.838	0.83295	PEAKS DB	G230921_005_Slot2-48_1_11543.d	NA	5_FDR001	3	31.91	-4.1		157.74	7.30140473756448	PLOD2_HUMAN	+ 2
300ms_JY_None	300ms	JY	None	JY	300ms_JY_None_1	O00470|MEIS1_HUMAN	O00470	MEIS1	HUMAN	1	O00470_468.2_2	4238	RAPGPMSGM_2	RAPGPM(+15.99)SGM(+15.99)	RAPGPMSGM	R	)	Oxidation (M)	9	8 to 13 AAs	2	934.4001	468.2092	6.33	0.7513	0.7615	0.7564	PEAKS DB	G230921_005_Slot2-48_1_11543.d	NA	5_FDR001	0	20.87	4.1	M6:Oxidation (M):1000.00;M9:Oxidation (M):1000.00	0	NA	MEIS1_HUMAN	+ 2
300ms_JY_None	300ms	JY	None	JY	300ms_JY_None_1	O00487|PSDE_HUMAN	O00487	PSDE	HUMAN	1	O00487_523.3_2	11895	EPRQTTSNL_2	EPRQTTSNL	EPRQTTSNL	E	L		9	8 to 13 AAs	2	1044.52	523.2685	10.98	0.8166	0.8267	0.82165	PEAKS DB	G230921_013_Slot2-48_1_11551.d	NA	5_FDR001	3	26.81	2.3		12119	13.5649830392051	PSDE_HUMAN	+ 2
300ms_JY_None	300ms	JY	None	JY	300ms_JY_None_1	O00487|PSDE_HUMAN	O00487	PSDE	HUMAN	1	O00487_557.3_2	46347	FVDDYTVRV_2	FVDDYTVRV	FVDDYTVRV	F	V		9	8 to 13 AAs	2	1112.5502	557.2823	27.19	0.8798	0.8899	0.88485	PEAKS DB	G230921_013_Slot2-48_1_11551.d	NA	5_FDR001	4	38.33	-0.1		4472.7	12.1269302795289	PSDE_HUMAN	+ 2
300ms_JY_None	300ms	JY	None	JY	300ms_JY_None_1	O00487|PSDE_HUMAN	O00487	PSDE	HUMAN	1	O00487_962.5_1	29797	MPQSGTGVSV_1	MPQSGTGVSV	MPQSGTGVSV	M	V		10	8 to 13 AAs	1	961.4539	962.4625	20.32	1.424	1.4341	1.42905	PEAKS DB	G230921_005_Slot2-48_1_11543.d	NA	5_FDR001	3	40.02	1.4		458.13	8.83961322858372	PSDE_HUMAN	+ 1
300ms_JY_None	300ms	JY	None	JY	300ms_JY_None_1	O00487|PSDE_HUMAN	O00487	PSDE	HUMAN	1	O00487_978.5_1	24152	MPQSGTGVSV_1	M(+15.99)PQSGTGVSV	MPQSGTGVSV	M	V	Oxidation (M)	10	8 to 13 AAs	1	977.4488	978.4583	16.72	1.4305	1.4406	1.43555	PEAKS DB	G230921_013_Slot2-48_1_11551.d	NA	5_FDR001	6	45.84	2.2	M1:Oxidation (M):1000.00	8753.1	13.0955783373291	PSDE_HUMAN	+ 1
300ms_JY_None	300ms	JY	None	JY	300ms_JY_None_1	O00506|STK25_HUMAN	O00506	STK25	HUMAN	1	O00506_307.8_3	4787	RPSPHSKL_3	RPSPHSKL	RPSPHSKL	R	L		8	8 to 13 AAs	3	920.5192	307.8492	6.17	0.68	0.6901	0.68505	PEAKS DB	G230921_013_Slot2-48_1_11551.d	NA	5_FDR001	1	27.84	7		0	NA	STK25_HUMAN	≥ +3
300ms_JY_None	300ms	JY	None	JY	300ms_JY_None_1	O00506|STK25_HUMAN	O00506	STK25	HUMAN	1	O00506_515.3_2	54864	LVRPVFGEL_2	LVRPVFGEL	LVRPVFGEL	L	L		9	8 to 13 AAs	2	1028.6018	515.3074	33.02	0.838	0.8482	0.8431	PEAKS DB	G230921_005_Slot2-48_1_11543.d	NA	5_FDR001	2	39.57	-1.6		1422.1	10.4738072013997	STK25_HUMAN	+ 2
300ms_JY_None	300ms	JY	None	JY	300ms_JY_None_1	O00560|SDCB1_HUMAN	O00560	SDCB1	HUMAN	1	O00560_562.3_3	4989	ERTITMHKDSTGHVG_3	ERTITM(+15.99)HKDSTGHVG	ERTITMHKDSTGHVG	E	G	Oxidation (M)	15	others	3	1683.7998	562.2741	7.07	0.8222	0.8324	0.8273	PEAKS DB	G230921_005_Slot2-48_1_11543.d	NA	5_FDR001	1	19.7	0.4	M6:Oxidation (M):1000.00	337.49	8.39870094478517	SDCB1_HUMAN	≥ +3
300ms_JY_None	300ms	JY	None	JY	300ms_JY_None_1	O00560|SDCB1_HUMAN	O00560	SDCB1	HUMAN	1	O00560_1070.5_1	35594	LMDHTIPEV_1	LM(+15.99)DHTIPEV	LMDHTIPEV	L	V	Oxidation (M)	9	8 to 13 AAs	1	1069.5114	1070.5154	22.97	1.5323	1.5424	1.53735	PEAKS DB	G230921_005_Slot2-48_1_11543.d	NA	5_FDR001	1	18.7	-3	M2:Oxidation (M):1000.00	81.493	6.34860423645188	SDCB1_HUMAN	+ 1
300ms_JY_None	300ms	JY	None	JY	300ms_JY_None_1	O00567|NOP56_HUMAN	O00567	NOP56	HUMAN	1	O00567_551.3_2	16533	IPRKNLDVM_2	IPRKNLDVM(+15.99)	IPRKNLDVM	I	)	Oxidation (M)	9	8 to 13 AAs	2	1100.6012	551.3088	13.2	0.9292	0.9393	0.93425	PEAKS DB	G230921_013_Slot2-48_1_11551.d	NA	5_FDR001	1	29.69	1.6	M9:Oxidation (M):1000.00	694.96	9.44078613241324	NOP56_HUMAN	+ 2
300ms_JY_None	300ms	JY	None	JY	300ms_JY_None_1	O00567|NOP56_HUMAN	O00567	NOP56	HUMAN	1	O00567_870.5_1	53654	VAPSLSALI_1	VAPSLSALI	VAPSLSALI	V	I		9	8 to 13 AAs	1	869.5222	870.5281	32.39	1.3985	1.4086	1.40355	PEAKS DB	G230921_005_Slot2-48_1_11543.d	NA	5_FDR001	1	19.62	-1.6		711.46	9.47463883700597	NOP56_HUMAN	+ 1
300ms_JY_None	300ms	JY	None	JY	300ms_JY_None_1	O00567|NOP56_HUMAN	O00567	NOP56	HUMAN	1	O00567_969.6_1	53970	VIAEILRGV_1	VIAEILRGV	VIAEILRGV	V	V		9	8 to 13 AAs	1	968.6018	969.6072	32.55	1.5032	1.5133	1.50825	PEAKS DB	G230921_005_Slot2-48_1_11543.d	NA	5_FDR001	1	25.15	-2		312.53	8.28785087162586	NOP56_HUMAN	+ 1
300ms_JY_None	300ms	JY	None	JY	300ms_JY_None_1	O00567|NOP56_HUMAN	O00567	NOP56	HUMAN	1	O00567_991.6_1	53652	YPASTVQIL_1	YPASTVQIL	YPASTVQIL	Y	L		9	8 to 13 AAs	1	990.5386	991.5517	32.38	1.4883	1.4984	1.49335	PEAKS DB	G230921_005_Slot2-48_1_11543.d	NA	5_FDR001	1	27.2	5.9		380.09	8.57019725880467	NOP56_HUMAN	+ 1
300ms_JY_None	300ms	JY	None	JY	300ms_JY_None_1	O00629|IMA3_HUMAN	O00629	IMA3	HUMAN	1	O00629_533.3_2	63579	NLVPMIIHL_2	NLVPM(+15.99)IIHL	NLVPMIIHL	N	L	Oxidation (M)	9	8 to 13 AAs	2	1064.6052	533.3089	37.98	0.8785	0.8887	0.8836	PEAKS DB	G230921_005_Slot2-48_1_11543.d	NA	5_FDR001	1	20.39	-1.9	M5:Oxidation (M):1000.00	960.52	9.90767184385336	IMA3_HUMAN	+ 2
300ms_JY_None	300ms	JY	None	JY	300ms_JY_None_1	O00743|PPP6_HUMAN	O00743	PPP6	HUMAN	1	O00743_582.8_2	57817	LIDEQILCV_2	LIDEQILC(+119.00)V	LIDEQILCV	L	V	Cysteinylation	9	8 to 13 AAs	2	1163.5566	582.786	36.01	0.8907	0.9008	0.89575	PEAKS DB	G230921_024_Slot2-48_1_11562.d	NA	5_FDR001	4	32.72	0.7	C8:Cysteinylation:1000.00	1956.8	10.93428059364	PPP6_HUMAN	+ 2
300ms_JY_None	300ms	JY	None	JY	300ms_JY_None_1	O00743|PPP6_HUMAN	O00743	PPP6	HUMAN	1	O00743_618.3_2	67040	ALIDEQILCV_2	ALIDEQILC(+119.00)V	ALIDEQILCV	A	V	Cysteinylation	10	8 to 13 AAs	2	1234.5938	618.3043	38.29	0.9263	0.9365	0.9314	PEAKS DB	G230921_013_Slot2-48_1_11551.d	NA	5_FDR001	3	40.48	0.2	C9:Cysteinylation:1000.00	4685	12.1938333325465	PPP6_HUMAN	+ 2
300ms_JY_None	300ms	JY	None	JY	300ms_JY_None_1	O00743|PPP6_HUMAN	O00743	PPP6	HUMAN	1	O00743_622.8_2	56541	FMFDEKLVTV_2	FM(+15.99)FDEKLVTV	FMFDEKLVTV	F	V	Oxidation (M)	10	8 to 13 AAs	2	1243.6158	622.8153	35.3	0.932	0.9421	0.93705	PEAKS DB	G230921_024_Slot2-48_1_11562.d	NA	5_FDR001	3	42.93	0.2	M2:Oxidation (M):1000.00	4283.4	12.0645406924702	PPP6_HUMAN	+ 2
300ms_JY_None	300ms	JY	None	JY	300ms_JY_None_1	O00746|NDKM_HUMAN	O00746	NDKM	HUMAN	1	O00746_426.2_2	24464	GPRAPGPSL_2	GPRAPGPSL	GPRAPGPSL	G	L		9	8 to 13 AAs	2	850.4661	426.2421	17.76	0.7866	0.7967	0.79165	PEAKS DB	G230921_005_Slot2-48_1_11543.d	NA	5_FDR001	1	21.27	4.3		423.12	8.72492307026661	NDKM_HUMAN	+ 2
300ms_JY_None	300ms	JY	None	JY	300ms_JY_None_1	O00746|NDKM_HUMAN	O00746	NDKM	HUMAN	1	O00746_482.8_2	40011	GPRAPGPSLL_2	GPRAPGPSLL	GPRAPGPSLL	G	L		10	8 to 13 AAs	2	963.5501	482.7818	25.15	0.8222	0.8324	0.8273	PEAKS DB	G230921_005_Slot2-48_1_11543.d	NA	5_FDR001	3	35.19	-1.1		4439.2	12.1160839927638	NDKM_HUMAN	+ 2
300ms_JY_None	300ms	JY	None	JY	300ms_JY_None_1	O00754|MA2B1_HUMAN	O00754	MA2B1	HUMAN	1	O00754_980.5_1	59656	YILDSVISA_1	YILDSVISA	YILDSVISA	Y	A		9	8 to 13 AAs	1	979.5226	980.5225	35.71	1.4984	1.5085	1.50345	PEAKS DB	G230921_005_Slot2-48_1_11543.d	NA	5_FDR001	1	20.3	-7.5		207.25	7.69522829149575	MA2B1_HUMAN	+ 1
300ms_JY_None	300ms	JY	None	JY	300ms_JY_None_1	O00767|ACOD_HUMAN	O00767	ACOD	HUMAN	1	O00767_466.8_2	5691	AVKEKGSTL_2	AVKEKGSTL	AVKEKGSTL	A	L		9	8 to 13 AAs	2	931.5338	466.7739	7.61	0.7967	0.8068	0.80175	PEAKS DB	G230921_005_Slot2-48_1_11543.d	NA	5_FDR001	3	30.73	-0.7		711.6	9.4749227003798	ACOD_HUMAN	+ 2
300ms_JY_None	300ms	JY	None	JY	300ms_JY_None_1	O00767|ACOD_HUMAN	O00767	ACOD	HUMAN	1	O00767_564.3_2	54938	SPRENILVSL_2	SPRENILVSL	SPRENILVSL	S	L		10	8 to 13 AAs	2	1126.6346	564.3244	31.61	0.8964	0.9065	0.90145	PEAKS DB	G230921_013_Slot2-48_1_11551.d	NA	5_FDR001	3	20.68	-0.3		22834	14.4788959887695	ACOD_HUMAN	+ 2
300ms_JY_None	300ms	JY	None	JY	300ms_JY_None_1	O14497|ARI1A_HUMAN	O14497	ARI1A	HUMAN	1	O14497_507.8_2	6099	SPRGGTPGSGAA_2	SPRGGTPGSGAA	SPRGGTPGSGAA	S	A		12	8 to 13 AAs	2	1013.489	507.751	7.2	0.7979	0.8081	0.803	PEAKS DB	G230921_013_Slot2-48_1_11551.d	NA	5_FDR001	3	35.03	-1.5		3325	11.6991386252759	ARI1A_HUMAN	+ 2
300ms_JY_None	300ms	JY	None	JY	300ms_JY_None_1	O14497|ARI1A_HUMAN	O14497	ARI1A	HUMAN	1	O14497_513.8_2	13483	SPRQPSGGQI_2	SPRQPSGGQI	SPRQPSGGQI	S	I		10	8 to 13 AAs	2	1025.5254	513.7737	11.75	0.8417	0.8518	0.84675	PEAKS DB	G230921_013_Slot2-48_1_11551.d	NA	5_FDR001	3	38.31	7.4		0	NA	ARI1A_HUMAN	+ 2
300ms_JY_None	300ms	JY	None	JY	300ms_JY_None_1	O14497|ARI1A_HUMAN	O14497	ARI1A	HUMAN	1	O14497_543.3_2	6119	SPRGGTPGSGAAA_2	SPRGGTPGSGAAA	SPRGGTPGSGAAA	S	A		13	8 to 13 AAs	2	1084.5261	543.2691	8.29	0.8465	0.8567	0.8516	PEAKS DB	G230921_024_Slot2-48_1_11562.d	NA	5_FDR001	2	36.26	-2.3		2297.3	11.1657235524581	ARI1A_HUMAN	+ 2
300ms_JY_None	300ms	JY	None	JY	300ms_JY_None_1	O14497|ARI1A_HUMAN	O14497	ARI1A	HUMAN	1	O14497_578.8_2	8392	SPRGGTPGSGAAAA_2	SPRGGTPGSGAAAA	SPRGGTPGSGAAAA	S	A		14	others	2	1155.5632	578.7881	8.73	0.8737	0.8838	0.87875	PEAKS DB	G230921_013_Slot2-48_1_11551.d	NA	5_FDR001	3	38.75	-1.3		2630.1	11.3609019384616	ARI1A_HUMAN	+ 2
300ms_JY_None	300ms	JY	None	JY	300ms_JY_None_1	O14497|ARI1A_HUMAN	O14497	ARI1A	HUMAN	1	O14497_614.3_2	9024	SPRGGTPGSGAAAAA_2	SPRGGTPGSGAAAAA	SPRGGTPGSGAAAAA	S	A		15	others	2	1226.6003	614.3068	9.91	0.8834	0.8935	0.88845	PEAKS DB	G230921_005_Slot2-48_1_11543.d	NA	5_FDR001	0	32.02	-1		0	NA	ARI1A_HUMAN	+ 2
300ms_JY_None	300ms	JY	None	JY	300ms_JY_None_1	O14497|ARI1A_HUMAN	O14497	ARI1A	HUMAN	1	O14497_756.4_1	22148	SPQPGSAL_1	SPQPGSAL	SPQPGSAL	S	L		8	8 to 13 AAs	1	755.3813	756.3909	17.35	1.2566	1.2667	1.26165	PEAKS DB	G230921_024_Slot2-48_1_11562.d	NA	5_FDR001	3	25.57	3.1		1387.2	10.4379600883345	ARI1A_HUMAN	+ 1
300ms_JY_None	300ms	JY	None	JY	300ms_JY_None_1	O14497|ARI1A_HUMAN	O14497	ARI1A	HUMAN	1	O14497_923.5_1	26888	APAPVQPPM_1	APAPVQPPM(+15.99)	APAPVQPPM	A	)	Oxidation (M)	9	8 to 13 AAs	1	922.4582	923.4666	18.03	1.4022	1.4123	1.40725	PEAKS DB	G230921_013_Slot2-48_1_11551.d	NA	5_FDR001	2	29.32	1.2	M9:Oxidation (M):1000.00	0	NA	ARI1A_HUMAN	+ 1
300ms_JY_None	300ms	JY	None	JY	300ms_JY_None_1	O14511|NRG2_HUMAN	O14511	NRG2	HUMAN	1	O14511_491.8_2	22710	SPNSAHAVSL_2	SPNSAHAVSL	SPNSAHAVSL	S	L		10	8 to 13 AAs	2	981.4879	491.7528	17.57	0.8251	0.8352	0.83015	PEAKS DB	G230921_024_Slot2-48_1_11562.d	NA	5_FDR001	3	35.02	3.1		813.72	9.66838864015862	NRG2_HUMAN	+ 2
300ms_JY_None	300ms	JY	None	JY	300ms_JY_None_1	O14578|CTRO_HUMAN	O14578	CTRO	HUMAN	1	O14578_544.8_2	23679	FLDKNDHSL_2	FLDKNDHSL	FLDKNDHSL	F	L		9	8 to 13 AAs	2	1087.5298	544.7743	18.09	0.8737	0.8838	0.87875	PEAKS DB	G230921_024_Slot2-48_1_11562.d	NA	5_FDR001	3	35.95	3.9		876.03	9.77483646611959	CTRO_HUMAN	+ 2
300ms_JY_None	300ms	JY	None	JY	300ms_JY_None_1	O14579|COPE_HUMAN	O14579	COPE	HUMAN	1	O14579_628.8_2	28626	YLHDQNPDAAL_2	YLHDQNPDAAL	YLHDQNPDAAL	Y	L		11	8 to 13 AAs	2	1255.5833	628.7986	20.52	0.919	0.9292	0.9241	PEAKS DB	G230921_024_Slot2-48_1_11562.d	NA	5_FDR001	3	30.27	-0.5		2186.8	11.0946055653122	COPE_HUMAN	+ 2
300ms_JY_None	300ms	JY	None	JY	300ms_JY_None_1	O14593|RFXK_HUMAN	O14593	RFXK	HUMAN	1	O14593_746.4_1	15252	SPQAGSSL_1	SPQAGSSL	SPQAGSSL	S	L		8	8 to 13 AAs	1	745.3606	746.368	13.29	1.2404	1.2505	1.24545	PEAKS DB	G230921_005_Slot2-48_1_11543.d	NA	5_FDR001	3	28.54	0.1		572.07	9.16004787956509	RFXK_HUMAN	+ 1
300ms_JY_None	300ms	JY	None	JY	300ms_JY_None_1	O14602|IF1AY_HUMAN:P47813|IF1AX_HUMAN	O14602	IF1AY	HUMAN	1	O14602_532.3_2	33384	NKADVILKY_2	NKADVILKY	NKADVILKY	N	Y		9	8 to 13 AAs	2	1062.6073	532.3098	20.99	0.8599	0.87	0.86495	PEAKS DB	G230921_013_Slot2-48_1_11551.d	NA	5_FDR001	3	37.79	-2.2		5374.6	12.3919416720172	IF1AY_HUMAN	+ 2
300ms_JY_None	300ms	JY	None	JY	300ms_JY_None_1	O14617|AP3D1_HUMAN	O14617	AP3D1	HUMAN	1	O14617_952.5_1	54725	ALLDSAHLL_1	ALLDSAHLL	ALLDSAHLL	A	L		9	8 to 13 AAs	1	951.5389	952.5465	34.23	1.5452	1.5553	1.55025	PEAKS DB	G230921_024_Slot2-48_1_11562.d	NA	5_FDR001	4	34.99	0.4		5194	12.3426302986784	AP3D1_HUMAN	+ 1
300ms_JY_None	300ms	JY	None	JY	300ms_JY_None_1	O14682|ENC1_HUMAN	O14682	ENC1	HUMAN	1	O14682_870.5_1	48255	LPASPSVSL_1	LPASPSVSL	LPASPSVSL	L	L		9	8 to 13 AAs	1	869.4858	870.4898	29.42	1.3961	1.4062	1.40115	PEAKS DB	G230921_005_Slot2-48_1_11543.d	NA	5_FDR001	3	42.04	-3.7		2320.2	11.1800334549166	ENC1_HUMAN	+ 1
300ms_JY_None	300ms	JY	None	JY	300ms_JY_None_1	O14682|ENC1_HUMAN	O14682	ENC1	HUMAN	1	O14682_1075.6_1	66002	YLPELLQTV_1	YLPELLQTV	YLPELLQTV	Y	V		9	8 to 13 AAs	1	1074.5961	1075.5955	39.22	1.6107	1.6208	1.61575	PEAKS DB	G230921_005_Slot2-48_1_11543.d	NA	5_FDR001	3	34.28	-7.3		629.22	9.29742071787455	ENC1_HUMAN	+ 1
300ms_JY_None	300ms	JY	None	JY	300ms_JY_None_1	O14686|KMT2D_HUMAN	O14686	KMT2D	HUMAN	1	O14686_529.3_2	3434	QPKGGHVTSM_2	QPKGGHVTSM(+15.99)	QPKGGHVTSM	Q	)	Oxidation (M)	10	8 to 13 AAs	2	1056.5022	529.2568	5.59	0.8267	0.8368	0.83175	PEAKS DB	G230921_005_Slot2-48_1_11543.d	NA	5_FDR001	1	27.32	-2.9	M10:Oxidation (M):1000.00	126.26	6.98025384598826	KMT2D_HUMAN	+ 2
300ms_JY_None	300ms	JY	None	JY	300ms_JY_None_1	O14733|MP2K7_HUMAN	O14733	MP2K7	HUMAN	1	O14733_488.8_2	18220	KMTVAIVKA_2	KM(+15.99)TVAIVKA	KMTVAIVKA	K	A	Oxidation (M)	9	8 to 13 AAs	2	975.5787	488.7952	14.79	0.8218	0.832	0.8269	PEAKS DB	G230921_005_Slot2-48_1_11543.d	NA	5_FDR001	1	26.42	-3	M2:Oxidation (M):1000.00	153.79	7.26481788670616	MP2K7_HUMAN	+ 2
300ms_JY_None	300ms	JY	None	JY	300ms_JY_None_1	O14734|ACOT8_HUMAN	O14734	ACOT8	HUMAN	1	O14734_590.3_2	46213	KPVNPSPLSQL_2	KPVNPSPLSQL	KPVNPSPLSQL	K	L		11	8 to 13 AAs	2	1178.6659	590.3386	27.12	0.9134	0.9235	0.91845	PEAKS DB	G230921_013_Slot2-48_1_11551.d	NA	5_FDR001	3	35.8	-2.7		731.05	9.51382627212914	ACOT8_HUMAN	+ 2
300ms_JY_None	300ms	JY	None	JY	300ms_JY_None_1	O14737|PDCD5_HUMAN	O14737	PDCD5	HUMAN	1	O14737_506.8_2	57001	GLIEILKKV_2	GLIEILKKV	GLIEILKKV	G	V		9	8 to 13 AAs	2	1011.6692	506.8424	34.23	0.8506	0.8607	0.85565	PEAKS DB	G230921_005_Slot2-48_1_11543.d	NA	5_FDR001	2	31.22	1		1701.8	10.7328457823426	PDCD5_HUMAN	+ 2
300ms_JY_None	300ms	JY	None	JY	300ms_JY_None_1	O14744|ANM5_HUMAN	O14744	ANM5	HUMAN	1	O14744_974.6_1	73223	AILPTSIFL_1	AILPTSIFL	AILPTSIFL	A	L		9	8 to 13 AAs	1	973.5848	974.5984	41.44	1.5376	1.5477	1.54265	PEAKS DB	G230921_013_Slot2-48_1_11551.d	NA	5_FDR001	2	23.44	6.5		1559.5	10.6068678373742	ANM5_HUMAN	+ 1
300ms_JY_None	300ms	JY	None	JY	300ms_JY_None_1	O14744|ANM5_HUMAN	O14744	ANM5	HUMAN	1	O14744_1017.6_1	62989	FPVEVNTVL_1	FPVEVNTVL	FPVEVNTVL	F	L		9	8 to 13 AAs	1	1016.5542	1017.5626	37.6	1.5271	1.5372	1.53215	PEAKS DB	G230921_005_Slot2-48_1_11543.d	NA	5_FDR001	2	28.79	1.1		630.78	9.3009931074202	ANM5_HUMAN	+ 1
300ms_JY_None	300ms	JY	None	JY	300ms_JY_None_1	O14775|GNB5_HUMAN	O14775	GNB5	HUMAN	1	O14775_542.8_2	31276	ILFGHENRV_2	ILFGHENRV	ILFGHENRV	I	V		9	8 to 13 AAs	2	1083.5825	542.8019	20.01	0.896	0.9061	0.90105	PEAKS DB	G230921_013_Slot2-48_1_11551.d	NA	5_FDR001	1	30.48	6.2		0	NA	GNB5_HUMAN	+ 2
300ms_JY_None	300ms	JY	None	JY	300ms_JY_None_1	O14775|GNB5_HUMAN	O14775	GNB5	HUMAN	1	O14775_609.3_2	20639	KLHDVELHQV_2	KLHDVELHQV	KLHDVELHQV	K	V		10	8 to 13 AAs	2	1216.6564	609.3353	16.61	0.9284	0.9385	0.93345	PEAKS DB	G230921_024_Slot2-48_1_11562.d	NA	5_FDR001	4	47.67	-0.3		2022.1	10.9816386300418	GNB5_HUMAN	+ 2
300ms_JY_None	300ms	JY	None	JY	300ms_JY_None_1	O14776|TCRG1_HUMAN	O14776	TCRG1	HUMAN	1	O14776_534.8_2	38636	NPRATFSEF_2	NPRATFSEF	NPRATFSEF	N	F		9	8 to 13 AAs	2	1067.5035	534.761	24.47	0.8449	0.8551	0.85	PEAKS DB	G230921_005_Slot2-48_1_11543.d	NA	5_FDR001	1	18.78	3.8		582.82	9.1869065754231	TCRG1_HUMAN	+ 2
300ms_JY_None	300ms	JY	None	JY	300ms_JY_None_1	O14777|NDC80_HUMAN	O14777	NDC80	HUMAN	1	O14777_394.2_3	5899	RINHERNEL_3	RINHERNEL	RINHERNEL	R	L		9	8 to 13 AAs	3	1179.6108	394.215	8.07	0.7145	0.7246	0.71955	PEAKS DB	G230921_024_Slot2-48_1_11562.d	NA	5_FDR001	4	37.66	10.4		8432.9	13.0418131312681	NDC80_HUMAN	≥ +3
300ms_JY_None	300ms	JY	None	JY	300ms_JY_None_1	O14777|NDC80_HUMAN	O14777	NDC80	HUMAN	1	O14777_500.8_2	37370	GLNEEIARV_2	GLNEEIARV	GLNEEIARV	G	V		9	8 to 13 AAs	2	999.5349	500.777	23.86	0.8275	0.8376	0.83255	PEAKS DB	G230921_005_Slot2-48_1_11543.d	NA	5_FDR001	5	23.22	4.6		1700.2	10.7314887498701	NDC80_HUMAN	+ 2
300ms_JY_None	300ms	JY	None	JY	300ms_JY_None_1	O14777|NDC80_HUMAN	O14777	NDC80	HUMAN	1	O14777_508.8_2	10602	PTSERKVSL_2	PTSERKVSL	PTSERKVSL	P	L		9	8 to 13 AAs	2	1015.5662	508.7912	10.2	0.8526	0.8627	0.85765	PEAKS DB	G230921_013_Slot2-48_1_11551.d	NA	5_FDR001	2	25.8	1.6		312.91	8.28960395484086	NDC80_HUMAN	+ 2
300ms_JY_None	300ms	JY	None	JY	300ms_JY_None_1	O14777|NDC80_HUMAN	O14777	NDC80	HUMAN	1	O14777_514.3_2	39745	ALNEQIARL_2	ALNEQIARL	ALNEQIARL	A	L		9	8 to 13 AAs	2	1026.5822	514.301	26.02	0.8575	0.8676	0.86255	PEAKS DB	G230921_024_Slot2-48_1_11562.d	NA	5_FDR001	4	33.39	5.1		7222.9	12.8183624812764	NDC80_HUMAN	+ 2
300ms_JY_None	300ms	JY	None	JY	300ms_JY_None_1	O14777|NDC80_HUMAN	O14777	NDC80	HUMAN	1	O14777_572.8_2	9415	KPTSERKVSL_2	KPTSERKVSL	KPTSERKVSL	K	L		10	8 to 13 AAs	2	1143.6611	572.8384	10.16	0.885	0.8952	0.8901	PEAKS DB	G230921_005_Slot2-48_1_11543.d	NA	5_FDR001	4	36.08	1		1276.2	10.3176387237945	NDC80_HUMAN	+ 2
300ms_JY_None	300ms	JY	None	JY	300ms_JY_None_1	O14777|NDC80_HUMAN	O14777	NDC80	HUMAN	1	O14777_579.8_2	65177	KDFLKIFTF_2	KDFLKIFTF	KDFLKIFTF	K	F		9	8 to 13 AAs	2	1157.6484	579.8333	38.8	0.8968	0.9069	0.90185	PEAKS DB	G230921_005_Slot2-48_1_11543.d	NA	5_FDR001	0	20.11	3		0	NA	NDC80_HUMAN	+ 2
300ms_JY_None	300ms	JY	None	JY	300ms_JY_None_1	O14791|APOL1_HUMAN	O14791	APOL1	HUMAN	1	O14791_716.4_1	26010	ADGVQKV_1	ADGVQKV	ADGVQKV	A	V		7	others	1	715.3864	716.3972	17.6	1.2724	1.2825	1.27745	PEAKS DB	G230921_013_Slot2-48_1_11551.d	NA	5_FDR001	3	22.65	4.9		2743.9	11.4220121888649	APOL1_HUMAN	+ 1
300ms_JY_None	300ms	JY	None	JY	300ms_JY_None_1	O14791|APOL1_HUMAN	O14791	APOL1	HUMAN	1	O14791_900.5_1	23298	ALADGVQKV_1	ALADGVQKV	ALADGVQKV	A	V		9	8 to 13 AAs	1	899.5076	900.5193	17.9	1.4398	1.4499	1.44485	PEAKS DB	G230921_024_Slot2-48_1_11562.d	NA	5_FDR001	6	39.2	5		730.43	9.51260221024802	APOL1_HUMAN	+ 1
300ms_JY_None	300ms	JY	None	JY	300ms_JY_None_1	O14802|RPC1_HUMAN	O14802	RPC1	HUMAN	1	O14802_931.5_1	43867	IPMNIGTGL_1	IPM(+15.99)NIGTGL	IPMNIGTGL	I	L	Oxidation (M)	9	8 to 13 AAs	1	930.4844	931.493	28.21	1.4604	1.4705	1.46545	PEAKS DB	G230921_024_Slot2-48_1_11562.d	NA	5_FDR001	2	25.62	1.4	M3:Oxidation (M):1000.00	357.13	8.48030551953548	RPC1_HUMAN	+ 1
300ms_JY_None	300ms	JY	None	JY	300ms_JY_None_1	O14836|TR13B_HUMAN	O14836	TR13B	HUMAN	1	O14836_404.8_2	53868	PALPGLKL_2	PALPGLKL	PALPGLKL	P	L		8	8 to 13 AAs	2	807.5218	404.769	32.49	0.7489	0.759	0.75395	PEAKS DB	G230921_005_Slot2-48_1_11543.d	NA	5_FDR001	2	22.27	2		321.72	8.32966181492899	TR13B_HUMAN	+ 2
300ms_JY_None	300ms	JY	None	JY	300ms_JY_None_1	O14836|TR13B_HUMAN	O14836	TR13B	HUMAN	1	O14836_895.6_1	56525	SPALPGLKL_1	SPALPGLKL	SPALPGLKL	S	L		9	8 to 13 AAs	1	894.5538	895.5615	32.5	1.445	1.4551	1.45005	PEAKS DB	G230921_013_Slot2-48_1_11551.d	NA	5_FDR001	9	37.66	0.5		16055	13.9707350446131	TR13B_HUMAN	+ 1
300ms_JY_None	300ms	JY	None	JY	300ms_JY_None_1	O14879|IFIT3_HUMAN	O14879	IFIT3	HUMAN	1	O14879_686.9_2	42027	SPRELLSNSEQL_2	SPRELLSNSEQL	SPRELLSNSEQL	S	L		12	8 to 13 AAs	2	1371.6993	686.8563	25	0.9766	0.9867	0.98165	PEAKS DB	G230921_013_Slot2-48_1_11551.d	NA	5_FDR001	3	29.95	-1		579.84	9.17951105027151	IFIT3_HUMAN	+ 2
300ms_JY_None	300ms	JY	None	JY	300ms_JY_None_1	O14880|MGST3_HUMAN	O14880	MGST3	HUMAN	1	O14880_510.8_2	37369	HPRIASGLGL_2	HPRIASGLGL	HPRIASGLGL	H	L		10	8 to 13 AAs	2	1019.5876	510.8015	22.81	0.8457	0.8559	0.8508	PEAKS DB	G230921_013_Slot2-48_1_11551.d	NA	5_FDR001	3	33.34	0.8		1855.5	10.8575922856975	MGST3_HUMAN	+ 2
300ms_JY_None	300ms	JY	None	JY	300ms_JY_None_1	O14880|MGST3_HUMAN	O14880	MGST3	HUMAN	1	O14880_611.3_2	48337	YKVEYPIMY_2	YKVEYPIM(+15.99)Y	YKVEYPIMY	Y	Y	Oxidation (M)	9	8 to 13 AAs	2	1220.5787	611.2974	28.18	0.9231	0.9332	0.92815	PEAKS DB	G230921_013_Slot2-48_1_11551.d	NA	5_FDR001	3	36.77	1.3	M8:Oxidation (M):1000.00	2986.7	11.5443366176411	MGST3_HUMAN	+ 2
300ms_JY_None	300ms	JY	None	JY	300ms_JY_None_1	O14925|TIM23_HUMAN:Q5SRD1|TI23B_HUMAN	O14925	TIM23	HUMAN	1	O14925_614.8_2	22901	KPRNVQILNM_2	KPRNVQILNM(+15.99)	KPRNVQILNM	K	)	Oxidation (M)	10	8 to 13 AAs	2	1227.6758	614.8448	16.17	0.9085	0.9186	0.91355	PEAKS DB	G230921_013_Slot2-48_1_11551.d	NA	5_FDR001	3	25.27	-0.6	M10:Oxidation (M):1000.00	5666.7	12.4682931116077	TIM23_HUMAN	+ 2
300ms_JY_None	300ms	JY	None	JY	300ms_JY_None_1	O14925|TIM23_HUMAN:Q5SRD1|TI23B_HUMAN	O14925	TIM23	HUMAN	1	O14925_664.4_2	34549	KPRNVQILNMV_2	KPRNVQILNM(+15.99)V	KPRNVQILNMV	K	V	Oxidation (M)	11	8 to 13 AAs	2	1326.7441	664.3786	21.5	0.9579	0.968	0.96295	PEAKS DB	G230921_013_Slot2-48_1_11551.d	NA	5_FDR001	0	27.17	-1.1	M10:Oxidation (M):1000.00	0	NA	TIM23_HUMAN	+ 2
300ms_JY_None	300ms	JY	None	JY	300ms_JY_None_1	O14929|HAT1_HUMAN	O14929	HAT1	HUMAN	1	O14929_1132.6_1	68433	YYTEFPTVL_1	YYTEFPTVL	YYTEFPTVL	Y	L		9	8 to 13 AAs	1	1131.5488	1132.5562	38.96	1.6426	1.6527	1.64765	PEAKS DB	G230921_013_Slot2-48_1_11551.d	NA	5_FDR001	3	42.94	0		659.77	9.36581936926106	HAT1_HUMAN	+ 1
300ms_JY_None	300ms	JY	None	JY	300ms_JY_None_1	O14977|AZIN1_HUMAN	O14977	AZIN1	HUMAN	1	O14977_1043.5_1	46320	FIDDANYSV_1	FIDDANYSV	FIDDANYSV	F	V		9	8 to 13 AAs	1	1042.4607	1043.4708	27.17	1.5331	1.5432	1.53815	PEAKS DB	G230921_013_Slot2-48_1_11551.d	NA	5_FDR001	3	39.54	2.7		2835.6	11.4694383198076	AZIN1_HUMAN	+ 1
300ms_JY_None	300ms	JY	None	JY	300ms_JY_None_1	O14978|ZN263_HUMAN	O14978	ZN263	HUMAN	1	O14978_498.8_2	34902	SPGPRLQEL_2	SPGPRLQEL	SPGPRLQEL	S	L		9	8 to 13 AAs	2	995.54	498.7778	22.68	0.8243	0.8344	0.82935	PEAKS DB	G230921_005_Slot2-48_1_11543.d	NA	5_FDR001	1	18.94	1.1		464.67	8.86006269442895	ZN263_HUMAN	+ 2
300ms_JY_None	300ms	JY	None	JY	300ms_JY_None_1	O14980|XPO1_HUMAN	O14980	XPO1	HUMAN	1	O14980_539.8_2	44785	VPMFRNVSL_2	VPM(+15.99)FRNVSL	VPMFRNVSL	V	L	Oxidation (M)	9	8 to 13 AAs	2	1077.5641	539.7917	28.72	0.8615	0.8717	0.8666	PEAKS DB	G230921_024_Slot2-48_1_11562.d	NA	5_FDR001	1	29.77	4.5	M3:Oxidation (M):1000.00	0	NA	XPO1_HUMAN	+ 2
300ms_JY_None	300ms	JY	None	JY	300ms_JY_None_1	O14980|XPO1_HUMAN	O14980	XPO1	HUMAN	1	O14980_547.3_2	57335	TRVDTILEF_2	TRVDTILEF	TRVDTILEF	T	F		9	8 to 13 AAs	2	1092.5815	547.2982	34.38	0.8538	0.864	0.8589	PEAKS DB	G230921_005_Slot2-48_1_11543.d	NA	5_FDR001	1	19.97	0.3		2097.2	11.034248735629	XPO1_HUMAN	+ 2
300ms_JY_None	300ms	JY	None	JY	300ms_JY_None_1	O14980|XPO1_HUMAN	O14980	XPO1	HUMAN	1	O14980_560.3_2	39664	VLIDYQRNV_2	VLIDYQRNV	VLIDYQRNV	V	V		9	8 to 13 AAs	2	1118.6084	560.3124	23.84	0.8939	0.9041	0.899	PEAKS DB	G230921_013_Slot2-48_1_11551.d	NA	5_FDR001	6	34.98	1.6		5903.1	12.5272570662717	XPO1_HUMAN	+ 2
300ms_JY_None	300ms	JY	None	JY	300ms_JY_None_1	O14980|XPO1_HUMAN	O14980	XPO1	HUMAN	1	O14980_599.3_2	33972	KLFEFMHET_2	KLFEFM(+15.99)HET	KLFEFMHET	K	T	Oxidation (M)	9	8 to 13 AAs	2	1196.5536	599.285	23.21	0.9122	0.9223	0.91725	PEAKS DB	G230921_024_Slot2-48_1_11562.d	NA	5_FDR001	1	47.32	1.5	M6:Oxidation (M):1000.00	0	NA	XPO1_HUMAN	+ 2
300ms_JY_None	300ms	JY	None	JY	300ms_JY_None_1	O14980|XPO1_HUMAN	O14980	XPO1	HUMAN	1	O14980_993.5_1	46117	SPFSTSASPL_1	SPFSTSASPL	SPFSTSASPL	S	L		10	8 to 13 AAs	1	992.4814	993.4913	29.46	1.4963	1.5064	1.50135	PEAKS DB	G230921_024_Slot2-48_1_11562.d	NA	5_FDR001	3	27.73	2.6		213.23	7.73626661945917	XPO1_HUMAN	+ 1
300ms_JY_None	300ms	JY	None	JY	300ms_JY_None_1	O14980|XPO1_HUMAN	O14980	XPO1	HUMAN	1	O14980_1096.6_1	63365	FLQEYVANL_1	FLQEYVANL	FLQEYVANL	F	L		9	8 to 13 AAs	1	1095.5601	1096.5691	36.21	1.6309	1.641	1.63595	PEAKS DB	G230921_013_Slot2-48_1_11551.d	NA	5_FDR001	3	43.6	1.6		119.62	6.90231481249263	XPO1_HUMAN	+ 1
300ms_JY_None	300ms	JY	None	JY	300ms_JY_None_1	O15027|SC16A_HUMAN	O15027	SC16A	HUMAN	1	O15027_615.8_2	17973	HPRQSGPGAPNL_2	HPRQSGPGAPNL	HPRQSGPGAPNL	H	L		12	8 to 13 AAs	2	1229.6265	615.8201	13.9	0.9328	0.9429	0.93785	PEAKS DB	G230921_013_Slot2-48_1_11551.d	NA	5_FDR001	3	46.45	-0.7		376.26	8.55558611519176	SC16A_HUMAN	+ 2
300ms_JY_None	300ms	JY	None	JY	300ms_JY_None_1	O15027|SC16A_HUMAN	O15027	SC16A	HUMAN	1	O15027_744.4_1	23927	GPAAAASSL_1	GPAAAASSL	GPAAAASSL	G	L		9	8 to 13 AAs	1	743.3813	744.3905	18.21	1.2788	1.289	1.2839	PEAKS DB	G230921_024_Slot2-48_1_11562.d	NA	5_FDR001	3	38.2	2.5		279.76	8.12804589092299	SC16A_HUMAN	+ 1
300ms_JY_None	300ms	JY	None	JY	300ms_JY_None_1	O15033|AREL1_HUMAN	O15033	AREL1	HUMAN	1	O15033_384.9_3	9882	HPNPNRPAHL_3	HPNPNRPAHL	HPNPNRPAHL	H	L		10	8 to 13 AAs	3	1151.5948	384.8738	9.75	0.708	0.7181	0.71305	PEAKS DB	G230921_013_Slot2-48_1_11551.d	NA	5_FDR001	3	24.63	4.2		251.54	7.97464402604025	AREL1_HUMAN	≥ +3
300ms_JY_None	300ms	JY	None	JY	300ms_JY_None_1	O15037|KHNYN_HUMAN	O15037	KHNYN	HUMAN	1	O15037_528.8_2	41559	VPRAPGSLMI_2	VPRAPGSLM(+15.99)I	VPRAPGSLMI	V	I	Oxidation (M)	10	8 to 13 AAs	2	1055.5797	528.7978	25.98	0.8474	0.8575	0.85245	PEAKS DB	G230921_005_Slot2-48_1_11543.d	NA	5_FDR001	1	32.1	1.2	M9:Oxidation (M):1000.00	952.77	9.89598417735478	KHNYN_HUMAN	+ 2
300ms_JY_None	300ms	JY	None	JY	300ms_JY_None_1	O15042|SR140_HUMAN	O15042	SR140	HUMAN	1	O15042_329.9_3	4018	SPRDVSKKA_3	SPRDVSKKA	SPRDVSKKA	S	A		9	8 to 13 AAs	3	986.5508	329.8619	5.54	0.6715	0.6816	0.67655	PEAKS DB	G230921_013_Slot2-48_1_11551.d	NA	5_FDR001	0	27.68	13.3		0	NA	SR140_HUMAN	≥ +3
300ms_JY_None	300ms	JY	None	JY	300ms_JY_None_1	O15042|SR140_HUMAN	O15042	SR140	HUMAN	1	O15042_396.2_2	5967	KKPGQSF_2	KKPGQSF	KKPGQSF	K	F		7	others	2	790.4337	396.2254	7.12	0.7286	0.7388	0.7337	PEAKS DB	G230921_013_Slot2-48_1_11551.d	NA	5_FDR001	2	22.28	3.3		1930.4	10.9146841053284	SR140_HUMAN	+ 2
300ms_JY_None	300ms	JY	None	JY	300ms_JY_None_1	O15042|SR140_HUMAN	O15042	SR140	HUMAN	1	O15042_449.3_2	4378	RPKKPGQS_2	RPKKPGQS	RPKKPGQS	R	S		8	8 to 13 AAs	2	896.5192	449.2678	6.31	0.8008	0.8109	0.80585	PEAKS DB	G230921_024_Slot2-48_1_11562.d	NA	5_FDR001	3	29.55	2.2		4634.5	12.178197984585	SR140_HUMAN	+ 2
300ms_JY_None	300ms	JY	None	JY	300ms_JY_None_1	O15042|SR140_HUMAN	O15042	SR140	HUMAN	1	O15042_522.8_2	4409	RPKKPGQSF_2	RPKKPGQSF	RPKKPGQSF	R	F		9	8 to 13 AAs	2	1043.5875	522.8064	6.31	0.8814	0.8915	0.88645	PEAKS DB	G230921_024_Slot2-48_1_11562.d	NA	5_FDR001	7	48.08	10.3		59266	15.8549170695014	SR140_HUMAN	+ 2
300ms_JY_None	300ms	JY	None	JY	300ms_JY_None_1	O15042|SR140_HUMAN	O15042	SR140	HUMAN	1	O15042_617.3_2	6180	TPRKNDIGDAM_2	TPRKNDIGDAM(+15.99)	TPRKNDIGDAM	T	)	Oxidation (M)	11	8 to 13 AAs	2	1232.5819	617.2968	8.34	0.8996	0.9097	0.90465	PEAKS DB	G230921_024_Slot2-48_1_11562.d	NA	5_FDR001	3	33.85	-2.4	M11:Oxidation (M):1000.00	158.64	7.30961277245412	SR140_HUMAN	+ 2
300ms_JY_None	300ms	JY	None	JY	300ms_JY_None_1	O15042|SR140_HUMAN	O15042	SR140	HUMAN	1	O15042_1065.5_1	36126	YLGNINPQM_1	YLGNINPQM(+15.99)	YLGNINPQM	Y	)	Oxidation (M)	9	8 to 13 AAs	1	1064.4961	1065.5049	22.29	1.5178	1.5279	1.52285	PEAKS DB	G230921_013_Slot2-48_1_11551.d	NA	5_FDR001	4	39.22	1.4	M9:Oxidation (M):1000.00	4976.9	12.2810316841437	SR140_HUMAN	+ 1
300ms_JY_None	300ms	JY	None	JY	300ms_JY_None_1	O15042|SR140_HUMAN	O15042	SR140	HUMAN	1	O15042_1066.5_1	55340	FLFENQTPA_1	FLFENQTPA	FLFENQTPA	F	A		9	8 to 13 AAs	1	1065.5131	1066.5217	31.82	1.5254	1.5355	1.53045	PEAKS DB	G230921_013_Slot2-48_1_11551.d	NA	5_FDR001	1	32.06	1.3		0	NA	SR140_HUMAN	+ 1
300ms_JY_None	300ms	JY	None	JY	300ms_JY_None_1	O15047|SET1A_HUMAN	O15047	SET1A	HUMAN	1	O15047_543.3_2	50888	ILLEHNYAL_2	ILLEHNYAL	ILLEHNYAL	I	L		9	8 to 13 AAs	2	1084.5917	543.3023	29.46	0.885	0.8952	0.8901	PEAKS DB	G230921_013_Slot2-48_1_11551.d	NA	5_FDR001	2	21.64	-1.5		251.99	7.97722267256077	SET1A_HUMAN	+ 2
300ms_JY_None	300ms	JY	None	JY	300ms_JY_None_1	O15049|N4BP3_HUMAN	O15049	N4BP3	HUMAN	1	O15049_541.3_2	20847	RAGDFSKTSL_2	RAGDFSKTSL	RAGDFSKTSL	R	L		10	8 to 13 AAs	2	1080.5564	541.2853	16.67	0.8672	0.8773	0.87225	PEAKS DB	G230921_024_Slot2-48_1_11562.d	NA	5_FDR001	2	26.79	-0.4		425.67	8.73359160647093	N4BP3_HUMAN	+ 2
300ms_JY_None	300ms	JY	None	JY	300ms_JY_None_1	O15067|PUR4_HUMAN	O15067	PUR4	HUMAN	1	O15067_513.3_2	38846	KLQGKLPEL_2	KLQGKLPEL	KLQGKLPEL	K	L		9	8 to 13 AAs	2	1024.6281	513.3215	23.48	0.8575	0.8676	0.86255	PEAKS DB	G230921_013_Slot2-48_1_11551.d	NA	5_FDR001	2	30.88	0.3		1013.6	9.98527271425345	PUR4_HUMAN	+ 2
300ms_JY_None	300ms	JY	None	JY	300ms_JY_None_1	O15067|PUR4_HUMAN	O15067	PUR4	HUMAN	1	O15067_559.8_2	34839	APKGNPICSL_2	APKGNPIC(+119.00)SL	APKGNPICSL	A	L	Cysteinylation	10	8 to 13 AAs	2	1117.526	559.7711	21.68	0.8644	0.8745	0.86945	PEAKS DB	G230921_013_Slot2-48_1_11551.d	NA	5_FDR001	3	35.3	1.4	C8:Cysteinylation:1000.00	2372.5	11.2121923719085	PUR4_HUMAN	+ 2
300ms_JY_None	300ms	JY	None	JY	300ms_JY_None_1	O15067|PUR4_HUMAN	O15067	PUR4	HUMAN	1	O15067_1030.5_1	50991	SLFESIMST_1	SLFESIM(+15.99)ST	SLFESIMST	S	T	Oxidation (M)	9	8 to 13 AAs	1	1029.4689	1030.4786	30.87	1.5166	1.5267	1.52165	PEAKS DB	G230921_005_Slot2-48_1_11543.d	NA	5_FDR001	1	25.92	2.4	M7:Oxidation (M):1000.00	0	NA	PUR4_HUMAN	+ 1
300ms_JY_None	300ms	JY	None	JY	300ms_JY_None_1	O15111|IKKA_HUMAN	O15111	IKKA	HUMAN	1	O15111_542.3_2	53286	VLMDHILNL_2	VLM(+15.99)DHILNL	VLMDHILNL	V	L	Oxidation (M)	9	8 to 13 AAs	2	1082.5795	542.2965	32.19	0.8781	0.8883	0.8832	PEAKS DB	G230921_005_Slot2-48_1_11543.d	NA	5_FDR001	2	29.28	-0.9	M3:Oxidation (M):1000.00	1181.9	10.2068922595961	IKKA_HUMAN	+ 2
300ms_JY_None	300ms	JY	None	JY	300ms_JY_None_1	O15121|DEGS1_HUMAN	O15121	DEGS1	HUMAN	1	O15121_486.8_2	47461	FPNIPGKSL_2	FPNIPGKSL	FPNIPGKSL	F	L		9	8 to 13 AAs	2	971.5439	486.78	27.7	0.8214	0.8316	0.8265	PEAKS DB	G230921_013_Slot2-48_1_11551.d	NA	5_FDR001	6	37.22	1.5		58376	15.833087738422	DEGS1_HUMAN	+ 2
300ms_JY_None	300ms	JY	None	JY	300ms_JY_None_1	O15121|DEGS1_HUMAN	O15121	DEGS1	HUMAN	1	O15121_1030.5_1	39682	SMTLAIHEI_1	SM(+15.99)TLAIHEI	SMTLAIHEI	S	I	Oxidation (M)	9	8 to 13 AAs	1	1029.5165	1030.5276	26.07	1.5881	1.5982	1.59315	PEAKS DB	G230921_024_Slot2-48_1_11562.d	NA	5_FDR001	6	34.12	3.7	M2:Oxidation (M):1000.00	8471.9	13.0484698449135	DEGS1_HUMAN	+ 1
300ms_JY_None	300ms	JY	None	JY	300ms_JY_None_1	O15131|IMA6_HUMAN:P52294|IMA5_HUMAN	O15131	IMA6	HUMAN	1	O15131_517.8_2	27619	VMDSKIVQV_2	VM(+15.99)DSKIVQV	VMDSKIVQV	V	V	Oxidation (M)	9	8 to 13 AAs	2	1033.5477	517.7838	20.08	0.8534	0.8636	0.8585	PEAKS DB	G230921_024_Slot2-48_1_11562.d	NA	5_FDR001	8	39.28	5.1	M2:Oxidation (M):1000.00	24084	14.5557874020838	IMA6_HUMAN	+ 2
300ms_JY_None	300ms	JY	None	JY	300ms_JY_None_1	O15144|ARPC2_HUMAN	O15144	ARPC2	HUMAN	1	O15144_373.9_3	2616	RPDAEKKEM_3	RPDAEKKEM(+15.99)	RPDAEKKEM	R	)	Oxidation (M)	9	8 to 13 AAs	3	1118.5389	373.8539	3.13	0.7242	0.7343	0.72925	PEAKS DB	G230921_013_Slot2-48_1_11551.d	NA	5_FDR001	3	32.25	0.8	M9:Oxidation (M):1000.00	459.46	8.84379545757076	ARPC2_HUMAN	≥ +3
300ms_JY_None	300ms	JY	None	JY	300ms_JY_None_1	O15156|ZBT7B_HUMAN	O15156	ZBT7B	HUMAN	1	O15156_990.6_1	49807	HLVPEVPTV_1	HLVPEVPTV	HLVPEVPTV	H	V		9	8 to 13 AAs	1	989.5546	990.5657	28.93	1.4915	1.5016	1.49655	PEAKS DB	G230921_013_Slot2-48_1_11551.d	NA	5_FDR001	3	34.52	3.9		309.42	8.27342264114565	ZBT7B_HUMAN	+ 1
300ms_JY_None	300ms	JY	None	JY	300ms_JY_None_1	O15160|RPAC1_HUMAN	O15160	RPAC1	HUMAN	1	O15160_516.3_2	52136	IPIHADPRL_2	IPIHADPRL	IPIHADPRL	I	L		9	8 to 13 AAs	2	1030.5923	516.3057	30.12	0.8453	0.8555	0.8504	PEAKS DB	G230921_013_Slot2-48_1_11551.d	NA	5_FDR001	1	27.29	4.5		515.45	9.00968867895771	RPAC1_HUMAN	+ 2
300ms_JY_None	300ms	JY	None	JY	300ms_JY_None_1	O15160|RPAC1_HUMAN	O15160	RPAC1	HUMAN	1	O15160_601.4_2	52170	GLIPIHADPRL_2	GLIPIHADPRL	GLIPIHADPRL	G	L		11	8 to 13 AAs	2	1200.6979	601.3564	30.17	0.9174	0.9276	0.9225	PEAKS DB	G230921_013_Slot2-48_1_11551.d	NA	5_FDR001	3	35.58	0.4		4360.9	12.0904101929541	RPAC1_HUMAN	+ 2
300ms_JY_None	300ms	JY	None	JY	300ms_JY_None_1	O15160|RPAC1_HUMAN	O15160	RPAC1	HUMAN	1	O15160_1002.6_1	50799	ILLAEVPTM_1	ILLAEVPTM(+15.99)	ILLAEVPTM	I	)	Oxidation (M)	9	8 to 13 AAs	1	1001.5467	1002.5582	32.08	1.5384	1.5485	1.54345	PEAKS DB	G230921_024_Slot2-48_1_11562.d	NA	5_FDR001	3	33.38	4.3	M9:Oxidation (M):1000.00	1407.8	10.4592266758085	RPAC1_HUMAN	+ 1
300ms_JY_None	300ms	JY	None	JY	300ms_JY_None_1	O15164|TIF1A_HUMAN	O15164	TIF1A	HUMAN	1	O15164_1015.5_1	63710	FQDPVPLTV_1	FQDPVPLTV	FQDPVPLTV	F	V		9	8 to 13 AAs	1	1014.5386	1015.5468	36.42	1.5521	1.5622	1.55715	PEAKS DB	G230921_013_Slot2-48_1_11551.d	NA	5_FDR001	5	40.81	1		3547	11.7923836149352	TIF1A_HUMAN	+ 1
300ms_JY_None	300ms	JY	None	JY	300ms_JY_None_1	O15169|AXIN1_HUMAN	O15169	AXIN1	HUMAN	1	O15169_498.3_2	24694	LDEHVQRV_2	LDEHVQRV	LDEHVQRV	L	V		8	8 to 13 AAs	2	994.5196	498.2684	17.02	0.836	0.8461	0.84105	PEAKS DB	G230921_013_Slot2-48_1_11551.d	NA	5_FDR001	3	31.71	2.7		719.53	9.49091102955328	AXIN1_HUMAN	+ 2
300ms_JY_None	300ms	JY	None	JY	300ms_JY_None_1	O15169|AXIN1_HUMAN	O15169	AXIN1	HUMAN	1	O15169_554.8_2	24738	ILDEHVQRV_2	ILDEHVQRV	ILDEHVQRV	I	V		9	8 to 13 AAs	2	1107.6036	554.8099	17.02	0.8931	0.9033	0.8982	PEAKS DB	G230921_013_Slot2-48_1_11551.d	NA	5_FDR001	3	41.63	1.4		1503.8	10.5543969911759	AXIN1_HUMAN	+ 2
300ms_JY_None	300ms	JY	None	JY	300ms_JY_None_1	O15182|CETN3_HUMAN	O15182	CETN3	HUMAN	1	O15182_726.9_2	46947	KLFDDDDSGKISL_2	KLFDDDDSGKISL	KLFDDDDSGKISL	K	L		13	8 to 13 AAs	2	1451.7144	726.863	28.85	0.9932	1.0033	0.99825	PEAKS DB	G230921_005_Slot2-48_1_11543.d	NA	5_FDR001	3	49.52	-2		9748.3	13.2509349347644	CETN3_HUMAN	+ 2
300ms_JY_None	300ms	JY	None	JY	300ms_JY_None_1	O15213|WDR46_HUMAN	O15213	WDR46	HUMAN	1	O15213_499.3_2	10684	KPTGARPSAL_2	KPTGARPSAL	KPTGARPSAL	K	L		10	8 to 13 AAs	2	996.5716	499.2928	10.92	0.8291	0.8393	0.8342	PEAKS DB	G230921_005_Slot2-48_1_11543.d	NA	5_FDR001	2	21.63	-0.5		10817	13.4010128153828	WDR46_HUMAN	+ 2
300ms_JY_None	300ms	JY	None	JY	300ms_JY_None_1	O15228|GNPAT_HUMAN	O15228	GNPAT	HUMAN	1	O15228_457.6_3	32771	ILDEMSHKLRL_3	ILDEM(+15.99)SHKLRL	ILDEMSHKLRL	I	L	Oxidation (M)	11	8 to 13 AAs	3	1369.7388	457.5868	20.69	0.776	0.7862	0.7811	PEAKS DB	G230921_013_Slot2-48_1_11551.d	NA	5_FDR001	2	36.96	-0.1	M5:Oxidation (M):1000.00	214.1	7.74214098549815	GNPAT_HUMAN	≥ +3
300ms_JY_None	300ms	JY	None	JY	300ms_JY_None_1	O15228|GNPAT_HUMAN	O15228	GNPAT	HUMAN	1	O15228_525.3_2	22569	AVRKFTSQL_2	AVRKFTSQL	AVRKFTSQL	A	L		9	8 to 13 AAs	2	1048.6029	525.3105	16.86	0.8627	0.8729	0.8678	PEAKS DB	G230921_005_Slot2-48_1_11543.d	NA	5_FDR001	3	25.64	3.4		1365	10.4146852358072	GNPAT_HUMAN	+ 2
300ms_JY_None	300ms	JY	None	JY	300ms_JY_None_1	O15235|RT12_HUMAN	O15235	RT12	HUMAN	1	O15235_477.8_2	20177	GPTEGRPQL_2	GPTEGRPQL	GPTEGRPQL	G	L		9	8 to 13 AAs	2	953.493	477.7536	15.73	0.8008	0.8109	0.80585	PEAKS DB	G230921_005_Slot2-48_1_11543.d	NA	5_FDR001	3	35.67	-0.3		1777.5	10.7956338445068	RT12_HUMAN	+ 2
300ms_JY_None	300ms	JY	None	JY	300ms_JY_None_1	O15235|RT12_HUMAN	O15235	RT12	HUMAN	1	O15235_505.3_2	37020	RPQLKGVVL_2	RPQLKGVVL	RPQLKGVVL	R	L		9	8 to 13 AAs	2	1008.6443	505.3314	22.73	0.8956	0.9057	0.90065	PEAKS DB	G230921_013_Slot2-48_1_11551.d	NA	5_FDR001	5	36.65	3.8		29328	14.8399910705399	RT12_HUMAN	+ 2
300ms_JY_None	300ms	JY	None	JY	300ms_JY_None_1	O15239|NDUA1_HUMAN	O15239	NDUA1	HUMAN	1	O15239_868.6_1	63574	LLIPGLATA_1	LLIPGLATA	LLIPGLATA	L	A		9	8 to 13 AAs	1	867.5429	868.5569	39.14	1.4438	1.4539	1.44885	PEAKS DB	G230921_024_Slot2-48_1_11562.d	NA	5_FDR001	3	30.2	7.7		28202	14.7835098573426	NDUA1_HUMAN	+ 1
300ms_JY_None	300ms	JY	None	JY	300ms_JY_None_1	O15269|SPTC1_HUMAN	O15269	SPTC1	HUMAN	1	O15269_470.3_2	16843	NPRVKAAAL_2	NPRVKAAAL	NPRVKAAAL	N	L		9	8 to 13 AAs	2	938.5661	470.2923	13.43	0.8243	0.8344	0.82935	PEAKS DB	G230921_013_Slot2-48_1_11551.d	NA	5_FDR001	3	34.84	4.1		5071.2	12.3081114577687	SPTC1_HUMAN	+ 2
300ms_JY_None	300ms	JY	None	JY	300ms_JY_None_1	O15294|OGT1_HUMAN	O15294	OGT1	HUMAN	1	O15294_489.3_2	53784	AAYLRALSL_2	AAYLRALSL	AAYLRALSL	A	L		9	8 to 13 AAs	2	976.5706	489.2927	32.43	0.8356	0.8457	0.84065	PEAKS DB	G230921_005_Slot2-48_1_11543.d	NA	5_FDR001	1	26.61	0.3		283.21	8.14572839691774	OGT1_HUMAN	+ 2
300ms_JY_None	300ms	JY	None	JY	300ms_JY_None_1	O15304|SIVA_HUMAN	O15304	SIVA	HUMAN	1	O15304_372.2_3	11119	KVRVSQREL_3	KVRVSQREL	KVRVSQREL	K	L		9	8 to 13 AAs	3	1113.6619	372.2305	10.44	0.7055	0.7157	0.7106	PEAKS DB	G230921_013_Slot2-48_1_11551.d	NA	5_FDR001	2	21.38	7		7818.6	12.9326945860723	SIVA_HUMAN	≥ +3
300ms_JY_None	300ms	JY	None	JY	300ms_JY_None_1	O15355|PPM1G_HUMAN	O15355	PPM1G	HUMAN	1	O15355_652.4_2	42126	YLPDIIKDQKA_2	YLPDIIKDQKA	YLPDIIKDQKA	Y	A		11	8 to 13 AAs	2	1302.7183	652.3675	25.05	1.0008	1.011	1.0059	PEAKS DB	G230921_013_Slot2-48_1_11551.d	NA	5_FDR001	3	49.31	1.7		881.66	9.7840785973918	PPM1G_HUMAN	+ 2
300ms_JY_None	300ms	JY	None	JY	300ms_JY_None_1	O15370|SOX12_HUMAN	O15370	SOX12	HUMAN	1	O15370_450.9_3	9476	RPRPPGGSGGGSRL_3	RPRPPGGSGGGSRL	RPRPPGGSGGGSRL	R	L		14	others	3	1349.7275	450.9182	9.51	0.7558	0.7659	0.76085	PEAKS DB	G230921_013_Slot2-48_1_11551.d	NA	5_FDR001	3	51.42	4		8810.8	13.1050573030852	SOX12_HUMAN	≥ +3
300ms_JY_None	300ms	JY	None	JY	300ms_JY_None_1	O15371|EIF3D_HUMAN	O15371	EIF3D	HUMAN	1	O15371_508.8_2	9143	KPRDSSVEV_2	KPRDSSVEV	KPRDSSVEV	K	V		9	8 to 13 AAs	2	1015.5298	508.7732	10.53	0.8044	0.8145	0.80945	PEAKS DB	G230921_024_Slot2-48_1_11562.d	NA	5_FDR001	3	30.24	2.1		5216.7	12.3489217544554	EIF3D_HUMAN	+ 2
300ms_JY_None	300ms	JY	None	JY	300ms_JY_None_1	O15371|EIF3D_HUMAN	O15371	EIF3D	HUMAN	1	O15371_589.3_2	62468	ALLAGSEYLKL_2	ALLAGSEYLKL	ALLAGSEYLKL	A	L		11	8 to 13 AAs	2	1176.6754	589.3446	35.72	0.9369	0.947	0.94195	PEAKS DB	G230921_013_Slot2-48_1_11551.d	NA	5_FDR001	2	49.54	-0.6		728.47	9.50872574992668	EIF3D_HUMAN	+ 2
300ms_JY_None	300ms	JY	None	JY	300ms_JY_None_1	O15371|EIF3D_HUMAN	O15371	EIF3D	HUMAN	1	O15371_630.8_2	48667	KPNEFASQINL_2	KPNEFASQINL	KPNEFASQINL	K	L		11	8 to 13 AAs	2	1259.651	630.8322	28.35	0.9324	0.9425	0.93745	PEAKS DB	G230921_013_Slot2-48_1_11551.d	NA	5_FDR001	3	25.56	-1		2370.9	11.2112190986644	EIF3D_HUMAN	+ 2
300ms_JY_None	300ms	JY	None	JY	300ms_JY_None_1	O15371|EIF3D_HUMAN	O15371	EIF3D	HUMAN	1	O15371_930.4_1	22515	SQFGGGSQY_1	SQFGGGSQY	SQFGGGSQY	S	Y		9	8 to 13 AAs	1	929.3879	930.3903	16.83	1.409	1.4191	1.41405	PEAKS DB	G230921_005_Slot2-48_1_11543.d	NA	5_FDR001	1	32.74	-5.3		144.64	7.17632277264046	EIF3D_HUMAN	+ 1
300ms_JY_None	300ms	JY	None	JY	300ms_JY_None_1	O15371|EIF3D_HUMAN	O15371	EIF3D	HUMAN	1	O15371_936.5_1	59212	ALLAGSEYL_1	ALLAGSEYL	ALLAGSEYL	A	L		9	8 to 13 AAs	1	935.4963	936.5081	33.97	1.5121	1.5222	1.51715	PEAKS DB	G230921_013_Slot2-48_1_11551.d	NA	5_FDR001	3	42.56	4.8		4078.4	11.9937875631348	EIF3D_HUMAN	+ 1
300ms_JY_None	300ms	JY	None	JY	300ms_JY_None_1	O15372|EIF3H_HUMAN	O15372	EIF3H	HUMAN	1	O15372_551.8_2	27458	RLTPKLMEV_2	RLTPKLM(+15.99)EV	RLTPKLMEV	R	V	Oxidation (M)	9	8 to 13 AAs	2	1101.6216	551.8181	19.31	0.8923	0.9024	0.89735	PEAKS DB	G230921_005_Slot2-48_1_11543.d	NA	5_FDR001	3	37.5	0.1	M7:Oxidation (M):1000.00	34033	15.0546467096463	EIF3H_HUMAN	+ 2
300ms_JY_None	300ms	JY	None	JY	300ms_JY_None_1	O15372|EIF3H_HUMAN	O15372	EIF3H	HUMAN	1	O15372_577.3_2	21067	LLMDRVDEM_2	LLM(+15.99)DRVDEM(+15.99)	LLMDRVDEM	L	)	Oxidation (M)	9	8 to 13 AAs	2	1152.5155	577.2668	16.77	0.8627	0.8729	0.8678	PEAKS DB	G230921_024_Slot2-48_1_11562.d	NA	5_FDR001	2	34.21	3.2	M3:Oxidation (M):1000.00;M9:Oxidation (M):1000.00	1402.7	10.4539907727417	EIF3H_HUMAN	+ 2
300ms_JY_None	300ms	JY	None	JY	300ms_JY_None_1	O15379|HDAC3_HUMAN	O15379	HDAC3	HUMAN	1	O15379_474.7_2	36559	PDVGNFHY_2	PDVGNFHY	PDVGNFHY	P	Y		8	8 to 13 AAs	2	947.4137	474.7121	23.44	0.8077	0.8178	0.81275	PEAKS DB	G230921_005_Slot2-48_1_11543.d	NA	5_FDR001	0	21.33	-4.2		0	NA	HDAC3_HUMAN	+ 2
300ms_JY_None	300ms	JY	None	JY	300ms_JY_None_1	O15379|HDAC3_HUMAN	O15379	HDAC3	HUMAN	1	O15379_557.3_2	34329	YLTDRVMTV_2	YLTDRVM(+15.99)TV	YLTDRVMTV	Y	V	Oxidation (M)	9	8 to 13 AAs	2	1112.5536	557.2867	21.39	0.8591	0.8692	0.86415	PEAKS DB	G230921_013_Slot2-48_1_11551.d	NA	5_FDR001	0	34.27	4.7	M7:Oxidation (M):1000.00	0	NA	HDAC3_HUMAN	+ 2
300ms_JY_None	300ms	JY	None	JY	300ms_JY_None_1	O15391|TYY2_HUMAN	O15391	TYY2	HUMAN	1	O15391_819.4_1	15551	NPAGSSSSL_1	NPAGSSSSL	NPAGSSSSL	N	L		9	8 to 13 AAs	1	818.377	819.3852	12.75	1.3395	1.3496	1.34455	PEAKS DB	G230921_013_Slot2-48_1_11551.d	NA	5_FDR001	3	32.92	1.1		113.46	6.82603995889619	TYY2_HUMAN	+ 1
300ms_JY_None	300ms	JY	None	JY	300ms_JY_None_1	O15391|TYY2_HUMAN	O15391	TYY2	HUMAN	1	O15391_1009.5_1	40665	KTLEGEFSV_1	KTLEGEFSV	KTLEGEFSV	K	V		9	8 to 13 AAs	1	1008.5128	1009.5197	25.51	1.5359	1.546	1.54095	PEAKS DB	G230921_005_Slot2-48_1_11543.d	NA	5_FDR001	4	35.26	-0.3		1612.4	10.6549939729637	TYY2_HUMAN	+ 1
300ms_JY_None	300ms	JY	None	JY	300ms_JY_None_1	O15397|IPO8_HUMAN	O15397	IPO8	HUMAN	1	O15397_600.8_2	27410	APLSEDQRTAL_2	APLSEDQRTAL	APLSEDQRTAL	A	L		11	8 to 13 AAs	2	1199.6146	600.8159	19.88	0.9134	0.9235	0.91845	PEAKS DB	G230921_024_Slot2-48_1_11562.d	NA	5_FDR001	1	41.97	2.1		623.81	9.28496286982692	IPO8_HUMAN	+ 2
300ms_JY_None	300ms	JY	None	JY	300ms_JY_None_1	O15417|TNC18_HUMAN	O15417	TNC18	HUMAN	1	O15417_574.3_2	52540	QLFSQQHFL_2	QLFSQQHFL	QLFSQQHFL	Q	L		9	8 to 13 AAs	2	1146.5822	574.2971	31.75	0.8931	0.9033	0.8982	PEAKS DB	G230921_005_Slot2-48_1_11543.d	NA	5_FDR001	2	23.45	-2.2		652.53	9.34990042073892	TNC18_HUMAN	+ 2
300ms_JY_None	300ms	JY	None	JY	300ms_JY_None_1	O15439|MRP4_HUMAN	O15439	MRP4	HUMAN	1	O15439_478.8_2	19843	RPSLKDGAL_2	RPSLKDGAL	RPSLKDGAL	R	L		9	8 to 13 AAs	2	955.545	478.7793	15.53	0.8291	0.8393	0.8342	PEAKS DB	G230921_005_Slot2-48_1_11543.d	NA	5_FDR001	0	22.2	-1		0	NA	MRP4_HUMAN	+ 2
300ms_JY_None	300ms	JY	None	JY	300ms_JY_None_1	O15440|MRP5_HUMAN	O15440	MRP5	HUMAN	1	O15440_346.5_3	2813	RVAHKKGEL_3	RVAHKKGEL	RVAHKKGEL	R	L		9	8 to 13 AAs	3	1036.6141	346.5459	3.35	0.6982	0.7084	0.7033	PEAKS DB	G230921_013_Slot2-48_1_11551.d	NA	5_FDR001	1	34.91	1.8		0	NA	MRP5_HUMAN	≥ +3
300ms_JY_None	300ms	JY	None	JY	300ms_JY_None_1	O15440|MRP5_HUMAN	O15440	MRP5	HUMAN	1	O15440_590.8_2	41109	FLMEEVHMI_2	FLM(+15.99)EEVHM(+15.99)I	FLMEEVHMI	F	I	Oxidation (M)	9	8 to 13 AAs	2	1179.5304	590.7715	25.72	0.8939	0.9041	0.899	PEAKS DB	G230921_005_Slot2-48_1_11543.d	NA	5_FDR001	3	25.05	-1.7	M3:Oxidation (M):1000.00;M8:Oxidation (M):1000.00	458.46	8.84065205594178	MRP5_HUMAN	+ 2
300ms_JY_None	300ms	JY	None	JY	300ms_JY_None_1	O15446.C394S|RPA34_HUMAN_mut:P20810.C450S|ICAL_HUMAN_mut:P20810.C367S|ICAL_HUMAN_mut:P20810.C454S|ICAL_HUMAN_mut:P20810.C386S|ICAL_HUMAN_mut:P20810.C123S|ICAL_HUMAN_mut:P20810.C394S|ICAL_HUMAN_mut:P20810.C373S|ICAL_HUMAN_mut:P20810.C336S|ICAL_HUMAN_mut:P20810.C256S|ICAL_HUMAN_mut:P20810|ICAL_HUMAN	O15446.C394S	RPA34	HUMAN	1	O15446.C394S_840.4_1	28486	APAPVSEAV_1	APAPVSEAV	APAPVSEAV	A	V		9	8 to 13 AAs	1	839.4388	840.4442	20.44	1.3561	1.3662	1.36115	PEAKS DB	G230921_024_Slot2-48_1_11562.d	NA	5_FDR001	3	29.68	-2.3		162.3	7.34251918966061	RPA34_HUMAN	+ 1
300ms_JY_None	300ms	JY	None	JY	300ms_JY_None_1	O15492|RGS16_HUMAN	O15492	RGS16	HUMAN	1	O15492_482.2_2	24421	SPAYRDLAA_2	SPAYRDLAA	SPAYRDLAA	S	A		9	8 to 13 AAs	2	962.4821	482.2481	17.77	0.8028	0.8129	0.80785	PEAKS DB	G230921_005_Slot2-48_1_11543.d	NA	5_FDR001	3	31.32	-0.5		5816.6	12.5059603799817	RGS16_HUMAN	+ 2
300ms_JY_None	300ms	JY	None	JY	300ms_JY_None_1	O15530|PDPK1_HUMAN	O15530	PDPK1	HUMAN	1	O15530_941.6_1	50760	VPIQSSVVL_1	VPIQSSVVL	VPIQSSVVL	V	L		9	8 to 13 AAs	1	940.5593	941.5679	31.99	1.5064	1.5166	1.5115	PEAKS DB	G230921_024_Slot2-48_1_11562.d	NA	5_FDR001	3	29.1	1.3		469.77	8.87581077406315	PDPK1_HUMAN	+ 1
300ms_JY_None	300ms	JY	None	JY	300ms_JY_None_1	O15533|TPSN_HUMAN	O15533	TPSN	HUMAN	1	O15533_493.8_2	16438	LPASGRSAEV_2	LPASGRSAEV	LPASGRSAEV	L	V		10	8 to 13 AAs	2	985.5192	493.77	14.48	0.8032	0.8133	0.80825	PEAKS DB	G230921_024_Slot2-48_1_11562.d	NA	5_FDR001	2	26.03	6.3		3705	11.8552578271932	TPSN_HUMAN	+ 2
300ms_JY_None	300ms	JY	None	JY	300ms_JY_None_1	O15533|TPSN_HUMAN	O15533	TPSN	HUMAN	1	O15533_902.5_1	61319	SPVLSLSSL_1	SPVLSLSSL	SPVLSLSSL	S	L		9	8 to 13 AAs	1	901.512	902.5206	37.99	1.462	1.4721	1.46705	PEAKS DB	G230921_024_Slot2-48_1_11562.d	NA	5_FDR001	3	29.7	1.4		2827.1	11.4651071996502	TPSN_HUMAN	+ 1
300ms_JY_None	300ms	JY	None	JY	300ms_JY_None_1	O15533|TPSN_HUMAN	O15533	TPSN	HUMAN	1	O15533_982.4_1	21314	YMPPTSEAA_1	YM(+15.99)PPTSEAA	YMPPTSEAA	Y	A	Oxidation (M)	9	8 to 13 AAs	1	981.4113	982.4218	15.52	1.4422	1.4523	1.44725	PEAKS DB	G230921_013_Slot2-48_1_11551.d	NA	5_FDR001	3	36.38	3.2	M2:Oxidation (M):1000.00	1072.4	10.0666274090952	TPSN_HUMAN	+ 1
300ms_JY_None	300ms	JY	None	JY	300ms_JY_None_1	O15534|PER1_HUMAN	O15534	PER1	HUMAN	1	O15534_527.3_2	32085	RPVGLTKAVL_2	RPVGLTKAVL	RPVGLTKAVL	R	L		10	8 to 13 AAs	2	1052.6705	527.3445	22.18	0.87	0.8802	0.8751	PEAKS DB	G230921_024_Slot2-48_1_11562.d	NA	5_FDR001	3	28.81	3.7		487.04	8.92789645372882	PER1_HUMAN	+ 2
300ms_JY_None	300ms	JY	None	JY	300ms_JY_None_1	O43143|DHX15_HUMAN	O43143	DHX15	HUMAN	1	O43143_509.3_2	47992	ILMGVLKEV_2	ILM(+15.99)GVLKEV	ILMGVLKEV	I	V	Oxidation (M)	9	8 to 13 AAs	2	1016.594	509.3053	29.23	0.8421	0.8522	0.84715	PEAKS DB	G230921_005_Slot2-48_1_11543.d	NA	5_FDR001	0	31.43	2.1	M3:Oxidation (M):1000.00	0	NA	DHX15_HUMAN	+ 2
300ms_JY_None	300ms	JY	None	JY	300ms_JY_None_1	O43143|DHX15_HUMAN	O43143	DHX15	HUMAN	1	O43143_1049.6_1	63392	TLATDILMGV_1	TLATDILM(+15.99)GV	TLATDILMGV	T	V	Oxidation (M)	10	8 to 13 AAs	1	1048.5475	1049.5591	39.02	1.5679	1.578	1.57295	PEAKS DB	G230921_024_Slot2-48_1_11562.d	NA	5_FDR001	2	36.35	4.1	M8:Oxidation (M):1000.00	0	NA	DHX15_HUMAN	+ 1
300ms_JY_None	300ms	JY	None	JY	300ms_JY_None_1	O43148|MCES_HUMAN	O43148	MCES	HUMAN	1	O43148_498.8_2	54567	QVRLPLGTL_2	QVRLPLGTL	QVRLPLGTL	Q	L		9	8 to 13 AAs	2	995.6127	498.8146	34.15	0.8486	0.8587	0.85365	PEAKS DB	G230921_024_Slot2-48_1_11562.d	NA	5_FDR001	3	30.46	1.9		1409.3	10.4607630378587	MCES_HUMAN	+ 2
300ms_JY_None	300ms	JY	None	JY	300ms_JY_None_1	O43148|MCES_HUMAN	O43148	MCES	HUMAN	1	O43148_573.8_2	68298	VLIGEFLEKV_2	VLIGEFLEKV	VLIGEFLEKV	V	V		10	8 to 13 AAs	2	1145.6696	573.842	38.9	0.9	0.9101	0.90505	PEAKS DB	G230921_013_Slot2-48_1_11551.d	NA	5_FDR001	2	39.92	0		485.98	8.92475313221785	MCES_HUMAN	+ 2
300ms_JY_None	300ms	JY	None	JY	300ms_JY_None_1	O43151|TET3_HUMAN	O43151	TET3	HUMAN	1	O43151_1133.6_1	57208	FLDENIGGVAV_1	FLDENIGGVAV	FLDENIGGVAV	F	V		11	8 to 13 AAs	1	1132.5764	1133.5863	35.62	1.6054	1.6155	1.61045	PEAKS DB	G230921_024_Slot2-48_1_11562.d	NA	5_FDR001	2	31.48	2.3		51.308	5.68111188486187	TET3_HUMAN	+ 1
300ms_JY_None	300ms	JY	None	JY	300ms_JY_None_1	O43156|TTI1_HUMAN	O43156	TTI1	HUMAN	1	O43156_549.7_2	9592	KPSPTICSM_2	KPSPTIC(+119.00)SM(+15.99)	KPSPTICSM	K	)	Cysteinylation; Oxidation (M)	9	8 to 13 AAs	2	1097.4556	549.7354	10.77	0.8526	0.8627	0.85765	PEAKS DB	G230921_024_Slot2-48_1_11562.d	NA	5_FDR001	2	33.12	0.6	C7:Cysteinylation:1000.00;M9:Oxidation (M):1000.00	159.49	7.31732215982955	TTI1_HUMAN	+ 2
300ms_JY_None	300ms	JY	None	JY	300ms_JY_None_1	O43156|TTI1_HUMAN	O43156	TTI1	HUMAN	1	O43156_998.6_1	45176	ILSESLHSL_1	ILSESLHSL	ILSESLHSL	I	L		9	8 to 13 AAs	1	997.5444	998.5533	26.57	1.5553	1.5654	1.56035	PEAKS DB	G230921_013_Slot2-48_1_11551.d	NA	5_FDR001	4	34.82	1.7		1235.3	10.2706457361505	TTI1_HUMAN	+ 1
300ms_JY_None	300ms	JY	None	JY	300ms_JY_None_1	O43166|SI1L1_HUMAN	O43166	SI1L1	HUMAN	1	O43166_557.8_2	57254	YPSLPKSLPL_2	YPSLPKSLPL	YPSLPKSLPL	Y	L		10	8 to 13 AAs	2	1113.6433	557.8304	35.67	0.8919	0.902	0.89695	PEAKS DB	G230921_024_Slot2-48_1_11562.d	NA	5_FDR001	2	31.39	2.7		0	NA	SI1L1_HUMAN	+ 2
300ms_JY_None	300ms	JY	None	JY	300ms_JY_None_1	O43166|SI1L1_HUMAN	O43166	SI1L1	HUMAN	1	O43166_847.4_1	15464	SPVSQGSSV_1	SPVSQGSSV	SPVSQGSSV	S	V		9	8 to 13 AAs	1	846.4083	847.4195	12.72	1.3258	1.3359	1.33085	PEAKS DB	G230921_013_Slot2-48_1_11551.d	NA	5_FDR001	3	40.39	4.6		324.83	8.34354106999653	SI1L1_HUMAN	+ 1
300ms_JY_None	300ms	JY	None	JY	300ms_JY_None_1	O43166|SI1L1_HUMAN	O43166	SI1L1	HUMAN	1	O43166_952.4_1	18697	SPMGSTEDL_1	SPM(+15.99)GSTEDL	SPMGSTEDL	S	L	Oxidation (M)	9	8 to 13 AAs	1	951.3855	952.3961	15.66	1.4329	1.443	1.43795	PEAKS DB	G230921_024_Slot2-48_1_11562.d	NA	5_FDR001	1	33.55	3.5	M3:Oxidation (M):1000.00	196.7	7.61985314739117	SI1L1_HUMAN	+ 1
300ms_JY_None	300ms	JY	None	JY	300ms_JY_None_1	O43172|PRP4_HUMAN	O43172	PRP4	HUMAN	1	O43172_482.7_2	9076	SPNSKMLAT_2	SPNSKM(+15.99)LAT	SPNSKMLAT	S	T	Oxidation (M)	9	8 to 13 AAs	2	963.4695	482.7432	10.46	0.8085	0.8186	0.81355	PEAKS DB	G230921_024_Slot2-48_1_11562.d	NA	5_FDR001	2	31.52	2.4	M6:Oxidation (M):1000.00	533.7	9.05988520110095	PRP4_HUMAN	+ 2
300ms_JY_None	300ms	JY	None	JY	300ms_JY_None_1	O43196|MSH5_HUMAN	O43196	MSH5	HUMAN	1	O43196_564.8_2	42674	IPRLPSMVEA_2	IPRLPSM(+15.99)VEA	IPRLPSMVEA	I	A	Oxidation (M)	10	8 to 13 AAs	2	1127.6008	564.8075	25.3	0.8623	0.8725	0.8674	PEAKS DB	G230921_013_Slot2-48_1_11551.d	NA	5_FDR001	3	28.21	-0.3	M7:Oxidation (M):1000.00	486.86	8.92736316466358	MSH5_HUMAN	+ 2
300ms_JY_None	300ms	JY	None	JY	300ms_JY_None_1	O43242|PSMD3_HUMAN	O43242	PSMD3	HUMAN	1	O43242_550.8_2	48473	EPRFVLRAL_2	EPRFVLRAL	EPRFVLRAL	E	L		9	8 to 13 AAs	2	1099.6501	550.833	29.48	0.8907	0.9008	0.89575	PEAKS DB	G230921_005_Slot2-48_1_11543.d	NA	5_FDR001	1	25.78	1.2		301.16	8.23438635409454	PSMD3_HUMAN	+ 2
300ms_JY_None	300ms	JY	None	JY	300ms_JY_None_1	O43264|ZW10_HUMAN	O43264	ZW10	HUMAN	1	O43264_944.5_1	40972	TPMPPISSV_1	TPM(+15.99)PPISSV	TPMPPISSV	T	V	Oxidation (M)	9	8 to 13 AAs	1	943.4684	944.4782	24.53	1.4365	1.4466	1.44155	PEAKS DB	G230921_013_Slot2-48_1_11551.d	NA	5_FDR001	3	38.31	2.6	M3:Oxidation (M):1000.00	643.56	9.32993084897003	ZW10_HUMAN	+ 1
300ms_JY_None	300ms	JY	None	JY	300ms_JY_None_1	O43290|SNUT1_HUMAN	O43290	SNUT1	HUMAN	1	O43290_338.2_3	6985	RVKAPNKSL_3	RVKAPNKSL	RVKAPNKSL	R	L		9	8 to 13 AAs	3	1011.6189	338.2158	8.96	0.6881	0.6982	0.69315	PEAKS DB	G230921_024_Slot2-48_1_11562.d	NA	5_FDR001	4	36.84	6.7		1654.9	10.6925283271551	SNUT1_HUMAN	≥ +3
300ms_JY_None	300ms	JY	None	JY	300ms_JY_None_1	O43290|SNUT1_HUMAN	O43290	SNUT1	HUMAN	1	O43290_498.8_2	40574	KLGLKPLEV_2	KLGLKPLEV	KLGLKPLEV	K	V		9	8 to 13 AAs	2	995.6379	498.8274	26.51	0.8405	0.8506	0.84555	PEAKS DB	G230921_024_Slot2-48_1_11562.d	NA	5_FDR001	3	39.4	2.3		2906.5	11.5050671932319	SNUT1_HUMAN	+ 2
300ms_JY_None	300ms	JY	None	JY	300ms_JY_None_1	O43292|GPAA1_HUMAN	O43292	GPAA1	HUMAN	1	O43292_501.8_2	16405	APRAASTESL_2	APRAASTESL	APRAASTESL	A	L		10	8 to 13 AAs	2	1001.5142	501.7629	13.84	0.8064	0.8166	0.8115	PEAKS DB	G230921_005_Slot2-48_1_11543.d	NA	5_FDR001	3	26.43	-2.8		744.2	9.53954658023841	GPAA1_HUMAN	+ 2
300ms_JY_None	300ms	JY	None	JY	300ms_JY_None_1	O43299|AP5Z1_HUMAN	O43299	AP5Z1	HUMAN	1	O43299_395.9_3	7153	RPKASGATERL_3	RPKASGATERL	RPKASGATERL	R	L		11	8 to 13 AAs	3	1184.6625	395.8994	9.05	0.7436	0.7538	0.7487	PEAKS DB	G230921_024_Slot2-48_1_11562.d	NA	5_FDR001	0	39.9	11.8		0	NA	AP5Z1_HUMAN	≥ +3
300ms_JY_None	300ms	JY	None	JY	300ms_JY_None_1	O43303|CP110_HUMAN	O43303	CP110	HUMAN	1	O43303_549.8_2	44056	FLDNSFEKV_2	FLDNSFEKV	FLDNSFEKV	F	V		9	8 to 13 AAs	2	1097.5393	549.7739	28.32	0.8559	0.866	0.86095	PEAKS DB	G230921_024_Slot2-48_1_11562.d	NA	5_FDR001	3	31.49	-5.5		295.96	8.20925839366556	CP110_HUMAN	+ 2
300ms_JY_None	300ms	JY	None	JY	300ms_JY_None_1	O43303|CP110_HUMAN	O43303	CP110	HUMAN	1	O43303_606.9_2	32789	KPSLNKSNVLL_2	KPSLNKSNVLL	KPSLNKSNVLL	K	L		11	8 to 13 AAs	2	1211.7238	606.8672	21.7	0.9547	0.9648	0.95975	PEAKS DB	G230921_005_Slot2-48_1_11543.d	NA	5_FDR001	3	27.9	-3.1		639.18	9.32007845668856	CP110_HUMAN	+ 2
300ms_JY_None	300ms	JY	None	JY	300ms_JY_None_1	O43324|MCA3_HUMAN	O43324	MCA3	HUMAN	1	O43324_959.6_1	55531	SLLEKSLGL_1	SLLEKSLGL	SLLEKSLGL	S	L		9	8 to 13 AAs	1	958.5699	959.5792	31.96	1.5234	1.5335	1.52845	PEAKS DB	G230921_013_Slot2-48_1_11551.d	NA	5_FDR001	6	32.52	2.2		9370.9	13.1939718985213	MCA3_HUMAN	+ 1
300ms_JY_None	300ms	JY	None	JY	300ms_JY_None_1	O43325|LYRM1_HUMAN	O43325	LYRM1	HUMAN	1	O43325_553.3_2	44262	IPYPRPIHL_2	IPYPRPIHL	IPYPRPIHL	I	L		9	8 to 13 AAs	2	1104.6444	553.3296	27.4	0.8636	0.8737	0.86865	PEAKS DB	G230921_005_Slot2-48_1_11543.d	NA	5_FDR001	3	33.1	0.2		3458.3	11.7558473097265	LYRM1_HUMAN	+ 2
300ms_JY_None	300ms	JY	None	JY	300ms_JY_None_1	O43395|PRPF3_HUMAN	O43395	PRPF3	HUMAN	1	O43395_527.7_2	22613	FMNDAIEKA_2	FM(+15.99)NDAIEKA	FMNDAIEKA	F	A	Oxidation (M)	9	8 to 13 AAs	2	1053.4801	527.7496	16.05	0.836	0.8461	0.84105	PEAKS DB	G230921_013_Slot2-48_1_11551.d	NA	5_FDR001	2	24.38	4.4	M2:Oxidation (M):1000.00	246.24	7.94392132655349	PRPF3_HUMAN	+ 2
300ms_JY_None	300ms	JY	None	JY	300ms_JY_None_1	O43402|EMC8_HUMAN	O43402	EMC8	HUMAN	1	O43402_499.3_2	33698	NPEINKAVL_2	NPEINKAVL	NPEINKAVL	N	L		9	8 to 13 AAs	2	996.5604	499.2871	22.15	0.8085	0.8186	0.81355	PEAKS DB	G230921_005_Slot2-48_1_11543.d	NA	5_FDR001	1	31.82	-0.6		901.28	9.81583156646482	EMC8_HUMAN	+ 2
300ms_JY_None	300ms	JY	None	JY	300ms_JY_None_1	O43402|EMC8_HUMAN	O43402	EMC8	HUMAN	1	O43402_537.3_2	52404	TLVDFDNHL_2	TLVDFDNHL	TLVDFDNHL	T	L		9	8 to 13 AAs	2	1072.5189	537.2653	30.31	0.8737	0.8838	0.87875	PEAKS DB	G230921_013_Slot2-48_1_11551.d	NA	5_FDR001	2	33.19	-2.6		1190.4	10.2172307162207	EMC8_HUMAN	+ 2
300ms_JY_None	300ms	JY	None	JY	300ms_JY_None_1	O43414|ERI3_HUMAN	O43414	ERI3	HUMAN	1	O43414_622.9_2	64170	LLDPNVKSIFV_2	LLDPNVKSIFV	LLDPNVKSIFV	L	V		11	8 to 13 AAs	2	1243.7175	622.8672	36.63	0.9729	0.983	0.97795	PEAKS DB	G230921_013_Slot2-48_1_11551.d	NA	5_FDR001	4	46.41	1.9		2218.6	11.1154338665571	ERI3_HUMAN	+ 2
300ms_JY_None	300ms	JY	None	JY	300ms_JY_None_1	O43432|IF4G3_HUMAN	O43432	IF4G3	HUMAN	1	O43432_664.8_2	36463	ILENPPEEMKL_2	ILENPPEEM(+15.99)KL	ILENPPEEMKL	I	L	Oxidation (M)	11	8 to 13 AAs	2	1327.6693	664.8419	22.43	0.9425	0.9527	0.9476	PEAKS DB	G230921_013_Slot2-48_1_11551.d	NA	5_FDR001	3	34.71	0	M9:Oxidation (M):1000.00	1143	10.1586096882145	IF4G3_HUMAN	+ 2
300ms_JY_None	300ms	JY	None	JY	300ms_JY_None_1	O43432|IF4G3_HUMAN	O43432	IF4G3	HUMAN	1	O43432_830.5_1	38556	IAAPTSSAL_1	IAAPTSSAL	IAAPTSSAL	I	L		9	8 to 13 AAs	1	829.4545	830.4619	23.36	1.3452	1.3553	1.35025	PEAKS DB	G230921_013_Slot2-48_1_11551.d	NA	5_FDR001	3	35.72	0.1		2209.1	11.1092430117476	IF4G3_HUMAN	+ 1
300ms_JY_None	300ms	JY	None	JY	300ms_JY_None_1	O43488|ARK72_HUMAN	O43488	ARK72	HUMAN	1	O43488_816.4_1	38578	APSVTSAAL_1	APSVTSAAL	APSVTSAAL	A	L		9	8 to 13 AAs	1	815.4388	816.445	23.34	1.3395	1.3496	1.34455	PEAKS DB	G230921_013_Slot2-48_1_11551.d	NA	5_FDR001	2	32.78	-1.4		391.63	8.61334747359648	ARK72_HUMAN	+ 1
300ms_JY_None	300ms	JY	None	JY	300ms_JY_None_1	O43513|MED7_HUMAN	O43513	MED7	HUMAN	1	O43513_369.9_3	6023	RPHQARETL_3	RPHQARETL	RPHQARETL	R	L		9	8 to 13 AAs	3	1106.5945	369.8743	7.15	0.7234	0.7335	0.72845	PEAKS DB	G230921_013_Slot2-48_1_11551.d	NA	5_FDR001	3	37.3	5.9		4430.5	12.1132538066513	MED7_HUMAN	≥ +3
300ms_JY_None	300ms	JY	None	JY	300ms_JY_None_1	O43516|WIPF1_HUMAN	O43516	WIPF1	HUMAN	1	O43516_547.8_2	22664	TPRLPQRNL_2	TPRLPQRNL	TPRLPQRNL	T	L		9	8 to 13 AAs	2	1093.6356	547.8268	17.58	0.8741	0.8842	0.87915	PEAKS DB	G230921_024_Slot2-48_1_11562.d	NA	5_FDR001	3	22.12	3.2		11438	13.4815471902033	WIPF1_HUMAN	+ 2
300ms_JY_None	300ms	JY	None	JY	300ms_JY_None_1	O43548|TGM5_HUMAN	O43548	TGM5	HUMAN	1	O43548_560.3_2	46965	SLQERQVFL_2	SLQERQVFL	SLQERQVFL	S	L		9	8 to 13 AAs	2	1118.6084	560.3139	27.47	0.8826	0.8927	0.88765	PEAKS DB	G230921_013_Slot2-48_1_11551.d	NA	5_FDR001	3	34.62	4.3		2396.5	11.226713224619	TGM5_HUMAN	+ 2
300ms_JY_None	300ms	JY	None	JY	300ms_JY_None_1	O43566|RGS14_HUMAN	O43566	RGS14	HUMAN	1	O43566_521.8_2	39930	VLADQEVRL_2	VLADQEVRL	VLADQEVRL	V	L		9	8 to 13 AAs	2	1041.5818	521.7979	25.13	0.864	0.8741	0.86905	PEAKS DB	G230921_005_Slot2-48_1_11543.d	NA	5_FDR001	3	28.33	-0.5		1355.5	10.4046093978377	RGS14_HUMAN	+ 2
300ms_JY_None	300ms	JY	None	JY	300ms_JY_None_1	O43566|RGS14_HUMAN	O43566	RGS14	HUMAN	1	O43566_606.8_2	46316	SPLYRECLL_2	SPLYREC(+119.00)LL	SPLYRECLL	S	L	Cysteinylation	9	8 to 13 AAs	2	1211.5679	606.7916	27.13	0.9227	0.9328	0.92775	PEAKS DB	G230921_013_Slot2-48_1_11551.d	NA	5_FDR001	2	29.69	0.6	C7:Cysteinylation:1000.00	312.54	8.28789703269713	RGS14_HUMAN	+ 2
300ms_JY_None	300ms	JY	None	JY	300ms_JY_None_1	O43572|AKA10_HUMAN	O43572	AKA10	HUMAN	1	O43572_537.3_2	55196	YLNDLIHSV_2	YLNDLIHSV	YLNDLIHSV	Y	V		9	8 to 13 AAs	2	1072.5553	537.2858	31.76	0.8749	0.885	0.87995	PEAKS DB	G230921_013_Slot2-48_1_11551.d	NA	5_FDR001	3	27.82	1.6		477.25	8.89860138740394	AKA10_HUMAN	+ 2
300ms_JY_None	300ms	JY	None	JY	300ms_JY_None_1	O43592|XPOT_HUMAN	O43592	XPOT	HUMAN	1	O43592_456.8_2	12040	PAERKQAL_2	PAERKQAL	PAERKQAL	P	L		8	8 to 13 AAs	2	911.5188	456.7663	11.63	0.8149	0.8251	0.82	PEAKS DB	G230921_005_Slot2-48_1_11543.d	NA	5_FDR001	2	25.37	-0.8		295.94	8.20916089780198	XPOT_HUMAN	+ 2
300ms_JY_None	300ms	JY	None	JY	300ms_JY_None_1	O43592|XPOT_HUMAN	O43592	XPOT	HUMAN	1	O43592_538.3_2	13271	YPAERKQAL_2	YPAERKQAL	YPAERKQAL	Y	L		9	8 to 13 AAs	2	1074.5822	538.2983	11.65	0.8866	0.8968	0.8917	PEAKS DB	G230921_013_Slot2-48_1_11551.d	NA	5_FDR001	3	34.9	-0.1		1680.4	10.7145889755992	XPOT_HUMAN	+ 2
300ms_JY_None	300ms	JY	None	JY	300ms_JY_None_1	O43615|TIM44_HUMAN	O43615	TIM44	HUMAN	1	O43615_889.5_1	31615	ALSQGVESV_1	ALSQGVESV	ALSQGVESV	A	V		9	8 to 13 AAs	1	888.4553	889.4636	20.18	1.4127	1.4228	1.41775	PEAKS DB	G230921_013_Slot2-48_1_11551.d	NA	5_FDR001	3	32.79	1.2		192.32	7.58736499093646	TIM44_HUMAN	+ 1
300ms_JY_None	300ms	JY	None	JY	300ms_JY_None_1	O43660|PLRG1_HUMAN	O43660	PLRG1	HUMAN	1	O43660_914.5_1	31008	SLTGHISTV_1	SLTGHISTV	SLTGHISTV	S	V		9	8 to 13 AAs	1	913.4869	914.4947	19.92	1.4381	1.4483	1.4432	PEAKS DB	G230921_013_Slot2-48_1_11551.d	NA	5_FDR001	3	28.9	0.6		489.65	8.93560707433499	PLRG1_HUMAN	+ 1
300ms_JY_None	300ms	JY	None	JY	300ms_JY_None_1	O43681|ASNA_HUMAN	O43681	ASNA	HUMAN	1	O43681_483.3_2	25856	APTGHTLRL_2	APTGHTLRL	APTGHTLRL	A	L		9	8 to 13 AAs	2	964.5454	483.2832	17.54	0.8344	0.8445	0.83945	PEAKS DB	G230921_013_Slot2-48_1_11551.d	NA	5_FDR001	2	30.67	6.6		621.67	9.28000515003095	ASNA_HUMAN	+ 2
300ms_JY_None	300ms	JY	None	JY	300ms_JY_None_1	O43681|ASNA_HUMAN	O43681	ASNA	HUMAN	1	O43681_1038.5_1	52730	FAMEIDPSL_1	FAM(+15.99)EIDPSL	FAMEIDPSL	F	L	Oxidation (M)	9	8 to 13 AAs	1	1037.4739	1038.4866	30.47	1.5287	1.5388	1.53375	PEAKS DB	G230921_013_Slot2-48_1_11551.d	NA	5_FDR001	3	30.89	5.2	M3:Oxidation (M):1000.00	195.43	7.61050813880613	ASNA_HUMAN	+ 1
300ms_JY_None	300ms	JY	None	JY	300ms_JY_None_1	O43683|BUB1_HUMAN	O43683	BUB1	HUMAN	1	O43683_561.3_2	40917	MLFGTYMKV_2	M(+15.99)LFGTYM(+15.99)KV	MLFGTYMKV	M	V	Oxidation (M)	9	8 to 13 AAs	2	1120.5297	561.2719	25.61	0.8802	0.8903	0.88525	PEAKS DB	G230921_005_Slot2-48_1_11543.d	NA	5_FDR001	3	33.98	-0.3	M1:Oxidation (M):1000.00;M7:Oxidation (M):1000.00	1290.8	10.3340497675996	BUB1_HUMAN	+ 2
300ms_JY_None	300ms	JY	None	JY	300ms_JY_None_1	O43683|BUB1_HUMAN	O43683	BUB1	HUMAN	1	O43683_571.3_2	49881	HLLGEGAFAQV_2	HLLGEGAFAQV	HLLGEGAFAQV	H	V		11	8 to 13 AAs	2	1140.5928	571.3026	30.26	0.8911	0.9012	0.89615	PEAKS DB	G230921_005_Slot2-48_1_11543.d	NA	5_FDR001	1	25.34	-1.8		259.13	8.01753223866122	BUB1_HUMAN	+ 2
300ms_JY_None	300ms	JY	None	JY	300ms_JY_None_1	O43683|BUB1_HUMAN	O43683	BUB1	HUMAN	1	O43683_607.8_2	38897	RMLYMIEQV_2	RM(+15.99)LYM(+15.99)IEQV	RMLYMIEQV	R	V	Oxidation (M)	9	8 to 13 AAs	2	1213.5835	607.7979	24.63	0.902	0.9122	0.9071	PEAKS DB	G230921_005_Slot2-48_1_11543.d	NA	5_FDR001	2	27.22	-1.9	M2:Oxidation (M):1000.00;M5:Oxidation (M):1000.00	1870.8	10.8694396185316	BUB1_HUMAN	+ 2
300ms_JY_None	300ms	JY	None	JY	300ms_JY_None_1	O43684|BUB3_HUMAN	O43684	BUB3	HUMAN	1	O43684_533.3_2	39161	FPNKQGYVL_2	FPNKQGYVL	FPNKQGYVL	F	L		9	8 to 13 AAs	2	1064.5654	533.291	25.85	0.8692	0.8794	0.8743	PEAKS DB	G230921_024_Slot2-48_1_11562.d	NA	5_FDR001	4	42.04	1.9		12837	13.6480204643446	BUB3_HUMAN	+ 2
300ms_JY_None	300ms	JY	None	JY	300ms_JY_None_1	O43684|BUB3_HUMAN	O43684	BUB3	HUMAN	1	O43684_1023.6_1	62352	IYPVNAISF_1	IYPVNAISF	IYPVNAISF	I	F		9	8 to 13 AAs	1	1022.5436	1023.5587	38.51	1.5646	1.5747	1.56965	PEAKS DB	G230921_024_Slot2-48_1_11562.d	NA	5_FDR001	3	30.04	7.6		323.86	8.33922648141743	BUB3_HUMAN	+ 1
300ms_JY_None	300ms	JY	None	JY	300ms_JY_None_1	O43716|GATC_HUMAN	O43716	GATC	HUMAN	1	O43716_540.3_2	39455	AVIEHLERL_2	AVIEHLERL	AVIEHLERL	A	L		9	8 to 13 AAs	2	1078.6134	540.3158	23.75	0.8919	0.902	0.89695	PEAKS DB	G230921_013_Slot2-48_1_11551.d	NA	5_FDR001	3	29.76	3.4		1520.9	10.5707095828613	GATC_HUMAN	+ 2
300ms_JY_None	300ms	JY	None	JY	300ms_JY_None_1	O43719|HTSF1_HUMAN	O43719	HTSF1	HUMAN	1	O43719_531.3_3	42988	KLLDEDEIRGYKL_3	KLLDEDEIRGYKL	KLLDEDEIRGYKL	K	L		13	8 to 13 AAs	3	1590.8617	531.2954	27.76	0.8267	0.8368	0.83175	PEAKS DB	G230921_024_Slot2-48_1_11562.d	NA	5_FDR001	3	52.37	1.7		1425.7	10.4774547222325	HTSF1_HUMAN	≥ +3
300ms_JY_None	300ms	JY	None	JY	300ms_JY_None_1	O43747|AP1G1_HUMAN	O43747	AP1G1	HUMAN	1	O43747_990.5_1	48802	AMNDILAQV_1	AM(+15.99)NDILAQV	AMNDILAQV	A	V	Oxidation (M)	9	8 to 13 AAs	1	989.4852	990.4939	29.69	1.5064	1.5166	1.5115	PEAKS DB	G230921_005_Slot2-48_1_11543.d	NA	5_FDR001	1	20.72	1.5	M2:Oxidation (M):1000.00	432.72	8.75728999237877	AP1G1_HUMAN	+ 1
300ms_JY_None	300ms	JY	None	JY	300ms_JY_None_1	O43752|STX6_HUMAN	O43752	STX6	HUMAN	1	O43752_850.9_2	52164	EDLDETISIVEANPR_2	EDLDETISIVEANPR	EDLDETISIVEANPR	E	R		15	others	2	1699.8264	850.9167	31.54	1.0636	1.0737	1.06865	PEAKS DB	G230921_005_Slot2-48_1_11543.d	NA	5_FDR001	1	37.62	-4.4		172.77	7.43270891764254	STX6_HUMAN	+ 2
300ms_JY_None	300ms	JY	None	JY	300ms_JY_None_1	O43760|SNG2_HUMAN	O43760	SNG2	HUMAN	1	O43760_863.5_2	44976	NPKDVLVGADSVRAAIT_2	NPKDVLVGADSVRAAIT	NPKDVLVGADSVRAAIT	N	T		17	others	2	1724.942	863.479	28.86	1.1045	1.1146	1.10955	PEAKS DB	G230921_024_Slot2-48_1_11562.d	NA	5_FDR001	3	49.18	0.8		832.14	9.70068245890353	SNG2_HUMAN	+ 2
300ms_JY_None	300ms	JY	None	JY	300ms_JY_None_1	O43847|NRDC_HUMAN	O43847	NRDC	HUMAN	1	O43847_444.9_3	6880	RPSDANRKEML_3	RPSDANRKEM(+15.99)L	RPSDANRKEML	R	L	Oxidation (M)	11	8 to 13 AAs	3	1331.6615	444.8961	7.78	0.7562	0.7663	0.76125	PEAKS DB	G230921_013_Slot2-48_1_11551.d	NA	5_FDR001	3	30.51	3.7	M10:Oxidation (M):1000.00	3981.1	11.9589513951499	NRDC_HUMAN	≥ +3
300ms_JY_None	300ms	JY	None	JY	300ms_JY_None_1	O43865|SAHH2_HUMAN	O43865	SAHH2	HUMAN	1	O43865_540.3_2	43274	VMFGGKQVVV_2	VM(+15.99)FGGKQVVV	VMFGGKQVVV	V	V	Oxidation (M)	10	8 to 13 AAs	2	1078.5845	540.2994	25.61	0.8652	0.8753	0.87025	PEAKS DB	G230921_013_Slot2-48_1_11551.d	NA	5_FDR001	4	38.2	-0.1	M2:Oxidation (M):1000.00	4001.4	11.9662891395819	SAHH2_HUMAN	+ 2
300ms_JY_None	300ms	JY	None	JY	300ms_JY_None_1	O43933|PEX1_HUMAN	O43933	PEX1	HUMAN	1	O43933_1078.6_1	62587	LVISEEEFI_1	LVISEEEFI	LVISEEEFI	L	I		9	8 to 13 AAs	1	1077.5593	1078.5693	38.63	1.6155	1.6256	1.62055	PEAKS DB	G230921_024_Slot2-48_1_11562.d	NA	5_FDR001	2	32.3	2.5		0	NA	PEX1_HUMAN	+ 1
300ms_JY_None	300ms	JY	None	JY	300ms_JY_None_1	O60216|RAD21_HUMAN	O60216	RAD21	HUMAN	1	O60216_539.8_2	14899	RLQESVMEA_2	RLQESVM(+15.99)EA	RLQESVMEA	R	A	Oxidation (M)	9	8 to 13 AAs	2	1077.5125	539.7644	13.13	0.8413	0.8514	0.84635	PEAKS DB	G230921_005_Slot2-48_1_11543.d	NA	5_FDR001	3	27.81	1.7	M7:Oxidation (M):1000.00	9514	13.2158363099625	RAD21_HUMAN	+ 2
300ms_JY_None	300ms	JY	None	JY	300ms_JY_None_1	O60216|RAD21_HUMAN	O60216	RAD21	HUMAN	1	O60216_970.5_1	65529	ALEPIDITV_1	ALEPIDITV	ALEPIDITV	A	V		9	8 to 13 AAs	1	969.5382	970.5461	37.45	1.5073	1.5174	1.51235	PEAKS DB	G230921_013_Slot2-48_1_11551.d	NA	5_FDR001	3	28.56	0.7		161.95	7.33940465790782	RAD21_HUMAN	+ 1
300ms_JY_None	300ms	JY	None	JY	300ms_JY_None_1	O60216|RAD21_HUMAN	O60216	RAD21	HUMAN	1	O60216_1006.5_1	28576	AMPPPPPQGV_1	AM(+15.99)PPPPPQGV	AMPPPPPQGV	A	V	Oxidation (M)	10	8 to 13 AAs	1	1005.4953	1006.501	18.71	1.483	1.4931	1.48805	PEAKS DB	G230921_013_Slot2-48_1_11551.d	NA	5_FDR001	3	34.42	-1.6	M2:Oxidation (M):1000.00	111.82	6.80503443985454	RAD21_HUMAN	+ 1
300ms_JY_None	300ms	JY	None	JY	300ms_JY_None_1	O60266|ADCY3_HUMAN	O60266	ADCY3	HUMAN	1	O60266_998.5_1	49039	AMVEAISYV_1	AM(+15.99)VEAISYV	AMVEAISYV	A	V	Oxidation (M)	9	8 to 13 AAs	1	997.479	998.4867	28.53	1.5275	1.5376	1.53255	PEAKS DB	G230921_013_Slot2-48_1_11551.d	NA	5_FDR001	3	29.51	0.4	M2:Oxidation (M):1000.00	325.5	8.34651373316563	ADCY3_HUMAN	+ 1
300ms_JY_None	300ms	JY	None	JY	300ms_JY_None_1	O60271|JIP4_HUMAN	O60271	JIP4	HUMAN	1	O60271_972.5_1	50124	AIIESTPEL_1	AIIESTPEL	AIIESTPEL	A	L		9	8 to 13 AAs	1	971.5175	972.5275	30.43	1.4798	1.4899	1.48485	PEAKS DB	G230921_005_Slot2-48_1_11543.d	NA	5_FDR001	2	30.6	2.8		283.71	8.14827319232972	JIP4_HUMAN	+ 1
300ms_JY_None	300ms	JY	None	JY	300ms_JY_None_1	O60281|ZN292_HUMAN	O60281	ZN292	HUMAN	1	O60281_970.6_1	56721	IQLPSVNTV_1	IQLPSVNTV	IQLPSVNTV	I	V		9	8 to 13 AAs	1	969.5495	970.557	32.59	1.4834	1.4935	1.48845	PEAKS DB	G230921_013_Slot2-48_1_11551.d	NA	5_FDR001	3	27.4	0.2		404.95	8.66159997627773	ZN292_HUMAN	+ 1
300ms_JY_None	300ms	JY	None	JY	300ms_JY_None_1	O60287|NPA1P_HUMAN	O60287	NPA1P	HUMAN	1	O60287_530.3_2	51268	VLMDRLPSL_2	VLM(+15.99)DRLPSL	VLMDRLPSL	V	L	Oxidation (M)	9	8 to 13 AAs	2	1058.5793	530.2982	29.74	0.8773	0.8875	0.8824	PEAKS DB	G230921_013_Slot2-48_1_11551.d	NA	5_FDR001	4	35.5	2.3	M3:Oxidation (M):1000.00	7244.2	12.8226106618482	NPA1P_HUMAN	+ 2
300ms_JY_None	300ms	JY	None	JY	300ms_JY_None_1	O60287|NPA1P_HUMAN	O60287	NPA1P	HUMAN	1	O60287_537.3_2	24243	SPDSQVKEAL_2	SPDSQVKEAL	SPDSQVKEAL	S	L		10	8 to 13 AAs	2	1072.54	537.2777	18.36	0.8648	0.8749	0.86985	PEAKS DB	G230921_024_Slot2-48_1_11562.d	NA	5_FDR001	1	44.68	0.8		0	NA	NPA1P_HUMAN	+ 2
300ms_JY_None	300ms	JY	None	JY	300ms_JY_None_1	O60287|NPA1P_HUMAN	O60287	NPA1P	HUMAN	1	O60287_543.8_2	46214	SLIERDLKL_2	SLIERDLKL	SLIERDLKL	S	L		9	8 to 13 AAs	2	1085.6444	543.829	27.11	0.8895	0.8996	0.89455	PEAKS DB	G230921_013_Slot2-48_1_11551.d	NA	5_FDR001	3	35.17	-0.9		2301.3	11.1682333517966	NPA1P_HUMAN	+ 2
300ms_JY_None	300ms	JY	None	JY	300ms_JY_None_1	O60287|NPA1P_HUMAN	O60287	NPA1P	HUMAN	1	O60287_546.3_2	29296	KLLNKIYEA_2	KLLNKIYEA	KLLNKIYEA	K	A		9	8 to 13 AAs	2	1090.6385	546.325	20.08	0.8749	0.885	0.87995	PEAKS DB	G230921_005_Slot2-48_1_11543.d	NA	5_FDR001	3	41.16	-2.9		1403.9	10.4552244605879	NPA1P_HUMAN	+ 2
300ms_JY_None	300ms	JY	None	JY	300ms_JY_None_1	O60287|NPA1P_HUMAN	O60287	NPA1P	HUMAN	1	O60287_1012.6_1	51723	KILPDLNTV_1	KILPDLNTV	KILPDLNTV	K	V		9	8 to 13 AAs	1	1011.5964	1012.6078	29.95	1.5117	1.5218	1.51675	PEAKS DB	G230921_013_Slot2-48_1_11551.d	NA	5_FDR001	3	31.26	4		449.72	8.81288323490954	NPA1P_HUMAN	+ 1
300ms_JY_None	300ms	JY	None	JY	300ms_JY_None_1	O60287|NPA1P_HUMAN	O60287	NPA1P	HUMAN	1	O60287_1028.6_1	56306	SVLDQKILL_1	SVLDQKILL	SVLDQKILL	S	L		9	8 to 13 AAs	1	1027.6277	1028.6393	33.81	1.5626	1.5727	1.56765	PEAKS DB	G230921_005_Slot2-48_1_11543.d	NA	5_FDR001	4	35.08	4.2		1928.9	10.9135626363209	NPA1P_HUMAN	+ 1
300ms_JY_None	300ms	JY	None	JY	300ms_JY_None_1	O60287|NPA1P_HUMAN	O60287	NPA1P	HUMAN	1	O60287_1157.5_1	52116	VMMEEFVQL_1	VM(+15.99)M(+15.99)EEFVQL	VMMEEFVQL	V	L	Oxidation (M)	9	8 to 13 AAs	1	1156.5144	1157.5229	32.8	1.6216	1.6317	1.62665	PEAKS DB	G230921_024_Slot2-48_1_11562.d	NA	5_FDR001	2	34.09	1.1	M2:Oxidation (M):1000.00;M3:Oxidation (M):1000.00	0	NA	NPA1P_HUMAN	+ 1
300ms_JY_None	300ms	JY	None	JY	300ms_JY_None_1	O60291|MGRN1_HUMAN	O60291	MGRN1	HUMAN	1	O60291_496.3_2	15978	APHEPVKTL_2	APHEPVKTL	APHEPVKTL	A	L		9	8 to 13 AAs	2	990.5498	496.2827	14.2	0.817	0.8271	0.82205	PEAKS DB	G230921_024_Slot2-48_1_11562.d	NA	5_FDR001	0	39.66	1.1		0	NA	MGRN1_HUMAN	+ 2
300ms_JY_None	300ms	JY	None	JY	300ms_JY_None_1	O60291|MGRN1_HUMAN	O60291	MGRN1	HUMAN	1	O60291_600.3_2	11889	RPQSKAPDSTL_2	RPQSKAPDSTL	RPQSKAPDSTL	R	L		11	8 to 13 AAs	2	1198.6306	600.3214	10.95	0.9397	0.9498	0.94475	PEAKS DB	G230921_013_Slot2-48_1_11551.d	NA	5_FDR001	5	43.8	-2		2094.1	11.0321146218971	MGRN1_HUMAN	+ 2
300ms_JY_None	300ms	JY	None	JY	300ms_JY_None_1	O60291|MGRN1_HUMAN	O60291	MGRN1	HUMAN	1	O60291_852.5_1	51467	SPAIPSAPL_1	SPAIPSAPL	SPAIPSAPL	S	L		9	8 to 13 AAs	1	851.4752	852.4826	29.8	1.382	1.3921	1.38705	PEAKS DB	G230921_013_Slot2-48_1_11551.d	NA	5_FDR001	3	33.07	0.1		217.8	7.76686014382955	MGRN1_HUMAN	+ 1
300ms_JY_None	300ms	JY	None	JY	300ms_JY_None_1	O60293|ZC3H1_HUMAN	O60293	ZC3H1	HUMAN	1	O60293_575.8_2	11947	KLQEQIHRV_2	KLQEQIHRV	KLQEQIHRV	K	V		9	8 to 13 AAs	2	1149.6619	575.8384	12.13	0.9061	0.9162	0.91115	PEAKS DB	G230921_024_Slot2-48_1_11562.d	NA	5_FDR001	3	34	0.4		209.16	7.70846316507212	ZC3H1_HUMAN	+ 2
300ms_JY_None	300ms	JY	None	JY	300ms_JY_None_1	O60306|AQR_HUMAN	O60306	AQR	HUMAN	1	O60306_512.8_2	52661	ILDDSHLLV_2	ILDDSHLLV	ILDDSHLLV	I	V		9	8 to 13 AAs	2	1023.5601	512.7861	31.83	0.8733	0.8834	0.87835	PEAKS DB	G230921_005_Slot2-48_1_11543.d	NA	5_FDR001	4	24.72	-2.3		1519.4	10.5692860110185	AQR_HUMAN	+ 2
300ms_JY_None	300ms	JY	None	JY	300ms_JY_None_1	O60306|AQR_HUMAN	O60306	AQR	HUMAN	1	O60306_557.3_2	61122	TTFDKEFLL_2	TTFDKEFLL	TTFDKEFLL	T	L		9	8 to 13 AAs	2	1112.5753	557.294	35.01	0.883	0.8931	0.88805	PEAKS DB	G230921_013_Slot2-48_1_11551.d	NA	5_FDR001	3	24.93	-1.7		1726.1	10.7533003327971	AQR_HUMAN	+ 2
300ms_JY_None	300ms	JY	None	JY	300ms_JY_None_1	O60306|AQR_HUMAN	O60306	AQR	HUMAN	1	O60306_960.5_1	45509	STLPDVTEV_1	STLPDVTEV	STLPDVTEV	S	V		9	8 to 13 AAs	1	959.4811	960.4905	29.11	1.4749	1.485	1.47995	PEAKS DB	G230921_024_Slot2-48_1_11562.d	NA	5_FDR001	2	28.07	2.1		0	NA	AQR_HUMAN	+ 1
300ms_JY_None	300ms	JY	None	JY	300ms_JY_None_1	O60313|OPA1_HUMAN	O60313	OPA1	HUMAN	1	O60313_493.8_2	31977	GPGLQRMVL_2	GPGLQRM(+15.99)VL	GPGLQRMVL	G	L	Oxidation (M)	9	8 to 13 AAs	2	985.5378	493.7784	21.31	0.8316	0.8417	0.83665	PEAKS DB	G230921_005_Slot2-48_1_11543.d	NA	5_FDR001	0	30.32	4.4	M7:Oxidation (M):1000.00	0	NA	OPA1_HUMAN	+ 2
300ms_JY_None	300ms	JY	None	JY	300ms_JY_None_1	O60313|OPA1_HUMAN	O60313	OPA1	HUMAN	1	O60313_522.2_2	9623	FPRGSGEMM_2	FPRGSGEM(+15.99)M(+15.99)	FPRGSGEMM	F	)	Oxidation (M)	9	8 to 13 AAs	2	1042.4211	522.2173	10.8	0.8182	0.8283	0.82325	PEAKS DB	G230921_024_Slot2-48_1_11562.d	NA	5_FDR001	2	27.14	-1	M8:Oxidation (M):1000.00;M9:Oxidation (M):1000.00	1315.2	10.3610664887943	OPA1_HUMAN	+ 2
300ms_JY_None	300ms	JY	None	JY	300ms_JY_None_1	O60313|OPA1_HUMAN	O60313	OPA1	HUMAN	1	O60313_1111.6_1	48361	YLASDEITTV_1	YLASDEITTV	YLASDEITTV	Y	V		10	8 to 13 AAs	1	1110.5444	1111.5527	28.19	1.5929	1.603	1.59795	PEAKS DB	G230921_013_Slot2-48_1_11551.d	NA	5_FDR001	3	30.94	0.9		129.41	7.01580529391335	OPA1_HUMAN	+ 1
300ms_JY_None	300ms	JY	None	JY	300ms_JY_None_1	O60318|GANP_HUMAN	O60318	GANP	HUMAN	1	O60318_473.3_2	9836	KPVSSNNSL_2	KPVSSNNSL	KPVSSNNSL	K	L		9	8 to 13 AAs	2	944.4927	473.2548	10.42	0.7991	0.8093	0.8042	PEAKS DB	G230921_005_Slot2-48_1_11543.d	NA	5_FDR001	2	33.7	2.6		4025.8	11.975059786237	GANP_HUMAN	+ 2
300ms_JY_None	300ms	JY	None	JY	300ms_JY_None_1	O60318|GANP_HUMAN	O60318	GANP	HUMAN	1	O60318_509.3_2	26713	SPNKKPFSL_2	SPNKKPFSL	SPNKKPFSL	S	L		9	8 to 13 AAs	2	1016.5654	509.2874	19.57	0.8291	0.8393	0.8342	PEAKS DB	G230921_024_Slot2-48_1_11562.d	NA	5_FDR001	3	34.91	-5.1		513.71	9.00481034757482	GANP_HUMAN	+ 2
300ms_JY_None	300ms	JY	None	JY	300ms_JY_None_1	O60318|GANP_HUMAN	O60318	GANP	HUMAN	1	O60318_906.5_1	63370	SLSAFTPAL_1	SLSAFTPAL	SLSAFTPAL	S	L		9	8 to 13 AAs	1	905.4858	906.494	36.22	1.4337	1.4438	1.43875	PEAKS DB	G230921_013_Slot2-48_1_11551.d	NA	5_FDR001	3	31.66	1		665.29	9.37783953845219	GANP_HUMAN	+ 1
300ms_JY_None	300ms	JY	None	JY	300ms_JY_None_1	O60341|KDM1A_HUMAN	O60341	KDM1A	HUMAN	1	O60341_514.8_2	15125	KLNTAVRQV_2	KLNTAVRQV	KLNTAVRQV	K	V		9	8 to 13 AAs	2	1027.6138	514.8144	13.16	0.8482	0.8583	0.85325	PEAKS DB	G230921_005_Slot2-48_1_11543.d	NA	5_FDR001	0	23.48	0.5		0	NA	KDM1A_HUMAN	+ 2
300ms_JY_None	300ms	JY	None	JY	300ms_JY_None_1	O60341|KDM1A_HUMAN	O60341	KDM1A	HUMAN	1	O60341_521.3_2	41718	YPATVHGALL_2	YPATVHGALL	YPATVHGALL	Y	L		10	8 to 13 AAs	2	1040.5654	521.2905	27.16	0.853	0.8632	0.8581	PEAKS DB	G230921_024_Slot2-48_1_11562.d	NA	5_FDR001	3	35.69	1		2114.6	11.0461690720767	KDM1A_HUMAN	+ 2
300ms_JY_None	300ms	JY	None	JY	300ms_JY_None_1	O60341|KDM1A_HUMAN	O60341	KDM1A	HUMAN	1	O60341_533.3_2	51145	RLLEATSYL_2	RLLEATSYL	RLLEATSYL	R	L		9	8 to 13 AAs	2	1064.5865	533.3022	29.65	0.881	0.8911	0.88605	PEAKS DB	G230921_013_Slot2-48_1_11551.d	NA	5_FDR001	3	28.72	3.2		17114	14.0628893752457	KDM1A_HUMAN	+ 2
300ms_JY_None	300ms	JY	None	JY	300ms_JY_None_1	O60341|KDM1A_HUMAN	O60341	KDM1A	HUMAN	1	O60341_533.8_2	33659	NRLLEATSY_2	NRLLEATSY	NRLLEATSY	N	Y		9	8 to 13 AAs	2	1065.5454	533.7808	22.14	0.8623	0.8725	0.8674	PEAKS DB	G230921_005_Slot2-48_1_11543.d	NA	5_FDR001	1	24.74	1.6		759.91	9.56968475274893	KDM1A_HUMAN	+ 2
300ms_JY_None	300ms	JY	None	JY	300ms_JY_None_1	O60341|KDM1A_HUMAN	O60341	KDM1A	HUMAN	1	O60341_909.5_1	39726	QPITPGPSI_1	QPITPGPSI	QPITPGPSI	Q	I		9	8 to 13 AAs	1	908.4967	909.508	26.08	1.4454	1.4555	1.45045	PEAKS DB	G230921_024_Slot2-48_1_11562.d	NA	5_FDR001	3	37.86	4.4		12504	13.6101020629997	KDM1A_HUMAN	+ 1
300ms_JY_None	300ms	JY	None	JY	300ms_JY_None_1	O60341|KDM1A_HUMAN	O60341	KDM1A	HUMAN	1	O60341_912.6_1	38326	KPVSLGQAL_1	KPVSLGQAL	KPVSLGQAL	K	L		9	8 to 13 AAs	1	911.544	912.5536	23.25	1.4737	1.4838	1.47875	PEAKS DB	G230921_013_Slot2-48_1_11551.d	NA	5_FDR001	5	34.28	2.5		1850.3	10.8535434869839	KDM1A_HUMAN	+ 1
300ms_JY_None	300ms	JY	None	JY	300ms_JY_None_1	O60341|KDM1A_HUMAN	O60341	KDM1A	HUMAN	1	O60341_1053.5_1	52850	YVADLGAMVV_1	YVADLGAM(+15.99)VV	YVADLGAMVV	Y	V	Oxidation (M)	10	8 to 13 AAs	1	1052.5212	1053.5322	30.53	1.5517	1.5618	1.55675	PEAKS DB	G230921_013_Slot2-48_1_11551.d	NA	5_FDR001	3	50.1	3.5	M8:Oxidation (M):1000.00	380.88	8.57319272378161	KDM1A_HUMAN	+ 1
300ms_JY_None	300ms	JY	None	JY	300ms_JY_None_1	O60443|GSDME_HUMAN	O60443	GSDME	HUMAN	1	O60443_576.3_2	48883	RPKYQFLSL_2	RPKYQFLSL	RPKYQFLSL	R	L		9	8 to 13 AAs	2	1150.6498	576.3345	29.72	0.9271	0.9373	0.9322	PEAKS DB	G230921_005_Slot2-48_1_11543.d	NA	5_FDR001	1	23.12	4.1		466.91	8.86700067746794	GSDME_HUMAN	+ 2
300ms_JY_None	300ms	JY	None	JY	300ms_JY_None_1	O60443|GSDME_HUMAN	O60443	GSDME	HUMAN	1	O60443_872.5_1	44913	LVSGLSPTV_1	LVSGLSPTV	LVSGLSPTV	L	V		9	8 to 13 AAs	1	871.5015	872.509	27.7	1.3977	1.4078	1.40275	PEAKS DB	G230921_005_Slot2-48_1_11543.d	NA	5_FDR001	1	18.83	0.3		1199	10.2276159434142	GSDME_HUMAN	+ 1
300ms_JY_None	300ms	JY	None	JY	300ms_JY_None_1	O60443|GSDME_HUMAN	O60443	GSDME	HUMAN	1	O60443_963.5_1	63910	ALSDIFQAV_1	ALSDIFQAV	ALSDIFQAV	A	V		9	8 to 13 AAs	1	962.5073	963.5153	39.28	1.4992	1.5093	1.50425	PEAKS DB	G230921_024_Slot2-48_1_11562.d	NA	5_FDR001	2	30.57	0.8		273.79	8.09692594384361	GSDME_HUMAN	+ 1
300ms_JY_None	300ms	JY	None	JY	300ms_JY_None_1	O60443|GSDME_HUMAN	O60443	GSDME	HUMAN	1	O60443_1062.5_1	20812	ALAEMPDSAAA_1	ALAEM(+15.99)PDSAAA	ALAEMPDSAAA	A	A	Oxidation (M)	11	8 to 13 AAs	1	1061.4698	1062.4775	16	1.5254	1.5355	1.53045	PEAKS DB	G230921_005_Slot2-48_1_11543.d	NA	5_FDR001	4	37.62	0.4	M5:Oxidation (M):1000.00	156.96	7.29425313644451	GSDME_HUMAN	+ 1
300ms_JY_None	300ms	JY	None	JY	300ms_JY_None_1	O60443|GSDME_HUMAN	O60443	GSDME	HUMAN	1	O60443_1110.5_1	67094	VLFDDELLM_1	VLFDDELLM(+15.99)	VLFDDELLM	V	)	Oxidation (M)	9	8 to 13 AAs	1	1109.5315	1110.5427	38.33	1.6212	1.6313	1.62625	PEAKS DB	G230921_013_Slot2-48_1_11551.d	NA	5_FDR001	3	33.89	3.6	M9:Oxidation (M):1000.00	419.81	8.71359272224229	GSDME_HUMAN	+ 1
300ms_JY_None	300ms	JY	None	JY	300ms_JY_None_1	O60443|GSDME_HUMAN	O60443	GSDME	HUMAN	1	O60443_1209.6_1	71169	VLFDDELLMV_1	VLFDDELLM(+15.99)V	VLFDDELLMV	V	V	Oxidation (M)	10	8 to 13 AAs	1	1208.5999	1209.6023	40.34	1.7125	1.7226	1.71755	PEAKS DB	G230921_013_Slot2-48_1_11551.d	NA	5_FDR001	3	35.97	-4	M9:Oxidation (M):1000.00	77.733	6.28045529106482	GSDME_HUMAN	+ 1
300ms_JY_None	300ms	JY	None	JY	300ms_JY_None_1	O60449|LY75_HUMAN	O60449	LY75	HUMAN	1	O60449_378.2_3	14074	RPTIKNEKF_3	RPTIKNEKF	RPTIKNEKF	R	F		9	8 to 13 AAs	3	1131.64	378.2218	12.07	0.7165	0.7266	0.72155	PEAKS DB	G230921_013_Slot2-48_1_11551.d	NA	5_FDR001	3	36.18	3.2		459.08	8.84260177161955	LY75_HUMAN	≥ +3
300ms_JY_None	300ms	JY	None	JY	300ms_JY_None_1	O60488|ACSL4_HUMAN	O60488	ACSL4	HUMAN	1	O60488_485.3_2	25200	PNQKRLTL_2	PNQKRLTL	PNQKRLTL	P	L		8	8 to 13 AAs	2	968.5767	485.2963	17.31	0.864	0.8741	0.86905	PEAKS DB	G230921_013_Slot2-48_1_11551.d	NA	5_FDR001	3	36.37	1.5		10376	13.3409627642517	ACSL4_HUMAN	+ 2
300ms_JY_None	300ms	JY	None	JY	300ms_JY_None_1	O60488|ACSL4_HUMAN	O60488	ACSL4	HUMAN	1	O60488_493.3_2	36796	NQKRLTLL_2	NQKRLTLL	NQKRLTLL	N	L		8	8 to 13 AAs	2	984.608	493.3104	23.54	0.8575	0.8676	0.86255	PEAKS DB	G230921_005_Slot2-48_1_11543.d	NA	5_FDR001	1	20.45	-1.8		606.45	9.24424489410549	ACSL4_HUMAN	+ 2
300ms_JY_None	300ms	JY	None	JY	300ms_JY_None_1	O60488|ACSL4_HUMAN:O95573|ACSL3_HUMAN	O60488	ACSL4	HUMAN	1	O60488_502.8_2	66586	LPLAHVLEL_2	LPLAHVLEL	LPLAHVLEL	L	L		9	8 to 13 AAs	2	1003.6066	502.8109	38.03	0.8599	0.87	0.86495	PEAKS DB	G230921_013_Slot2-48_1_11551.d	NA	5_FDR001	2	28.57	0.6		311.95	8.28517099920619	ACSL4_HUMAN	+ 2
300ms_JY_None	300ms	JY	None	JY	300ms_JY_None_1	O60488|ACSL4_HUMAN	O60488	ACSL4	HUMAN	1	O60488_516.3_2	39360	KPKNTIAIF_2	KPKNTIAIF	KPKNTIAIF	K	F		9	8 to 13 AAs	2	1030.6174	516.3174	24.83	0.8494	0.8595	0.85445	PEAKS DB	G230921_005_Slot2-48_1_11543.d	NA	5_FDR001	2	21.21	2.8		933.91	9.86713971528795	ACSL4_HUMAN	+ 2
300ms_JY_None	300ms	JY	None	JY	300ms_JY_None_1	O60488|ACSL4_HUMAN	O60488	ACSL4	HUMAN	1	O60488_534.8_2	23482	VPNQKRLTL_2	VPNQKRLTL	VPNQKRLTL	V	L		9	8 to 13 AAs	2	1067.6451	534.8298	17.32	0.8895	0.8996	0.89455	PEAKS DB	G230921_005_Slot2-48_1_11543.d	NA	5_FDR001	3	41.57	0		19002	14.2138636527493	ACSL4_HUMAN	+ 2
300ms_JY_None	300ms	JY	None	JY	300ms_JY_None_1	O60488|ACSL4_HUMAN	O60488	ACSL4	HUMAN	1	O60488_541.8_2	35395	PNQKRLTLL_2	PNQKRLTLL	PNQKRLTLL	P	L		9	8 to 13 AAs	2	1081.6608	541.8391	23.86	0.9028	0.913	0.9079	PEAKS DB	G230921_024_Slot2-48_1_11562.d	NA	5_FDR001	3	38.72	2.7		7956.4	12.9579000926978	ACSL4_HUMAN	+ 2
300ms_JY_None	300ms	JY	None	JY	300ms_JY_None_1	O60488|ACSL4_HUMAN	O60488	ACSL4	HUMAN	1	O60488_591.4_2	38878	VPNQKRLTLL_2	VPNQKRLTLL	VPNQKRLTLL	V	L		10	8 to 13 AAs	2	1180.7291	591.373	23.58	0.9401	0.9502	0.94515	PEAKS DB	G230921_013_Slot2-48_1_11551.d	NA	5_FDR001	3	46.33	1.9		37638	15.1999023480319	ACSL4_HUMAN	+ 2
300ms_JY_None	300ms	JY	None	JY	300ms_JY_None_1	O60488|ACSL4_HUMAN	O60488	ACSL4	HUMAN	1	O60488_1050.6_1	70946	YLITSVELL_1	YLITSVELL	YLITSVELL	Y	L		9	8 to 13 AAs	1	1049.6008	1050.6145	40.21	1.6071	1.6171	1.6121	PEAKS DB	G230921_013_Slot2-48_1_11551.d	NA	5_FDR001	0	41.57	6.1		0	NA	ACSL4_HUMAN	+ 1
300ms_JY_None	300ms	JY	None	JY	300ms_JY_None_1	O60502|OGA_HUMAN	O60502	OGA	HUMAN	1	O60502_430.2_3	35480	RPDDKRILEF_3	RPDDKRILEF	RPDDKRILEF	R	F		10	8 to 13 AAs	3	1287.6935	430.2406	23.86	0.759	0.7692	0.7641	PEAKS DB	G230921_024_Slot2-48_1_11562.d	NA	5_FDR001	3	26.92	5.1		1665.4	10.7016530137357	OGA_HUMAN	≥ +3
300ms_JY_None	300ms	JY	None	JY	300ms_JY_None_1	O60506|HNRPQ_HUMAN	O60506	HNRPQ	HUMAN	1	O60506_577.8_2	41715	GPDEAKIKALL_2	GPDEAKIKALL	GPDEAKIKALL	G	L		11	8 to 13 AAs	2	1153.6707	577.8428	27.11	0.9373	0.9474	0.94235	PEAKS DB	G230921_024_Slot2-48_1_11562.d	NA	5_FDR001	3	58.11	0.4		1690.2	10.7229782542087	HNRPQ_HUMAN	+ 2
300ms_JY_None	300ms	JY	None	JY	300ms_JY_None_1	O60506|HNRPQ_HUMAN	O60506	HNRPQ	HUMAN	1	O60506_1022.5_1	51863	LMMDPLTGL_1	LM(+15.99)M(+15.99)DPLTGL	LMMDPLTGL	L	L	Oxidation (M)	9	8 to 13 AAs	1	1021.4824	1022.4974	32.63	1.5436	1.5537	1.54865	PEAKS DB	G230921_024_Slot2-48_1_11562.d	NA	5_FDR001	0	25.3	7.6	M2:Oxidation (M):1000.00;M3:Oxidation (M):1000.00	0	NA	HNRPQ_HUMAN	+ 1
300ms_JY_None	300ms	JY	None	JY	300ms_JY_None_1	O60518|RNBP6_HUMAN	O60518	RNBP6	HUMAN	1	O60518_591.8_2	41556	MPSLKHIVEL_2	M(+15.99)PSLKHIVEL	MPSLKHIVEL	M	L	Oxidation (M)	10	8 to 13 AAs	2	1181.6478	591.8304	27.06	0.9336	0.9438	0.9387	PEAKS DB	G230921_024_Slot2-48_1_11562.d	NA	5_FDR001	4	40.34	-1.3	M1:Oxidation (M):1000.00	1239.6	10.2756589446989	RNBP6_HUMAN	+ 2
300ms_JY_None	300ms	JY	None	JY	300ms_JY_None_1	O60518|RNBP6_HUMAN	O60518	RNBP6	HUMAN	1	O60518_989.5_1	41175	ILDETVNSV_1	ILDETVNSV	ILDETVNSV	I	V		9	8 to 13 AAs	1	988.5077	989.5159	24.59	1.502	1.5121	1.50705	PEAKS DB	G230921_013_Slot2-48_1_11551.d	NA	5_FDR001	3	32.17	0.9		535.81	9.06557769670302	RNBP6_HUMAN	+ 1
300ms_JY_None	300ms	JY	None	JY	300ms_JY_None_1	O60524|NEMF_HUMAN	O60524	NEMF	HUMAN	1	O60524_1040.5_1	58884	YLTPGDIYV_1	YLTPGDIYV	YLTPGDIYV	Y	V		9	8 to 13 AAs	1	1039.5226	1040.5352	35.27	1.5481	1.5582	1.55315	PEAKS DB	G230921_005_Slot2-48_1_11543.d	NA	5_FDR001	1	30.42	5.1		0	NA	NEMF_HUMAN	+ 1
300ms_JY_None	300ms	JY	None	JY	300ms_JY_None_1	O60547|GMDS_HUMAN	O60547	GMDS	HUMAN	1	O60547_549.3_2	52117	FLLEKGYEV_2	FLLEKGYEV	FLLEKGYEV	F	V		9	8 to 13 AAs	2	1096.5804	549.299	30.21	0.8729	0.883	0.87795	PEAKS DB	G230921_013_Slot2-48_1_11551.d	NA	5_FDR001	6	34.86	2.6		6537	12.6744129818371	GMDS_HUMAN	+ 2
300ms_JY_None	300ms	JY	None	JY	300ms_JY_None_1	O60566|BUB1B_HUMAN	O60566	BUB1B	HUMAN	1	O60566_483.8_2	47877	APIIRVGGAL_2	APIIRVGGAL	APIIRVGGAL	A	L		10	8 to 13 AAs	2	965.6022	483.8094	29.17	0.8044	0.8145	0.80945	PEAKS DB	G230921_005_Slot2-48_1_11543.d	NA	5_FDR001	3	35.68	2.2		2705	11.4014128787142	BUB1B_HUMAN	+ 2
300ms_JY_None	300ms	JY	None	JY	300ms_JY_None_1	O60566|BUB1B_HUMAN	O60566	BUB1B	HUMAN	1	O60566_585.8_2	40123	APRNSAELTVI_2	APRNSAELTVI	APRNSAELTVI	A	I		11	8 to 13 AAs	2	1169.6404	585.8276	25.21	0.8887	0.8988	0.89375	PEAKS DB	G230921_005_Slot2-48_1_11543.d	NA	5_FDR001	3	23.7	0.2		7187.6	12.8112944077457	BUB1B_HUMAN	+ 2
300ms_JY_None	300ms	JY	None	JY	300ms_JY_None_1	O60566|BUB1B_HUMAN	O60566	BUB1B	HUMAN	1	O60566_1000.5_1	31299	YLHNQGIGV_1	YLHNQGIGV	YLHNQGIGV	Y	V		9	8 to 13 AAs	1	999.5138	1000.5206	20.03	1.525	1.5351	1.53005	PEAKS DB	G230921_013_Slot2-48_1_11551.d	NA	5_FDR001	4	34.92	-0.4		4188.3	12.0321490681465	BUB1B_HUMAN	+ 1
300ms_JY_None	300ms	JY	None	JY	300ms_JY_None_1	O60566|BUB1B_HUMAN	O60566	BUB1B	HUMAN	1	O60566_1057.6_1	50830	KIVDFSYSV_1	KIVDFSYSV	KIVDFSYSV	K	V		9	8 to 13 AAs	1	1056.5491	1057.5571	29.47	1.5812	1.5913	1.58625	PEAKS DB	G230921_013_Slot2-48_1_11551.d	NA	5_FDR001	4	40.94	0.7		2304.5	11.1702380523366	BUB1B_HUMAN	+ 1
300ms_JY_None	300ms	JY	None	JY	300ms_JY_None_1	O60613|SEP15_HUMAN	O60613	SEP15	HUMAN	1	O60613_927.6_1	64393	LLATVLQAV_1	LLATVLQAV	LLATVLQAV	L	V		9	8 to 13 AAs	1	926.5801	927.5861	38.43	1.4745	1.4846	1.47955	PEAKS DB	G230921_005_Slot2-48_1_11543.d	NA	5_FDR001	2	31.2	-1.3		486.62	8.92665180579267	SEP15_HUMAN	+ 1
300ms_JY_None	300ms	JY	None	JY	300ms_JY_None_1	O60645|EXOC3_HUMAN	O60645	EXOC3	HUMAN	1	O60645_507.8_2	39307	VLQRSLVTV_2	VLQRSLVTV	VLQRSLVTV	V	V		9	8 to 13 AAs	2	1013.6233	507.8177	24.8	0.8425	0.8526	0.84755	PEAKS DB	G230921_005_Slot2-48_1_11543.d	NA	5_FDR001	1	26.61	-2.5		740.86	9.53305713259152	EXOC3_HUMAN	+ 2
300ms_JY_None	300ms	JY	None	JY	300ms_JY_None_1	O60671|RAD1_HUMAN	O60671	RAD1	HUMAN	1	O60671_478.8_2	27079	KPSTKALVL_2	KPSTKALVL	KPSTKALVL	K	L		9	8 to 13 AAs	2	955.6066	478.8125	19.73	0.8328	0.8429	0.83785	PEAKS DB	G230921_024_Slot2-48_1_11562.d	NA	5_FDR001	3	32.76	4.1		5905.7	12.5278923564226	RAD1_HUMAN	+ 2
300ms_JY_None	300ms	JY	None	JY	300ms_JY_None_1	O60671|RAD1_HUMAN	O60671	RAD1	HUMAN	1	O60671_579.8_2	48939	KPYFRLSTF_2	KPYFRLSTF	KPYFRLSTF	K	F		9	8 to 13 AAs	2	1157.6233	579.8201	28.49	0.8923	0.9024	0.89735	PEAKS DB	G230921_013_Slot2-48_1_11551.d	NA	5_FDR001	2	19.97	2		486.06	8.92499060311109	RAD1_HUMAN	+ 2
300ms_JY_None	300ms	JY	None	JY	300ms_JY_None_1	O60671|RAD1_HUMAN	O60671	RAD1	HUMAN	1	O60671_890.4_1	25545	SPMPGTLTA_1	SPM(+15.99)PGTLTA	SPMPGTLTA	S	A	Oxidation (M)	9	8 to 13 AAs	1	889.4215	890.4236	18.28	1.3872	1.3973	1.39225	PEAKS DB	G230921_005_Slot2-48_1_11543.d	NA	5_FDR001	2	31.56	-5.8	M3:Oxidation (M):1000.00	0	NA	RAD1_HUMAN	+ 1
300ms_JY_None	300ms	JY	None	JY	300ms_JY_None_1	O60671|RAD1_HUMAN	O60671	RAD1	HUMAN	1	O60671_1003.5_1	49201	SPMPGTLTAL_1	SPM(+15.99)PGTLTAL	SPMPGTLTAL	S	L	Oxidation (M)	10	8 to 13 AAs	1	1002.5056	1003.514	28.65	1.5036	1.5137	1.50865	PEAKS DB	G230921_013_Slot2-48_1_11551.d	NA	5_FDR001	3	35.35	1.2	M3:Oxidation (M):1000.00	2262.8	11.1438933607564	RAD1_HUMAN	+ 1
300ms_JY_None	300ms	JY	None	JY	300ms_JY_None_1	O60671|RAD1_HUMAN	O60671	RAD1	HUMAN	1	O60671_1049.6_1	56151	FLEEGGVVTV_1	FLEEGGVVTV	FLEEGGVVTV	F	V		10	8 to 13 AAs	1	1048.5441	1049.5532	32.28	1.5549	1.565	1.55995	PEAKS DB	G230921_013_Slot2-48_1_11551.d	NA	5_FDR001	2	29.73	1.8		168.05	7.39274673242064	RAD1_HUMAN	+ 1
300ms_JY_None	300ms	JY	None	JY	300ms_JY_None_1	O60678|ANM3_HUMAN	O60678	ANM3	HUMAN	1	O60678_540.3_2	59313	FLLEKPFSV_2	FLLEKPFSV	FLLEKPFSV	F	V		9	8 to 13 AAs	2	1078.6062	540.3106	36.85	0.8733	0.8834	0.87835	PEAKS DB	G230921_024_Slot2-48_1_11562.d	NA	5_FDR001	2	30.77	0.4		1632.9	10.6732207265589	ANM3_HUMAN	+ 2
300ms_JY_None	300ms	JY	None	JY	300ms_JY_None_1	O60682|MUSC_HUMAN	O60682	MUSC	HUMAN	1	O60682_482.8_2	16610	VPASKRPPL_2	VPASKRPPL	VPASKRPPL	V	L		9	8 to 13 AAs	2	963.5865	482.801	13.29	0.8498	0.8599	0.85485	PEAKS DB	G230921_013_Slot2-48_1_11551.d	NA	5_FDR001	4	23.9	0.9		4166.3	12.0245510109656	MUSC_HUMAN	+ 2
300ms_JY_None	300ms	JY	None	JY	300ms_JY_None_1	O60711|LPXN_HUMAN	O60711	LPXN	HUMAN	1	O60711_520.3_2	44821	SPFFERSGL_2	SPFFERSGL	SPFFERSGL	S	L		9	8 to 13 AAs	2	1038.5134	520.2653	28.77	0.8482	0.8583	0.85325	PEAKS DB	G230921_024_Slot2-48_1_11562.d	NA	5_FDR001	4	31.68	2.6		10614	13.3736808334116	LPXN_HUMAN	+ 2
300ms_JY_None	300ms	JY	None	JY	300ms_JY_None_1	O60749|SNX2_HUMAN	O60749	SNX2	HUMAN	1	O60749_517.8_2	5393	APRIESKSM_2	APRIESKSM(+15.99)	APRIESKSM	A	)	Oxidation (M)	9	8 to 13 AAs	2	1033.5226	517.7662	7.4	0.8368	0.847	0.8419	PEAKS DB	G230921_005_Slot2-48_1_11543.d	NA	5_FDR001	3	31.32	-4.6	M9:Oxidation (M):1000.00	1146	10.1623913287569	SNX2_HUMAN	+ 2
300ms_JY_None	300ms	JY	None	JY	300ms_JY_None_1	O60749|SNX2_HUMAN	O60749	SNX2	HUMAN	1	O60749_541.8_2	34251	LPRAVNTQAL_2	LPRAVNTQAL	LPRAVNTQAL	L	L		10	8 to 13 AAs	2	1081.6244	541.8212	22.38	0.8567	0.8668	0.86175	PEAKS DB	G230921_005_Slot2-48_1_11543.d	NA	5_FDR001	3	31	3.1		3407.2	11.734370919663	SNX2_HUMAN	+ 2
300ms_JY_None	300ms	JY	None	JY	300ms_JY_None_1	O60759|CYTIP_HUMAN	O60759	CYTIP	HUMAN	1	O60759_950.5_1	49679	MLADTVATL_1	M(+15.99)LADTVATL	MLADTVATL	M	L	Oxidation (M)	9	8 to 13 AAs	1	949.479	950.4847	28.85	1.4935	1.5036	1.49855	PEAKS DB	G230921_013_Slot2-48_1_11551.d	NA	5_FDR001	0	30.18	-1.7	M1:Oxidation (M):1000.00	0	NA	CYTIP_HUMAN	+ 1
300ms_JY_None	300ms	JY	None	JY	300ms_JY_None_1	O60763|USO1_HUMAN	O60763	USO1	HUMAN	1	O60763_1003.6_1	45990	ILTETINTV_1	ILTETINTV	ILTETINTV	I	V		9	8 to 13 AAs	1	1002.5597	1003.5664	28.23	1.5186	1.5287	1.52365	PEAKS DB	G230921_005_Slot2-48_1_11543.d	NA	5_FDR001	3	33.03	-0.6		545.12	9.09043004232162	USO1_HUMAN	+ 1
300ms_JY_None	300ms	JY	None	JY	300ms_JY_None_1	O60830|TI17B_HUMAN	O60830	TI17B	HUMAN	1	O60830_997.6_1	72648	ALIEGVGILL_1	ALIEGVGILL	ALIEGVGILL	A	L		10	8 to 13 AAs	1	996.6219	997.6305	41.1	1.5901	1.6002	1.59515	PEAKS DB	G230921_013_Slot2-48_1_11551.d	NA	5_FDR001	3	38.98	1.3		2956.3	11.5295769636696	TI17B_HUMAN	+ 1
300ms_JY_None	300ms	JY	None	JY	300ms_JY_None_1	O60832|DKC1_HUMAN	O60832	DKC1	HUMAN	1	O60832_527.8_2	56474	ALFQRPPLI_2	ALFQRPPLI	ALFQRPPLI	A	I		9	8 to 13 AAs	2	1053.6334	527.8254	35.25	0.866	0.8761	0.87105	PEAKS DB	G230921_024_Slot2-48_1_11562.d	NA	5_FDR001	4	42.7	2.8		14577	13.8314062178384	DKC1_HUMAN	+ 2
300ms_JY_None	300ms	JY	None	JY	300ms_JY_None_1	O60870|KIN17_HUMAN	O60870	KIN17	HUMAN	1	O60870_483.8_2	39224	APGKRILVL_2	APGKRILVL	APGKRILVL	A	L		9	8 to 13 AAs	2	965.6385	483.8278	23.66	0.8401	0.8502	0.84515	PEAKS DB	G230921_013_Slot2-48_1_11551.d	NA	5_FDR001	3	30.71	2.5		2469.2	11.2698279811356	KIN17_HUMAN	+ 2
300ms_JY_None	300ms	JY	None	JY	300ms_JY_None_1	O60906|NSMA_HUMAN	O60906	NSMA	HUMAN	1	O60906_1034.5_1	48931	YLFHVQEV_1	YLFHVQEV	YLFHVQEV	Y	V		8	8 to 13 AAs	1	1033.5232	1034.5298	29.75	1.5234	1.5335	1.52845	PEAKS DB	G230921_005_Slot2-48_1_11543.d	NA	5_FDR001	2	28.97	-0.7		214.61	7.7455734914716	NSMA_HUMAN	+ 1
300ms_JY_None	300ms	JY	None	JY	300ms_JY_None_1	O60907|TBL1X_HUMAN	O60907	TBL1X	HUMAN	1	O60907_558.3_2	5416	NPSKNREATV_2	NPSKNREATV	NPSKNREATV	N	V		10	8 to 13 AAs	2	1114.573	558.2934	6.75	0.8668	0.8769	0.87185	PEAKS DB	G230921_013_Slot2-48_1_11551.d	NA	5_FDR001	2	29.87	-0.7		282.34	8.14128972420746	TBL1X_HUMAN	+ 2
300ms_JY_None	300ms	JY	None	JY	300ms_JY_None_1	O60925|PFD1_HUMAN	O60925	PFD1	HUMAN	1	O60925_674.8_2	43760	NMYEGVGRMFI_2	NM(+15.99)YEGVGRM(+15.99)FI	NMYEGVGRMFI	N	I	Oxidation (M)	11	8 to 13 AAs	2	1347.5951	674.8052	27.16	0.9523	0.9624	0.95735	PEAKS DB	G230921_005_Slot2-48_1_11543.d	NA	5_FDR001	3	27.15	0.5	M2:Oxidation (M):1000.00;M9:Oxidation (M):1000.00	1722.3	10.7501207461051	PFD1_HUMAN	+ 2
300ms_JY_None	300ms	JY	None	JY	300ms_JY_None_1	O60934|NBN_HUMAN	O60934	NBN	HUMAN	1	O60934_977.5_1	28033	MLSQDAPTV_1	M(+15.99)LSQDAPTV	MLSQDAPTV	M	V	Oxidation (M)	9	8 to 13 AAs	1	976.4536	977.4622	20.23	1.4774	1.4875	1.48245	PEAKS DB	G230921_024_Slot2-48_1_11562.d	NA	5_FDR001	3	37.08	1.4	M1:Oxidation (M):1000.00	607.24	9.24612301659684	NBN_HUMAN	+ 1
300ms_JY_None	300ms	JY	None	JY	300ms_JY_None_1	O60942|MCE1_HUMAN	O60942	MCE1	HUMAN	1	O60942_1007.5_1	35983	MLIDGTNEV_1	M(+15.99)LIDGTNEV	MLIDGTNEV	M	V	Oxidation (M)	9	8 to 13 AAs	1	1006.4641	1007.4711	23.23	1.5008	1.5109	1.50585	PEAKS DB	G230921_005_Slot2-48_1_11543.d	NA	5_FDR001	2	27.06	-0.3	M1:Oxidation (M):1000.00	303.27	8.24445898087276	MCE1_HUMAN	+ 1
300ms_JY_None	300ms	JY	None	JY	300ms_JY_None_1	O75027|ABCB7_HUMAN	O75027	ABCB7	HUMAN	1	O75027_505.3_2	61535	ILIRPLVSV_2	ILIRPLVSV	ILIRPLVSV	I	V		9	8 to 13 AAs	2	1008.6695	505.3419	35.21	0.8567	0.8668	0.86175	PEAKS DB	G230921_013_Slot2-48_1_11551.d	NA	5_FDR001	1	43.95	-0.2		0	NA	ABCB7_HUMAN	+ 2
300ms_JY_None	300ms	JY	None	JY	300ms_JY_None_1	O75027|ABCB7_HUMAN	O75027	ABCB7	HUMAN	1	O75027_950.5_1	62049	VLSGISFEV_1	VLSGISFEV	VLSGISFEV	V	V		9	8 to 13 AAs	1	949.512	950.5219	38.34	1.4883	1.4984	1.49335	PEAKS DB	G230921_024_Slot2-48_1_11562.d	NA	5_FDR001	3	38.24	2.8		143.41	7.16400181665555	ABCB7_HUMAN	+ 1
300ms_JY_None	300ms	JY	None	JY	300ms_JY_None_1	O75061|AUXI_HUMAN	O75061	AUXI	HUMAN	1	O75061_487.8_2	26729	YAKRPGIGL_2	YAKRPGIGL	YAKRPGIGL	Y	L		9	8 to 13 AAs	2	973.5709	487.7949	17.95	0.8575	0.8676	0.86255	PEAKS DB	G230921_013_Slot2-48_1_11551.d	NA	5_FDR001	3	35.37	4.4		260.48	8.02502879449152	AUXI_HUMAN	+ 2
300ms_JY_None	300ms	JY	None	JY	300ms_JY_None_1	O75064|DEN4B_HUMAN	O75064	DEN4B	HUMAN	1	O75064_732.4_1	16145	SPGGSGSAL_1	SPGGSGSAL	SPGGSGSAL	S	L		9	8 to 13 AAs	1	731.345	732.3528	13.09	1.2485	1.2586	1.25355	PEAKS DB	G230921_013_Slot2-48_1_11551.d	NA	5_FDR001	3	31.7	0.7		812.41	9.66606418773181	DEN4B_HUMAN	+ 1
300ms_JY_None	300ms	JY	None	JY	300ms_JY_None_1	O75081|MTG16_HUMAN	O75081	MTG16	HUMAN	1	O75081_932.4_1	23136	AMPDSPAEV_1	AM(+15.99)PDSPAEV	AMPDSPAEV	A	V	Oxidation (M)	9	8 to 13 AAs	1	931.3957	932.4016	16.39	1.4147	1.4248	1.41975	PEAKS DB	G230921_013_Slot2-48_1_11551.d	NA	5_FDR001	4	34.41	-1.5	M2:Oxidation (M):1000.00	1507.2	10.5576551547254	MTG16_HUMAN	+ 1
300ms_JY_None	300ms	JY	None	JY	300ms_JY_None_1	O75083|WDR1_HUMAN	O75083	WDR1	HUMAN	1	O75083_518.2_2	17421	SPDGNRFATA_2	SPDGNRFATA	SPDGNRFATA	S	A		10	8 to 13 AAs	2	1034.478	518.2479	13.64	0.8154	0.8255	0.82045	PEAKS DB	G230921_013_Slot2-48_1_11551.d	NA	5_FDR001	3	39.73	3		565.51	9.1434087256129	WDR1_HUMAN	+ 2
300ms_JY_None	300ms	JY	None	JY	300ms_JY_None_1	O75083|WDR1_HUMAN	O75083	WDR1	HUMAN	1	O75083_1029.5_1	60575	SLSGYINYL_1	SLSGYINYL	SLSGYINYL	S	L		9	8 to 13 AAs	1	1028.5178	1029.5315	37.54	1.5901	1.6002	1.59515	PEAKS DB	G230921_024_Slot2-48_1_11562.d	NA	5_FDR001	3	27.99	6.2		183.91	7.52285611736673	WDR1_HUMAN	+ 1
300ms_JY_None	300ms	JY	None	JY	300ms_JY_None_1	O75131|CPNE3_HUMAN	O75131	CPNE3	HUMAN	1	O75131_996.6_1	46634	VLAEIPQQV_1	VLAEIPQQV	VLAEIPQQV	V	V		9	8 to 13 AAs	1	995.5651	996.5726	29.73	1.5234	1.5335	1.52845	PEAKS DB	G230921_024_Slot2-48_1_11562.d	NA	5_FDR001	2	23.26	0.2		90.178	6.49470360860999	CPNE3_HUMAN	+ 1
300ms_JY_None	300ms	JY	None	JY	300ms_JY_None_1	O75143|ATG13_HUMAN	O75143	ATG13	HUMAN	1	O75143_519.2_2	10020	RPYPSSSPM_2	RPYPSSSPM(+15.99)	RPYPSSSPM	R	)	Oxidation (M)	9	8 to 13 AAs	2	1036.4647	519.2401	11.06	0.823	0.8332	0.8281	PEAKS DB	G230921_024_Slot2-48_1_11562.d	NA	5_FDR001	1	19.63	0.9	M9:Oxidation (M):1000.00	0	NA	ATG13_HUMAN	+ 2
300ms_JY_None	300ms	JY	None	JY	300ms_JY_None_1	O75150|BRE1B_HUMAN	O75150	BRE1B	HUMAN	1	O75150_564.3_2	53258	QLDEARGLLL_2	QLDEARGLLL	QLDEARGLLL	Q	L		10	8 to 13 AAs	2	1126.6345	564.3229	32.12	0.9037	0.9138	0.90875	PEAKS DB	G230921_005_Slot2-48_1_11543.d	NA	5_FDR001	0	19.9	-2.9		0	NA	BRE1B_HUMAN	+ 2
300ms_JY_None	300ms	JY	None	JY	300ms_JY_None_1	O75161|NPHP4_HUMAN	O75161	NPHP4	HUMAN	1	O75161_415.5_3	10154	SPRSPTQHCL_3	SPRSPTQHC(+119.00)L	SPRSPTQHCL	S	L	Cysteinylation	10	8 to 13 AAs	3	1243.5437	415.524	9.91	0.7031	0.7132	0.70815	PEAKS DB	G230921_013_Slot2-48_1_11551.d	NA	5_FDR001	4	26.37	5.1	C9:Cysteinylation:1000.00	633.45	9.3070869376351	NPHP4_HUMAN	≥ +3
300ms_JY_None	300ms	JY	None	JY	300ms_JY_None_1	O75165|DJC13_HUMAN	O75165	DJC13	HUMAN	1	O75165_506.8_2	46641	LPSSRQLVL_2	LPSSRQLVL	LPSSRQLVL	L	L		9	8 to 13 AAs	2	1011.6077	506.8131	27.3	0.8239	0.834	0.82895	PEAKS DB	G230921_013_Slot2-48_1_11551.d	NA	5_FDR001	2	26.54	3.9		626.35	9.29082524015729	DJC13_HUMAN	+ 2
300ms_JY_None	300ms	JY	None	JY	300ms_JY_None_1	O75175|CNOT3_HUMAN	O75175	CNOT3	HUMAN	1	O75175_886.5_1	27221	VVADSPAEV_1	VVADSPAEV	VVADSPAEV	V	V		9	8 to 13 AAs	1	885.4443	886.4554	19.04	1.3803	1.3904	1.38535	PEAKS DB	G230921_005_Slot2-48_1_11543.d	NA	5_FDR001	1	20.77	4.3		102.83	6.68411741283916	CNOT3_HUMAN	+ 1
300ms_JY_None	300ms	JY	None	JY	300ms_JY_None_1	O75179|ANR17_HUMAN	O75179	ANR17	HUMAN	1	O75179_444.2_2	6781	AMNGHTAAV_2	AM(+15.99)NGHTAAV	AMNGHTAAV	A	V	Oxidation (M)	9	8 to 13 AAs	2	886.3967	444.2045	7.66	0.7781	0.7882	0.78315	PEAKS DB	G230921_013_Slot2-48_1_11551.d	NA	5_FDR001	3	39.02	-2.6	M2:Oxidation (M):1000.00	228.38	7.83529250438005	ANR17_HUMAN	+ 2
300ms_JY_None	300ms	JY	None	JY	300ms_JY_None_1	O75179|ANR17_HUMAN	O75179	ANR17	HUMAN	1	O75179_455.7_2	4316	APHKNSASV_2	APHKNSASV	APHKNSASV	A	V		9	8 to 13 AAs	2	909.4668	455.743	5.9	0.7671	0.7773	0.7722	PEAKS DB	G230921_013_Slot2-48_1_11551.d	NA	5_FDR001	0	26.78	5.2		0	NA	ANR17_HUMAN	+ 2
300ms_JY_None	300ms	JY	None	JY	300ms_JY_None_1	O75179|ANR17_HUMAN	O75179	ANR17	HUMAN	1	O75179_475.8_2	37917	APRVPVQAL_2	APRVPVQAL	APRVPVQAL	A	L		9	8 to 13 AAs	2	949.5709	475.7957	25.08	0.8085	0.8186	0.81355	PEAKS DB	G230921_024_Slot2-48_1_11562.d	NA	5_FDR001	4	34.63	6.3		9153.8	13.160155055718	ANR17_HUMAN	+ 2
300ms_JY_None	300ms	JY	None	JY	300ms_JY_None_1	O75179|ANR17_HUMAN	O75179	ANR17	HUMAN	1	O75179_964.5_1	45714	TLDDIMAAV_1	TLDDIM(+15.99)AAV	TLDDIMAAV	T	V	Oxidation (M)	9	8 to 13 AAs	1	963.4583	964.4629	28.07	1.4733	1.4834	1.47835	PEAKS DB	G230921_005_Slot2-48_1_11543.d	NA	5_FDR001	0	26.3	-2.8	M6:Oxidation (M):1000.00	0	NA	ANR17_HUMAN	+ 1
300ms_JY_None	300ms	JY	None	JY	300ms_JY_None_1	O75191|XYLB_HUMAN	O75191	XYLB	HUMAN	1	O75191_995.5_1	47450	ALIEGQFMA_1	ALIEGQFM(+15.99)A	ALIEGQFMA	A	A	Oxidation (M)	9	8 to 13 AAs	1	994.4794	995.4843	28.99	1.5113	1.5214	1.51635	PEAKS DB	G230921_005_Slot2-48_1_11543.d	NA	5_FDR001	3	38.88	-2.3	M8:Oxidation (M):1000.00	263.02	8.0390286957705	XYLB_HUMAN	+ 1
300ms_JY_None	300ms	JY	None	JY	300ms_JY_None_1	O75204|TM127_HUMAN	O75204	TM127	HUMAN	1	O75204_534.3_2	19355	LPKQPERSL_2	LPKQPERSL	LPKQPERSL	L	L		9	8 to 13 AAs	2	1066.6134	534.3146	14.61	0.8619	0.8721	0.867	PEAKS DB	G230921_013_Slot2-48_1_11551.d	NA	5_FDR001	2	20.51	1.2		226.16	7.82119997805645	TM127_HUMAN	+ 2
300ms_JY_None	300ms	JY	None	JY	300ms_JY_None_1	O75251|NDUS7_HUMAN	O75251	NDUS7	HUMAN	1	O75251_574.3_2	28036	SPRQSDVMIV_2	SPRQSDVM(+15.99)IV	SPRQSDVMIV	S	V	Oxidation (M)	10	8 to 13 AAs	2	1146.5703	574.2917	19.48	0.8652	0.8753	0.87025	PEAKS DB	G230921_005_Slot2-48_1_11543.d	NA	5_FDR001	1	18.77	-1.3	M8:Oxidation (M):1000.00	2101.8	11.0374096786359	NDUS7_HUMAN	+ 2
300ms_JY_None	300ms	JY	None	JY	300ms_JY_None_1	O75293|GA45B_HUMAN	O75293	GA45B	HUMAN	1	O75293_567.3_2	25786	KLMNVDPDSV_2	KLM(+15.99)NVDPDSV	KLMNVDPDSV	K	V	Oxidation (M)	10	8 to 13 AAs	2	1132.5435	567.28	18.38	0.8664	0.8765	0.87145	PEAKS DB	G230921_005_Slot2-48_1_11543.d	NA	5_FDR001	0	23.47	1.8	M3:Oxidation (M):1000.00	0	NA	GA45B_HUMAN	+ 2
300ms_JY_None	300ms	JY	None	JY	300ms_JY_None_1	O75306|NDUS2_HUMAN	O75306	NDUS2	HUMAN	1	O75306_541.8_2	29231	RLLNHIMAV_2	RLLNHIM(+15.99)AV	RLLNHIMAV	R	V	Oxidation (M)	9	8 to 13 AAs	2	1081.6066	541.8113	20.8	0.87	0.8802	0.8751	PEAKS DB	G230921_024_Slot2-48_1_11562.d	NA	5_FDR001	2	28.87	1.4	M7:Oxidation (M):1000.00	0	NA	NDUS2_HUMAN	+ 2
300ms_JY_None	300ms	JY	None	JY	300ms_JY_None_1	O75306|NDUS2_HUMAN	O75306	NDUS2	HUMAN	1	O75306_567.3_2	53244	YQFSKNFSL_2	YQFSKNFSL	YQFSKNFSL	Y	L		9	8 to 13 AAs	2	1132.5553	567.2841	30.73	0.864	0.8741	0.86905	PEAKS DB	G230921_013_Slot2-48_1_11551.d	NA	5_FDR001	3	41.33	-1.5		581.61	9.1839082644421	NDUS2_HUMAN	+ 2
300ms_JY_None	300ms	JY	None	JY	300ms_JY_None_1	O75306|NDUS2_HUMAN	O75306	NDUS2	HUMAN	1	O75306_632.8_2	39265	KMFEFYERV_2	KM(+15.99)FEFYERV	KMFEFYERV	K	V	Oxidation (M)	9	8 to 13 AAs	2	1263.5957	632.8053	24.8	0.9239	0.934	0.92895	PEAKS DB	G230921_005_Slot2-48_1_11543.d	NA	5_FDR001	1	21.57	0.3	M2:Oxidation (M):1000.00	1188.5	10.2149261879424	NDUS2_HUMAN	+ 2
300ms_JY_None	300ms	JY	None	JY	300ms_JY_None_1	O75319|DUS11_HUMAN	O75319	DUS11	HUMAN	1	O75319_711.9_2	12221	APRHFHTQTQSL_2	APRHFHTQTQSL	APRHFHTQTQSL	A	L		12	8 to 13 AAs	2	1421.7164	711.8613	11.72	0.9915	1.0017	0.9966	PEAKS DB	G230921_005_Slot2-48_1_11543.d	NA	5_FDR001	2	38.04	-5.9		87.073	6.4441535254818	DUS11_HUMAN	+ 2
300ms_JY_None	300ms	JY	None	JY	300ms_JY_None_1	O75330|HMMR_HUMAN	O75330	HMMR	HUMAN	1	O75330_550.8_2	21925	KLQEELNKV_2	KLQEELNKV	KLQEELNKV	K	V		9	8 to 13 AAs	2	1099.6237	550.8206	17.22	0.8834	0.8935	0.88845	PEAKS DB	G230921_024_Slot2-48_1_11562.d	NA	5_FDR001	3	39.83	2.8		2729.7	11.4145266891791	HMMR_HUMAN	+ 2
300ms_JY_None	300ms	JY	None	JY	300ms_JY_None_1	O75330|HMMR_HUMAN	O75330	HMMR	HUMAN	1	O75330_564.4_2	25290	KILEKEIRV_2	KILEKEIRV	KILEKEIRV	K	V		9	8 to 13 AAs	2	1126.7074	564.361	18.17	0.898	0.9081	0.90305	PEAKS DB	G230921_005_Slot2-48_1_11543.d	NA	5_FDR001	2	26.08	0.1		845.28	9.72328550477764	HMMR_HUMAN	+ 2
300ms_JY_None	300ms	JY	None	JY	300ms_JY_None_1	O75330|HMMR_HUMAN	O75330	HMMR	HUMAN	1	O75330_575.3_2	59057	KLLEYIEEI_2	KLLEYIEEI	KLLEYIEEI	K	I		9	8 to 13 AAs	2	1148.6328	575.3229	35.4	0.9158	0.9259	0.92085	PEAKS DB	G230921_005_Slot2-48_1_11543.d	NA	5_FDR001	1	28.72	-1.4		2181.6	11.0911708900279	HMMR_HUMAN	+ 2
300ms_JY_None	300ms	JY	None	JY	300ms_JY_None_1	O75376|NCOR1_HUMAN	O75376	NCOR1	HUMAN	1	O75376_465.3_2	34865	GPSVLRSTL_2	GPSVLRSTL	GPSVLRSTL	G	L		9	8 to 13 AAs	2	928.5342	465.2765	23.53	0.7983	0.8085	0.8034	PEAKS DB	G230921_024_Slot2-48_1_11562.d	NA	5_FDR001	3	33.41	4.5		1443.6	10.4954553330099	NCOR1_HUMAN	+ 2
300ms_JY_None	300ms	JY	None	JY	300ms_JY_None_1	O75376|NCOR1_HUMAN	O75376	NCOR1	HUMAN	1	O75376_483.8_2	22051	SPAPPQEKL_2	SPAPPQEKL	SPAPPQEKL	S	L		9	8 to 13 AAs	2	965.5181	483.7668	16.58	0.7983	0.8085	0.8034	PEAKS DB	G230921_005_Slot2-48_1_11543.d	NA	5_FDR001	1	23.93	0.9		251.25	7.97297978606629	NCOR1_HUMAN	+ 2
300ms_JY_None	300ms	JY	None	JY	300ms_JY_None_1	O75376|NCOR1_HUMAN	O75376	NCOR1	HUMAN	1	O75376_539.8_2	15570	LPRGSPHSDL_2	LPRGSPHSDL	LPRGSPHSDL	L	L		10	8 to 13 AAs	2	1077.5566	539.7841	14	0.8409	0.851	0.84595	PEAKS DB	G230921_024_Slot2-48_1_11562.d	NA	5_FDR001	1	25	-2.9		830.16	9.69724560931936	NCOR1_HUMAN	+ 2
300ms_JY_None	300ms	JY	None	JY	300ms_JY_None_1	O75376|NCOR1_HUMAN	O75376	NCOR1	HUMAN	1	O75376_543.3_2	44309	TPKPSVGSISL_2	TPKPSVGSISL	TPKPSVGSISL	T	L		11	8 to 13 AAs	2	1084.6128	543.3128	27.37	0.8546	0.8648	0.8597	PEAKS DB	G230921_005_Slot2-48_1_11543.d	NA	5_FDR001	3	33.83	-1.6		633.91	9.30813421662126	NCOR1_HUMAN	+ 2
300ms_JY_None	300ms	JY	None	JY	300ms_JY_None_1	O75376|NCOR1_HUMAN	O75376	NCOR1	HUMAN	1	O75376_555.8_2	23394	SPRTAHEISL_2	SPRTAHEISL	SPRTAHEISL	S	L		10	8 to 13 AAs	2	1109.5829	555.8011	17.96	0.8785	0.8887	0.8836	PEAKS DB	G230921_024_Slot2-48_1_11562.d	NA	5_FDR001	3	22.65	4.4		817.91	9.67579829248071	NCOR1_HUMAN	+ 2
300ms_JY_None	300ms	JY	None	JY	300ms_JY_None_1	O75386|TULP3_HUMAN	O75386	TULP3	HUMAN	1	O75386_855.5_1	28607	SPAPQGVTV_1	SPAPQGVTV	SPAPQGVTV	S	V		9	8 to 13 AAs	1	854.4498	855.455	20.51	1.3686	1.3787	1.37365	PEAKS DB	G230921_024_Slot2-48_1_11562.d	NA	5_FDR001	3	32.92	-2.4		365.31	8.51297743636528	TULP3_HUMAN	+ 1
300ms_JY_None	300ms	JY	None	JY	300ms_JY_None_1	O75391|SPAG7_HUMAN	O75391	SPAG7	HUMAN	1	O75391_1010.6_1	51678	SILHDVVEV_1	SILHDVVEV	SILHDVVEV	S	V		9	8 to 13 AAs	1	1009.5444	1010.5565	29.93	1.5384	1.5485	1.54345	PEAKS DB	G230921_013_Slot2-48_1_11551.d	NA	5_FDR001	3	34.68	4.8		1433.7	10.4855274580803	SPAG7_HUMAN	+ 1
300ms_JY_None	300ms	JY	None	JY	300ms_JY_None_1	O75410|TACC1_HUMAN	O75410	TACC1	HUMAN	1	O75410_896.5_1	44815	LPSSPPDAL_1	LPSSPPDAL	LPSSPPDAL	L	L		9	8 to 13 AAs	1	895.4651	896.4716	26.39	1.4289	1.439	1.43395	PEAKS DB	G230921_013_Slot2-48_1_11551.d	NA	5_FDR001	2	35.3	-0.9		521.15	9.02555486575234	TACC1_HUMAN	+ 1
300ms_JY_None	300ms	JY	None	JY	300ms_JY_None_1	O75417|DPOLQ_HUMAN	O75417	DPOLQ	HUMAN	1	O75417_423.2_2	11719	APTSAGKTL_2	APTSAGKTL	APTSAGKTL	A	L		9	8 to 13 AAs	2	844.4654	423.2412	11.44	0.7586	0.7688	0.7637	PEAKS DB	G230921_005_Slot2-48_1_11543.d	NA	5_FDR001	0	23.34	2.9		0	NA	DPOLQ_HUMAN	+ 2
300ms_JY_None	300ms	JY	None	JY	300ms_JY_None_1	O75417|DPOLQ_HUMAN	O75417	DPOLQ	HUMAN	1	O75417_509.3_2	17412	SPSRHFSSL_2	SPSRHFSSL	SPSRHFSSL	S	L		9	8 to 13 AAs	2	1016.5039	509.2592	14.38	0.8449	0.8551	0.85	PEAKS DB	G230921_005_Slot2-48_1_11543.d	NA	5_FDR001	3	36.07	-0.1		1772.6	10.7916513030632	DPOLQ_HUMAN	+ 2
300ms_JY_None	300ms	JY	None	JY	300ms_JY_None_1	O75417|DPOLQ_HUMAN	O75417	DPOLQ	HUMAN	1	O75417_886.5_1	62397	VPFPGGSIL_1	VPFPGGSIL	VPFPGGSIL	V	L		9	8 to 13 AAs	1	885.496	886.5093	38.55	1.4107	1.4208	1.41575	PEAKS DB	G230921_024_Slot2-48_1_11562.d	NA	5_FDR001	3	31.79	6.9		352.16	8.46008724011683	DPOLQ_HUMAN	+ 1
300ms_JY_None	300ms	JY	None	JY	300ms_JY_None_1	O75417|DPOLQ_HUMAN	O75417	DPOLQ	HUMAN	1	O75417_940.5_1	48319	AVYAGMITV_1	AVYAGM(+15.99)ITV	AVYAGMITV	A	V	Oxidation (M)	9	8 to 13 AAs	1	939.4736	940.4799	28.15	1.4664	1.4765	1.47145	PEAKS DB	G230921_013_Slot2-48_1_11551.d	NA	5_FDR001	1	30.66	-1	M6:Oxidation (M):1000.00	286.37	8.16173655417093	DPOLQ_HUMAN	+ 1
300ms_JY_None	300ms	JY	None	JY	300ms_JY_None_1	O75427|LRCH4_HUMAN	O75427	LRCH4	HUMAN	1	O75427_918.4_1	32532	GLDSGFHSV_1	GLDSGFHSV	GLDSGFHSV	G	V		9	8 to 13 AAs	1	917.4243	918.4274	21.59	1.4232	1.4333	1.42825	PEAKS DB	G230921_005_Slot2-48_1_11543.d	NA	5_FDR001	3	27.82	-4.5		121.76	6.92789645372882	LRCH4_HUMAN	+ 1
300ms_JY_None	300ms	JY	None	JY	300ms_JY_None_1	O75448|MED24_HUMAN	O75448	MED24	HUMAN	1	O75448_592.3_2	11696	SPTDRSMSSSL_2	SPTDRSM(+15.99)SSSL	SPTDRSMSSSL	S	L	Oxidation (M)	11	8 to 13 AAs	2	1182.5187	592.2668	12.04	0.8871	0.8972	0.89215	PEAKS DB	G230921_024_Slot2-48_1_11562.d	NA	5_FDR001	3	43.7	0.4	M7:Oxidation (M):1000.00	5710.8	12.4794771449943	MED24_HUMAN	+ 2
300ms_JY_None	300ms	JY	None	JY	300ms_JY_None_1	O75448|MED24_HUMAN	O75448	MED24	HUMAN	1	O75448_907.5_1	60978	GPSPNPLIL_1	GPSPNPLIL	GPSPNPLIL	G	L		9	8 to 13 AAs	1	906.5175	907.5258	34.93	1.4616	1.4717	1.46665	PEAKS DB	G230921_013_Slot2-48_1_11551.d	NA	5_FDR001	3	35.77	1.2		3936.9	11.9428443521663	MED24_HUMAN	+ 1
300ms_JY_None	300ms	JY	None	JY	300ms_JY_None_1	O75448|MED24_HUMAN	O75448	MED24	HUMAN	1	O75448_1017.5_1	40546	SLMDPPGTAL_1	SLM(+15.99)DPPGTAL	SLMDPPGTAL	S	L	Oxidation (M)	10	8 to 13 AAs	1	1016.4848	1017.4948	25.43	1.5101	1.5202	1.51515	PEAKS DB	G230921_005_Slot2-48_1_11543.d	NA	5_FDR001	3	39.24	2.7	M3:Oxidation (M):1000.00	141.01	7.13965366756787	MED24_HUMAN	+ 1
300ms_JY_None	300ms	JY	None	JY	300ms_JY_None_1	O75448|MED24_HUMAN	O75448	MED24	HUMAN	1	O75448_1019.5_1	50984	ILLEGTMNL_1	ILLEGTM(+15.99)NL	ILLEGTMNL	I	L	Oxidation (M)	9	8 to 13 AAs	1	1018.5369	1019.5486	32.17	1.5747	1.5848	1.57975	PEAKS DB	G230921_024_Slot2-48_1_11562.d	NA	5_FDR001	3	45.98	4.4	M7:Oxidation (M):1000.00	6059.4	12.5649592301953	MED24_HUMAN	+ 1
300ms_JY_None	300ms	JY	None	JY	300ms_JY_None_1	O75448|MED24_HUMAN	O75448	MED24	HUMAN	1	O75448_1035.5_1	60561	SLVEQLTMV_1	SLVEQLTM(+15.99)V	SLVEQLTMV	S	V	Oxidation (M)	9	8 to 13 AAs	1	1034.5317	1035.5413	34.66	1.5606	1.5707	1.56565	PEAKS DB	G230921_013_Slot2-48_1_11551.d	NA	5_FDR001	4	39.37	2.2	M8:Oxidation (M):1000.00	2027.4	10.9854150409976	MED24_HUMAN	+ 1
300ms_JY_None	300ms	JY	None	JY	300ms_JY_None_1	O75478|TAD2A_HUMAN	O75478	TAD2A	HUMAN	1	O75478_1111.6_1	68667	MLSEVLQYI_1	M(+15.99)LSEVLQYI	MLSEVLQYI	M	I	Oxidation (M)	9	8 to 13 AAs	1	1110.5631	1111.5685	39.1	1.6107	1.6208	1.61575	PEAKS DB	G230921_013_Slot2-48_1_11551.d	NA	5_FDR001	2	31.78	-1.7	M1:Oxidation (M):1000.00	196.25	7.61654884377899	TAD2A_HUMAN	+ 1
300ms_JY_None	300ms	JY	None	JY	300ms_JY_None_1	O75494|SRS10_HUMAN	O75494	SRS10	HUMAN	1	O75494_530.8_2	38682	YLRPPNTSL_2	YLRPPNTSL	YLRPPNTSL	Y	L		9	8 to 13 AAs	2	1059.5713	530.7941	23.31	0.8599	0.87	0.86495	PEAKS DB	G230921_013_Slot2-48_1_11551.d	NA	5_FDR001	3	35.94	2.3		5667.7	12.4685476808914	SRS10_HUMAN	+ 2
300ms_JY_None	300ms	JY	None	JY	300ms_JY_None_1	O75496|GEMI_HUMAN	O75496	GEMI	HUMAN	1	O75496_577.3_2	49606	YMAELIERL_2	YM(+15.99)AELIERL	YMAELIERL	Y	L	Oxidation (M)	9	8 to 13 AAs	2	1152.5848	577.3002	30.19	0.9	0.9101	0.90505	PEAKS DB	G230921_005_Slot2-48_1_11543.d	NA	5_FDR001	3	34.97	0.8	M2:Oxidation (M):1000.00	14932	13.8661197933031	GEMI_HUMAN	+ 2
300ms_JY_None	300ms	JY	None	JY	300ms_JY_None_1	O75530|EED_HUMAN	O75530	EED	HUMAN	1	O75530_507.8_2	7183	MPAAKKQKL_2	MPAAKKQKL	MPAAKKQKL	M	L		9	8 to 13 AAs	2	1013.6055	507.8105	7.95	0.87	0.8802	0.8751	PEAKS DB	G230921_013_Slot2-48_1_11551.d	NA	5_FDR001	1	34.35	0.9		0	NA	EED_HUMAN	+ 2
300ms_JY_None	300ms	JY	None	JY	300ms_JY_None_1	O75530|EED_HUMAN	O75530	EED	HUMAN	1	O75530_537.8_2	37028	HPRDPNLLL_2	HPRDPNLLL	HPRDPNLLL	H	L		9	8 to 13 AAs	2	1073.5981	537.8078	23.69	0.868	0.8781	0.87305	PEAKS DB	G230921_005_Slot2-48_1_11543.d	NA	5_FDR001	3	36.63	2.7		14110	13.7844303674846	EED_HUMAN	+ 2
300ms_JY_None	300ms	JY	None	JY	300ms_JY_None_1	O75530|EED_HUMAN	O75530	EED	HUMAN	1	O75530_630.9_2	46904	HPRDPNLLLSV_2	HPRDPNLLLSV	HPRDPNLLLSV	H	V		11	8 to 13 AAs	2	1259.6986	630.8559	28.72	0.9385	0.9486	0.94355	PEAKS DB	G230921_005_Slot2-48_1_11543.d	NA	5_FDR001	3	30.72	-1.1		1875.3	10.8729056930126	EED_HUMAN	+ 2
300ms_JY_None	300ms	JY	None	JY	300ms_JY_None_1	O75533|SF3B1_HUMAN	O75533	SF3B1	HUMAN	1	O75533_1017.5_1	53618	QLVDTTVEL_1	QLVDTTVEL	QLVDTTVEL	Q	L		9	8 to 13 AAs	1	1016.539	1017.5497	32.36	1.5262	1.5364	1.5313	PEAKS DB	G230921_005_Slot2-48_1_11543.d	NA	5_FDR001	3	37.93	3.4		2047.5	10.9996477365284	SF3B1_HUMAN	+ 1
300ms_JY_None	300ms	JY	None	JY	300ms_JY_None_1	O75534|CSDE1_HUMAN	O75534	CSDE1	HUMAN	1	O75534_412.6_3	27650	PRPDRLVNRL_3	PRPDRLVNRL	PRPDRLVNRL	P	L		10	8 to 13 AAs	3	1234.7258	412.5828	19.32	0.7444	0.7546	0.7495	PEAKS DB	G230921_005_Slot2-48_1_11543.d	NA	5_FDR001	3	24.27	0.5		1181	10.2057932493972	CSDE1_HUMAN	≥ +3
300ms_JY_None	300ms	JY	None	JY	300ms_JY_None_1	O75534|CSDE1_HUMAN	O75534	CSDE1	HUMAN	1	O75534_436.3_3	26867	APRPDRLVNRL_3	APRPDRLVNRL	APRPDRLVNRL	A	L		11	8 to 13 AAs	3	1305.7629	436.2626	19.61	0.7684	0.7785	0.77345	PEAKS DB	G230921_024_Slot2-48_1_11562.d	NA	5_FDR001	3	45.02	2.4		21554	14.3956680096368	CSDE1_HUMAN	≥ +3
300ms_JY_None	300ms	JY	None	JY	300ms_JY_None_1	O75534|CSDE1_HUMAN	O75534	CSDE1	HUMAN	1	O75534_503.3_2	53866	RLLGYVATL_2	RLLGYVATL	RLLGYVATL	R	L		9	8 to 13 AAs	2	1004.6018	503.3074	32.48	0.847	0.8571	0.85205	PEAKS DB	G230921_005_Slot2-48_1_11543.d	NA	5_FDR001	1	20.54	-1.5		1130.9	10.143255649107	CSDE1_HUMAN	+ 2
300ms_JY_None	300ms	JY	None	JY	300ms_JY_None_1	O75534|CSDE1_HUMAN	O75534	CSDE1	HUMAN	1	O75534_893.4_1	32570	YPNGTSAAL_1	YPNGTSAAL	YPNGTSAAL	Y	L		9	8 to 13 AAs	1	892.429	893.4402	20.62	1.4155	1.4256	1.42055	PEAKS DB	G230921_013_Slot2-48_1_11551.d	NA	5_FDR001	2	36.97	4.4		405.51	8.66359368195469	CSDE1_HUMAN	+ 1
300ms_JY_None	300ms	JY	None	JY	300ms_JY_None_1	O75563|SKAP2_HUMAN	O75563	SKAP2	HUMAN	1	O75563_1006.5_1	67244	LLADVETFV_1	LLADVETFV	LLADVETFV	L	V		9	8 to 13 AAs	1	1005.5382	1006.5483	38.4	1.5376	1.5477	1.54265	PEAKS DB	G230921_013_Slot2-48_1_11551.d	NA	5_FDR001	3	29.57	2.8		553.05	9.11126610692761	SKAP2_HUMAN	+ 1
300ms_JY_None	300ms	JY	None	JY	300ms_JY_None_1	O75592|MYCB2_HUMAN	O75592	MYCB2	HUMAN	1	O75592_552.8_2	6826	KPASTSGKSEL_2	KPASTSGKSEL	KPASTSGKSEL	K	L		11	8 to 13 AAs	2	1103.5823	552.7972	7.72	0.8656	0.8757	0.87065	PEAKS DB	G230921_013_Slot2-48_1_11551.d	NA	5_FDR001	3	48	-2.2		1855.8	10.8578255239231	MYCB2_HUMAN	+ 2
300ms_JY_None	300ms	JY	None	JY	300ms_JY_None_1	O75592|MYCB2_HUMAN	O75592	MYCB2	HUMAN	1	O75592_760.4_1	21101	SPAAASSGL_1	SPAAASSGL	SPAAASSGL	S	L		9	8 to 13 AAs	1	759.3762	760.3862	15.36	1.2837	1.2938	1.28875	PEAKS DB	G230921_013_Slot2-48_1_11551.d	NA	5_FDR001	2	32.05	3.5		0	NA	MYCB2_HUMAN	+ 1
300ms_JY_None	300ms	JY	None	JY	300ms_JY_None_1	O75592|MYCB2_HUMAN	O75592	MYCB2	HUMAN	1	O75592_906.4_1	45351	SPAPGALFM_1	SPAPGALFM(+15.99)	SPAPGALFM	S	)	Oxidation (M)	9	8 to 13 AAs	1	905.4316	906.4434	29.06	1.4163	1.4264	1.42135	PEAKS DB	G230921_024_Slot2-48_1_11562.d	NA	5_FDR001	2	39.26	5	M9:Oxidation (M):1000.00	0	NA	MYCB2_HUMAN	+ 1
300ms_JY_None	300ms	JY	None	JY	300ms_JY_None_1	O75592|MYCB2_HUMAN	O75592	MYCB2	HUMAN	1	O75592_1126.5_1	65146	MMFDEPVLL_1	M(+15.99)M(+15.99)FDEPVLL	MMFDEPVLL	M	L	Oxidation (M)	9	8 to 13 AAs	1	1125.5085	1126.5188	37.28	1.6115	1.6216	1.61655	PEAKS DB	G230921_013_Slot2-48_1_11551.d	NA	5_FDR001	4	38.42	2.6	M1:Oxidation (M):1000.00;M2:Oxidation (M):1000.00	466.76	8.8665371212693	MYCB2_HUMAN	+ 1
300ms_JY_None	300ms	JY	None	JY	300ms_JY_None_1	O75616|ERAL1_HUMAN	O75616	ERAL1	HUMAN	1	O75616_429.7_2	10569	APNAGKSTL_2	APNAGKSTL	APNAGKSTL	A	L		9	8 to 13 AAs	2	857.4606	429.7397	11.37	0.7692	0.7793	0.77425	PEAKS DB	G230921_024_Slot2-48_1_11562.d	NA	5_FDR001	3	38.68	5		5827	12.5085375953473	ERAL1_HUMAN	+ 2
300ms_JY_None	300ms	JY	None	JY	300ms_JY_None_1	O75616|ERAL1_HUMAN	O75616	ERAL1	HUMAN	1	O75616_650.8_2	27424	APNAGKSTLSNQL_2	APNAGKSTLSNQL	APNAGKSTLSNQL	A	L		13	8 to 13 AAs	2	1299.6782	650.8455	18.27	0.9458	0.9559	0.95085	PEAKS DB	G230921_013_Slot2-48_1_11551.d	NA	5_FDR001	3	51.15	-1.4		708.16	9.46793154602629	ERAL1_HUMAN	+ 2
300ms_JY_None	300ms	JY	None	JY	300ms_JY_None_1	O75638|CTAG2_HUMAN	O75638	CTAG2	HUMAN	1	O75638_495.8_2	43050	APLPRPGAVL_2	APLPRPGAVL	APLPRPGAVL	A	L		10	8 to 13 AAs	2	989.6022	495.8107	27.82	0.8425	0.8526	0.84755	PEAKS DB	G230921_024_Slot2-48_1_11562.d	NA	5_FDR001	3	41.58	4.7		23475	14.5188375374285	CTAG2_HUMAN	+ 2
300ms_JY_None	300ms	JY	None	JY	300ms_JY_None_1	O75643|U520_HUMAN	O75643	U520	HUMAN	1	O75643_378.9_3	10881	RIQSKLYRA_3	RIQSKLYRA	RIQSKLYRA	R	A		9	8 to 13 AAs	3	1133.6669	378.897	10.99	0.7258	0.7359	0.73085	PEAKS DB	G230921_005_Slot2-48_1_11543.d	NA	5_FDR001	0	25.87	2		0	NA	U520_HUMAN	≥ +3
300ms_JY_None	300ms	JY	None	JY	300ms_JY_None_1	O75643|U520_HUMAN	O75643	U520	HUMAN	1	O75643_416.2_2	10299	APTGSGKTI_2	APTGSGKTI	APTGSGKTI	A	I		9	8 to 13 AAs	2	830.4498	416.2334	10.01	0.7521	0.7623	0.7572	PEAKS DB	G230921_013_Slot2-48_1_11551.d	NA	5_FDR001	3	36.97	2.9		3980.8	11.9588426752432	U520_HUMAN	+ 2
300ms_JY_None	300ms	JY	None	JY	300ms_JY_None_1	O75643|U520_HUMAN	O75643	U520	HUMAN	1	O75643_507.8_2	40641	SPKKPVIVF_2	SPKKPVIVF	SPKKPVIVF	S	F		9	8 to 13 AAs	2	1013.6273	507.8215	24.32	0.849	0.8591	0.85405	PEAKS DB	G230921_013_Slot2-48_1_11551.d	NA	5_FDR001	1	39.04	1.2		0	NA	U520_HUMAN	+ 2
300ms_JY_None	300ms	JY	None	JY	300ms_JY_None_1	O75643|U520_HUMAN	O75643	U520	HUMAN	1	O75643_518.8_2	51158	NVRPVPLEL_2	NVRPVPLEL	NVRPVPLEL	N	L		9	8 to 13 AAs	2	1035.6077	518.8121	30.95	0.8502	0.8603	0.85525	PEAKS DB	G230921_005_Slot2-48_1_11543.d	NA	5_FDR001	1	28.64	2		3112.2	11.6037190601972	U520_HUMAN	+ 2
300ms_JY_None	300ms	JY	None	JY	300ms_JY_None_1	O75643|U520_HUMAN	O75643	U520	HUMAN	1	O75643_663.4_1	10249	TGSGKTI_1	TGSGKTI	TGSGKTI	T	I		7	others	1	662.3599	663.3667	10.05	1.1939	1.204	1.19895	PEAKS DB	G230921_013_Slot2-48_1_11551.d	NA	5_FDR001	2	28.09	-0.7		0	NA	U520_HUMAN	+ 1
300ms_JY_None	300ms	JY	None	JY	300ms_JY_None_1	O75643|U520_HUMAN	O75643	U520	HUMAN	1	O75643_918.5_1	44440	SPALAAMEL_1	SPALAAM(+15.99)EL	SPALAAMEL	S	L	Oxidation (M)	9	8 to 13 AAs	1	917.4528	918.4612	26.19	1.4345	1.4446	1.43955	PEAKS DB	G230921_013_Slot2-48_1_11551.d	NA	5_FDR001	3	44.4	1.2	M7:Oxidation (M):1000.00	684.07	9.41800015156085	U520_HUMAN	+ 1
300ms_JY_None	300ms	JY	None	JY	300ms_JY_None_1	O75643|U520_HUMAN	O75643	U520	HUMAN	1	O75643_1044.5_1	44496	ALMADMVYV_1	ALM(+15.99)ADM(+15.99)VYV	ALMADMVYV	A	V	Oxidation (M)	9	8 to 13 AAs	1	1043.4668	1044.4713	27.47	1.5553	1.5654	1.56035	PEAKS DB	G230921_005_Slot2-48_1_11543.d	NA	5_FDR001	3	34.9	-2.6	M3:Oxidation (M):1000.00;M6:Oxidation (M):1000.00	2986.6	11.5442883128501	U520_HUMAN	+ 1
300ms_JY_None	300ms	JY	None	JY	300ms_JY_None_1	O75643|U520_HUMAN	O75643	U520	HUMAN	1	O75643_1091.6_1	62157	YLSLLNQQL_1	YLSLLNQQL	YLSLLNQQL	Y	L		9	8 to 13 AAs	1	1090.6023	1091.6086	38.38	1.6398	1.6499	1.64485	PEAKS DB	G230921_024_Slot2-48_1_11562.d	NA	5_FDR001	3	42.12	-0.9		102.61	6.68102752741937	U520_HUMAN	+ 1
300ms_JY_None	300ms	JY	None	JY	300ms_JY_None_1	O75663|TIPRL_HUMAN	O75663	TIPRL	HUMAN	1	O75663_481.6_3	9750	RLYHEADKTYM_3	RLYHEADKTYM(+15.99)	RLYHEADKTYM	R	)	Oxidation (M)	11	8 to 13 AAs	3	1441.666	481.561	10.33	0.785	0.7951	0.79005	PEAKS DB	G230921_005_Slot2-48_1_11543.d	NA	5_FDR001	1	28.66	-3.4	M11:Oxidation (M):1000.00	154.72	7.27351588970212	TIPRL_HUMAN	≥ +3
300ms_JY_None	300ms	JY	None	JY	300ms_JY_None_1	O75683|SURF6_HUMAN	O75683	SURF6	HUMAN	1	O75683_562.3_2	6854	RLHEKIQEA_2	RLHEKIQEA	RLHEKIQEA	R	A		9	8 to 13 AAs	2	1122.6145	562.3142	8.84	0.8684	0.8785	0.87345	PEAKS DB	G230921_024_Slot2-48_1_11562.d	NA	5_FDR001	4	29.4	-0.6		962.52	9.91067270823694	SURF6_HUMAN	+ 2
300ms_JY_None	300ms	JY	None	JY	300ms_JY_None_1	O75691|UTP20_HUMAN	O75691	UTP20	HUMAN	1	O75691_513.3_2	45436	SLLDLHTKV_2	SLLDLHTKV	SLLDLHTKV	S	V		9	8 to 13 AAs	2	1024.5917	513.305	26.73	0.8696	0.8798	0.8747	PEAKS DB	G230921_013_Slot2-48_1_11551.d	NA	5_FDR001	3	37.74	3.7		943.19	9.88140461226237	UTP20_HUMAN	+ 2
300ms_JY_None	300ms	JY	None	JY	300ms_JY_None_1	O75691|UTP20_HUMAN	O75691	UTP20	HUMAN	1	O75691_539.3_2	64298	ALMELFPKL_2	ALM(+15.99)ELFPKL	ALMELFPKL	A	L	Oxidation (M)	9	8 to 13 AAs	2	1076.594	539.3057	36.79	0.866	0.8761	0.87105	PEAKS DB	G230921_013_Slot2-48_1_11551.d	NA	5_FDR001	3	33.64	2.6	M3:Oxidation (M):1000.00	2681.1	11.3886093148045	UTP20_HUMAN	+ 2
300ms_JY_None	300ms	JY	None	JY	300ms_JY_None_1	O75694|NU155_HUMAN	O75694	NU155	HUMAN	1	O75694_489.3_2	52774	ALYSKGILL_2	ALYSKGILL	ALYSKGILL	A	L		9	8 to 13 AAs	2	976.5957	489.3043	31.87	0.8494	0.8595	0.85445	PEAKS DB	G230921_005_Slot2-48_1_11543.d	NA	5_FDR001	1	19.23	-1.8		230.71	7.84993672798609	NU155_HUMAN	+ 2
300ms_JY_None	300ms	JY	None	JY	300ms_JY_None_1	O75694|NU155_HUMAN	O75694	NU155	HUMAN	1	O75694_958.5_1	35147	ALQEALENA_1	ALQEALENA	ALQEALENA	A	A		9	8 to 13 AAs	1	957.4767	958.4828	22.81	1.4672	1.4774	1.4723	PEAKS DB	G230921_005_Slot2-48_1_11543.d	NA	5_FDR001	3	34.22	-1.2		504.08	8.97750890454014	NU155_HUMAN	+ 1
300ms_JY_None	300ms	JY	None	JY	300ms_JY_None_1	O75694|NU155_HUMAN	O75694	NU155	HUMAN	1	O75694_1021.5_1	59236	SPYPNPSFL_1	SPYPNPSFL	SPYPNPSFL	S	L		9	8 to 13 AAs	1	1020.4916	1021.502	33.95	1.5166	1.5267	1.52165	PEAKS DB	G230921_013_Slot2-48_1_11551.d	NA	5_FDR001	2	40.48	3.1		0	NA	NU155_HUMAN	+ 1
300ms_JY_None	300ms	JY	None	JY	300ms_JY_None_1	O75746|CMC1_HUMAN	O75746	CMC1	HUMAN	1	O75746_546.8_2	32201	LVRKIYSTL_2	LVRKIYSTL	LVRKIYSTL	L	L		9	8 to 13 AAs	2	1091.6703	546.8442	20.46	0.9154	0.9255	0.92045	PEAKS DB	G230921_013_Slot2-48_1_11551.d	NA	5_FDR001	3	34.88	3.2		908.27	9.82697741874264	CMC1_HUMAN	+ 2
300ms_JY_None	300ms	JY	None	JY	300ms_JY_None_1	O75771|RA51D_HUMAN	O75771	RA51D	HUMAN	1	O75771_1081.5_1	50976	GLYTGEVTEI_1	GLYTGEVTEI	GLYTGEVTEI	G	I		10	8 to 13 AAs	1	1080.5339	1081.5391	30.89	1.5606	1.5707	1.56565	PEAKS DB	G230921_005_Slot2-48_1_11543.d	NA	5_FDR001	2	37.81	-2		798.77	9.6416363392016	RA51D_HUMAN	+ 1
300ms_JY_None	300ms	JY	None	JY	300ms_JY_None_1	O75787|RENR_HUMAN	O75787	RENR	HUMAN	1	O75787_1121.6_1	57122	SLYGGNAVVEL_1	SLYGGNAVVEL	SLYGGNAVVEL	S	L		11	8 to 13 AAs	1	1120.5764	1121.5858	34.28	1.5925	1.6026	1.59755	PEAKS DB	G230921_005_Slot2-48_1_11543.d	NA	5_FDR001	2	22.35	1.9		306.14	8.25804774830002	RENR_HUMAN	+ 1
300ms_JY_None	300ms	JY	None	JY	300ms_JY_None_1	O75792|RNH2A_HUMAN	O75792	RNH2A	HUMAN	1	O75792_564.3_2	47947	RLADLEALKV_2	RLADLEALKV	RLADLEALKV	R	V		10	8 to 13 AAs	2	1126.6709	564.3428	29.24	0.8834	0.8935	0.88845	PEAKS DB	G230921_005_Slot2-48_1_11543.d	NA	5_FDR001	3	23.76	0.1		477.72	8.90002146703778	RNH2A_HUMAN	+ 2
300ms_JY_None	300ms	JY	None	JY	300ms_JY_None_1	O75794|CD123_HUMAN	O75794	CD123	HUMAN	1	O75794_550.3_2	60033	YPFFRGVTI_2	YPFFRGVTI	YPFFRGVTI	Y	I		9	8 to 13 AAs	2	1098.5862	550.3023	37.25	0.8745	0.8846	0.87955	PEAKS DB	G230921_024_Slot2-48_1_11562.d	NA	5_FDR001	3	35.11	3.5		7508.3	12.8742705799914	CD123_HUMAN	+ 2
300ms_JY_None	300ms	JY	None	JY	300ms_JY_None_1	O75794|CD123_HUMAN	O75794	CD123	HUMAN	1	O75794_1107.6_1	67879	YLLDDGTLVV_1	YLLDDGTLVV	YLLDDGTLVV	Y	V		10	8 to 13 AAs	1	1106.5859	1107.5964	38.72	1.6285	1.6386	1.63355	PEAKS DB	G230921_013_Slot2-48_1_11551.d	NA	5_FDR001	4	41.11	2.9		599.07	9.2265807783522	CD123_HUMAN	+ 1
300ms_JY_None	300ms	JY	None	JY	300ms_JY_None_1	O75807|PR15A_HUMAN	O75807	PR15A	HUMAN	1	O75807_488.3_2	13533	VPRGQGSQF_2	VPRGQGSQF	VPRGQGSQF	V	F		9	8 to 13 AAs	2	974.4933	488.2554	12.46	0.7947	0.8048	0.79975	PEAKS DB	G230921_005_Slot2-48_1_11543.d	NA	5_FDR001	3	29.9	2.9		10928	13.4157417682901	PR15A_HUMAN	+ 2
300ms_JY_None	300ms	JY	None	JY	300ms_JY_None_1	O75843|AP1G2_HUMAN	O75843	AP1G2	HUMAN	1	O75843_481.3_2	38443	LPATRGYAL_2	LPATRGYAL	LPATRGYAL	L	L		9	8 to 13 AAs	2	960.5392	481.2767	23.3	0.8068	0.817	0.8119	PEAKS DB	G230921_013_Slot2-48_1_11551.d	NA	5_FDR001	2	28	-0.5		3499.1	11.7727681802894	AP1G2_HUMAN	+ 2
300ms_JY_None	300ms	JY	None	JY	300ms_JY_None_1	O75886|STAM2_HUMAN	O75886	STAM2	HUMAN	1	O75886_539.8_2	17342	YMGQSIHQV_2	YM(+15.99)GQSIHQV	YMGQSIHQV	Y	V	Oxidation (M)	9	8 to 13 AAs	2	1077.4913	539.7567	14.31	0.8644	0.8745	0.86945	PEAKS DB	G230921_005_Slot2-48_1_11543.d	NA	5_FDR001	1	28.55	7	M2:Oxidation (M):1000.00	247.02	7.9484840442677	STAM2_HUMAN	+ 2
300ms_JY_None	300ms	JY	None	JY	300ms_JY_None_1	O75891|AL1L1_HUMAN	O75891	AL1L1	HUMAN	1	O75891_993.5_1	56789	ALDAGAVYTL_1	ALDAGAVYTL	ALDAGAVYTL	A	L		10	8 to 13 AAs	1	992.5178	993.5267	32.62	1.557	1.5671	1.56205	PEAKS DB	G230921_013_Slot2-48_1_11551.d	NA	5_FDR001	3	33.41	1.6		1791.7	10.8071133792313	AL1L1_HUMAN	+ 1
300ms_JY_None	300ms	JY	None	JY	300ms_JY_None_1	O75909|CCNK_HUMAN	O75909	CCNK	HUMAN	1	O75909_557.3_2	6307	MPHHTPHQL_2	M(+15.99)PHHTPHQL	MPHHTPHQL	M	L	Oxidation (M)	9	8 to 13 AAs	2	1112.5186	557.2644	7.33	0.9097	0.9199	0.9148	PEAKS DB	G230921_013_Slot2-48_1_11551.d	NA	5_FDR001	0	28.68	-3.9	M1:Oxidation (M):1000.00	0	NA	CCNK_HUMAN	+ 2
300ms_JY_None	300ms	JY	None	JY	300ms_JY_None_1	O75915|PRAF3_HUMAN	O75915	PRAF3	HUMAN	1	O75915_547.8_2	39134	RLTDYISKV_2	RLTDYISKV	RLTDYISKV	R	V		9	8 to 13 AAs	2	1093.6132	547.814	25.69	0.9057	0.9158	0.91075	PEAKS DB	G230921_024_Slot2-48_1_11562.d	NA	5_FDR001	3	33.06	0.3		10732	13.3896313392605	PRAF3_HUMAN	+ 2
300ms_JY_None	300ms	JY	None	JY	300ms_JY_None_1	O75915|PRAF3_HUMAN	O75915	PRAF3	HUMAN	1	O75915_1190.6_1	59113	LLYYQTNYL_1	LLYYQTNYL	LLYYQTNYL	L	L		9	8 to 13 AAs	1	1189.6019	1190.6089	35.39	1.6834	1.6935	1.68845	PEAKS DB	G230921_005_Slot2-48_1_11543.d	NA	5_FDR001	1	39.67	-0.3		55.684	5.79919094423653	PRAF3_HUMAN	+ 1
300ms_JY_None	300ms	JY	None	JY	300ms_JY_None_1	O75935|DCTN3_HUMAN	O75935	DCTN3	HUMAN	1	O75935_622.9_2	63447	IPDASKLQFIL_2	IPDASKLQFIL	IPDASKLQFIL	I	L		11	8 to 13 AAs	2	1243.7175	622.8668	39.05	0.9478	0.9579	0.95285	PEAKS DB	G230921_024_Slot2-48_1_11562.d	NA	5_FDR001	3	50.95	1.2		3733.3	11.8662357298479	DCTN3_HUMAN	+ 2
300ms_JY_None	300ms	JY	None	JY	300ms_JY_None_1	O75935|DCTN3_HUMAN	O75935	DCTN3	HUMAN	1	O75935_970.6_1	54127	ALLEQVNAL_1	ALLEQVNAL	ALLEQVNAL	A	L		9	8 to 13 AAs	1	969.5494	970.561	33.92	1.5246	1.5347	1.52965	PEAKS DB	G230921_024_Slot2-48_1_11562.d	NA	5_FDR001	3	36.21	4.5		2383.4	11.2188053803736	DCTN3_HUMAN	+ 1
300ms_JY_None	300ms	JY	None	JY	300ms_JY_None_1	O75940|SPF30_HUMAN	O75940	SPF30	HUMAN	1	O75940_936.5_1	48933	SIFASPESV_1	SIFASPESV	SIFASPESV	S	V		9	8 to 13 AAs	1	935.46	936.468	29.8	1.4309	1.441	1.43595	PEAKS DB	G230921_005_Slot2-48_1_11543.d	NA	5_FDR001	3	33.96	0.8		1055.9	10.0442574940408	SPF30_HUMAN	+ 1
300ms_JY_None	300ms	JY	None	JY	300ms_JY_None_1	O75962|TRIO_HUMAN	O75962	TRIO	HUMAN	1	O75962_509.3_2	3585	VPKRANDAM_2	VPKRANDAM(+15.99)	VPKRANDAM	V	)	Oxidation (M)	9	8 to 13 AAs	2	1016.5073	509.2589	5.84	0.8255	0.8356	0.83055	PEAKS DB	G230921_005_Slot2-48_1_11543.d	NA	5_FDR001	0	22.87	-4	M9:Oxidation (M):1000.00	0	NA	TRIO_HUMAN	+ 2
300ms_JY_None	300ms	JY	None	JY	300ms_JY_None_1	O75962|TRIO_HUMAN	O75962	TRIO	HUMAN	1	O75962_530.8_2	43934	HVLDVIHEV_2	HVLDVIHEV	HVLDVIHEV	H	V		9	8 to 13 AAs	2	1059.5713	530.7943	27.2	0.866	0.8761	0.87105	PEAKS DB	G230921_005_Slot2-48_1_11543.d	NA	5_FDR001	2	29.99	2.6		376.09	8.55493413629597	TRIO_HUMAN	+ 2
300ms_JY_None	300ms	JY	None	JY	300ms_JY_None_1	O75962|TRIO_HUMAN	O75962	TRIO	HUMAN	1	O75962_588.8_2	53670	KLADFGDAVQL_2	KLADFGDAVQL	KLADFGDAVQL	K	L		11	8 to 13 AAs	2	1175.6187	588.817	32.38	0.9061	0.9162	0.91115	PEAKS DB	G230921_005_Slot2-48_1_11543.d	NA	5_FDR001	2	21.95	0.6		269.93	8.07644151650918	TRIO_HUMAN	+ 2
300ms_JY_None	300ms	JY	None	JY	300ms_JY_None_1	O75995|SASH3_HUMAN	O75995	SASH3	HUMAN	1	O75995_473.2_2	16095	SPGPEKMAL_2	SPGPEKM(+15.99)AL	SPGPEKMAL	S	L	Oxidation (M)	9	8 to 13 AAs	2	944.4637	473.2392	13.78	0.7886	0.7987	0.79365	PEAKS DB	G230921_005_Slot2-48_1_11543.d	NA	5_FDR001	3	33.82	0.1	M7:Oxidation (M):1000.00	12170	13.5710415476011	SASH3_HUMAN	+ 2
300ms_JY_None	300ms	JY	None	JY	300ms_JY_None_1	O76021|RL1D1_HUMAN	O76021	RL1D1	HUMAN	1	O76021_1007.6_1	48291	HIIENIVAV_1	HIIENIVAV	HIIENIVAV	H	V		9	8 to 13 AAs	1	1006.5811	1007.5927	30.35	1.5271	1.5372	1.53215	PEAKS DB	G230921_024_Slot2-48_1_11562.d	NA	5_FDR001	4	35.14	4.3		11047	13.4313670140755	RL1D1_HUMAN	+ 1
300ms_JY_None	300ms	JY	None	JY	300ms_JY_None_1	O76031|CLPX_HUMAN	O76031	CLPX	HUMAN	1	O76031_480.3_2	46216	AVRLITSSL_2	AVRLITSSL	AVRLITSSL	A	L		9	8 to 13 AAs	2	958.5811	480.2972	28.31	0.8085	0.8186	0.81355	PEAKS DB	G230921_005_Slot2-48_1_11543.d	NA	5_FDR001	0	24.67	-1.2		0	NA	CLPX_HUMAN	+ 2
300ms_JY_None	300ms	JY	None	JY	300ms_JY_None_1	O76080|ZFAN5_HUMAN	O76080	ZFAN5	HUMAN	1	O76080_567.8_2	20700	SASVQRADTSL_2	SASVQRADTSL	SASVQRADTSL	S	L		11	8 to 13 AAs	2	1133.5676	567.7917	15.26	0.8713	0.8814	0.87635	PEAKS DB	G230921_013_Slot2-48_1_11551.d	NA	5_FDR001	3	49.43	1.2		3358.6	11.7136442694637	ZFAN5_HUMAN	+ 2
300ms_JY_None	300ms	JY	None	JY	300ms_JY_None_1	O76080|ZFAN5_HUMAN	O76080	ZFAN5	HUMAN	1	O76080_607.2_2	5570	NPRTNGMCSV_2	NPRTNGM(+15.99)C(+119.00)SV	NPRTNGMCSV	N	V	Oxidation (M); Cysteinylation	10	8 to 13 AAs	2	1212.4686	607.2408	7.51	0.8765	0.8866	0.88155	PEAKS DB	G230921_005_Slot2-48_1_11543.d	NA	5_FDR001	2	33.75	-1.3	M7:Oxidation (M):1000.00;C8:Cysteinylation:1000.00	120.02	6.90713102474679	ZFAN5_HUMAN	+ 2
300ms_JY_None	300ms	JY	None	JY	300ms_JY_None_1	O76094|SRP72_HUMAN	O76094	SRP72	HUMAN	1	O76094_566.8_2	54669	QLYNQIIKL_2	QLYNQIIKL	QLYNQIIKL	Q	L		9	8 to 13 AAs	2	1131.6652	566.8419	34.18	0.9109	0.9211	0.916	PEAKS DB	G230921_024_Slot2-48_1_11562.d	NA	5_FDR001	3	26.64	3.5		653.64	9.35235246278688	SRP72_HUMAN	+ 2
300ms_JY_None	300ms	JY	None	JY	300ms_JY_None_1	O76094|SRP72_HUMAN	O76094	SRP72	HUMAN	1	O76094_983.5_1	24512	GLQEGTHEL_1	GLQEGTHEL	GLQEGTHEL	G	L		9	8 to 13 AAs	1	982.4719	983.4778	16.92	1.5145	1.5246	1.51955	PEAKS DB	G230921_013_Slot2-48_1_11551.d	NA	5_FDR001	3	37.13	-1.4		450.5	8.81538329581354	SRP72_HUMAN	+ 1
300ms_JY_None	300ms	JY	None	JY	300ms_JY_None_1	O94768|ST17B_HUMAN	O94768	ST17B	HUMAN	1	O94768_1097.6_1	63548	QILEGVYYL_1	QILEGVYYL	QILEGVYYL	Q	L		9	8 to 13 AAs	1	1096.5804	1097.5876	39.08	1.6495	1.6596	1.65455	PEAKS DB	G230921_024_Slot2-48_1_11562.d	NA	5_FDR001	1	36.36	-0.1		235.1	7.87713072876566	ST17B_HUMAN	+ 1
300ms_JY_None	300ms	JY	None	JY	300ms_JY_None_1	O94776|MTA2_HUMAN	O94776	MTA2	HUMAN	1	O94776_407.8_2	8820	AAKRQKL_2	AAKRQKL	AAKRQKL	A	L		7	others	2	813.5184	407.7673	10.25	0.7789	0.789	0.78395	PEAKS DB	G230921_024_Slot2-48_1_11562.d	NA	5_FDR001	2	22.84	2		277.11	8.1143149637124	MTA2_HUMAN	+ 2
300ms_JY_None	300ms	JY	None	JY	300ms_JY_None_1	O94776|MTA2_HUMAN	O94776	MTA2	HUMAN	1	O94776_600.3_2	38509	RPYAPINANAI_2	RPYAPINANAI	RPYAPINANAI	R	I		11	8 to 13 AAs	2	1198.6458	600.3297	25.38	0.9053	0.9154	0.91035	PEAKS DB	G230921_024_Slot2-48_1_11562.d	NA	5_FDR001	3	41.65	-0.8		3406.1	11.7339050765154	MTA2_HUMAN	+ 2
300ms_JY_None	300ms	JY	None	JY	300ms_JY_None_1	O94776|MTA2_HUMAN	O94776	MTA2	HUMAN	1	O94776_766.4_1	36280	VPQGGPVL_1	VPQGGPVL	VPQGGPVL	V	L		8	8 to 13 AAs	1	765.4385	766.4455	24.3	1.3051	1.3152	1.31015	PEAKS DB	G230921_024_Slot2-48_1_11562.d	NA	5_FDR001	3	28.27	-0.3		502.21	8.97214694559794	MTA2_HUMAN	+ 1
300ms_JY_None	300ms	JY	None	JY	300ms_JY_None_1	O94782|UBP1_HUMAN	O94782	UBP1	HUMAN	1	O94782_1045.7_1	55549	KLFQGQLVL_1	KLFQGQLVL	KLFQGQLVL	K	L		9	8 to 13 AAs	1	1044.6332	1045.6503	34.68	1.5974	1.6075	1.60245	PEAKS DB	G230921_024_Slot2-48_1_11562.d	NA	5_FDR001	3	24.35	9.4		211.85	7.72689931847653	UBP1_HUMAN	+ 1
300ms_JY_None	300ms	JY	None	JY	300ms_JY_None_1	O94804|STK10_HUMAN	O94804	STK10	HUMAN	1	O94804_570.8_2	18506	ALDESHNQNL_2	ALDESHNQNL	ALDESHNQNL	A	L		10	8 to 13 AAs	2	1139.5208	570.7696	14.2	0.883	0.8931	0.88805	PEAKS DB	G230921_013_Slot2-48_1_11551.d	NA	5_FDR001	3	31.63	3.4		545.31	9.09093280189453	STK10_HUMAN	+ 2
300ms_JY_None	300ms	JY	None	JY	300ms_JY_None_1	O94808|GFPT2_HUMAN:Q06210|GFPT1_HUMAN	O94808	GFPT2	HUMAN	1	O94808_516.3_2	26677	FPRNLAKSV_2	FPRNLAKSV	FPRNLAKSV	F	V		9	8 to 13 AAs	2	1030.5923	516.304	18.79	0.838	0.8482	0.8431	PEAKS DB	G230921_005_Slot2-48_1_11543.d	NA	5_FDR001	0	25.92	1		0	NA	GFPT2_HUMAN	+ 2
300ms_JY_None	300ms	JY	None	JY	300ms_JY_None_1	O94855|SC24D_HUMAN	O94855	SC24D	HUMAN	1	O94855_888.4_1	22838	GPQMAGAQL_1	GPQM(+15.99)AGAQL	GPQMAGAQL	G	L	Oxidation (M)	9	8 to 13 AAs	1	887.4171	888.4228	16.16	1.3775	1.3876	1.38255	PEAKS DB	G230921_013_Slot2-48_1_11551.d	NA	5_FDR001	1	30.43	-1.8	M4:Oxidation (M):1000.00	0	NA	SC24D_HUMAN	+ 1
300ms_JY_None	300ms	JY	None	JY	300ms_JY_None_1	O94876|TMCC1_HUMAN	O94876	TMCC1	HUMAN	1	O94876_533.3_2	49502	ALLHEIQEI_2	ALLHEIQEI	ALLHEIQEI	A	I		9	8 to 13 AAs	2	1064.5865	533.3008	30.05	0.8664	0.8765	0.87145	PEAKS DB	G230921_005_Slot2-48_1_11543.d	NA	5_FDR001	0	24	0.4		0	NA	TMCC1_HUMAN	+ 2
300ms_JY_None	300ms	JY	None	JY	300ms_JY_None_1	O94888|UBXN7_HUMAN	O94888	UBXN7	HUMAN	1	O94888_590.8_2	53906	YPNERFELL_2	YPNERFELL	YPNERFELL	Y	L		9	8 to 13 AAs	2	1179.5924	590.8035	32.56	0.9045	0.9146	0.90955	PEAKS DB	G230921_005_Slot2-48_1_11543.d	NA	5_FDR001	1	23.2	0.1		1337.3	10.3851074299453	UBXN7_HUMAN	+ 2
300ms_JY_None	300ms	JY	None	JY	300ms_JY_None_1	O94889|KLH18_HUMAN	O94889	KLH18	HUMAN	1	O94889_542.3_2	51310	TVFEGRIYV_2	TVFEGRIYV	TVFEGRIYV	T	V		9	8 to 13 AAs	2	1082.576	542.2969	29.71	0.8514	0.8615	0.85645	PEAKS DB	G230921_013_Slot2-48_1_11551.d	NA	5_FDR001	2	22.61	3		908.85	9.82789839606074	KLH18_HUMAN	+ 2
300ms_JY_None	300ms	JY	None	JY	300ms_JY_None_1	O94889|KLH18_HUMAN	O94889	KLH18	HUMAN	1	O94889_578.3_2	40276	FIHQHFVEV_2	FIHQHFVEV	FIHQHFVEV	F	V		9	8 to 13 AAs	2	1154.5873	578.3006	24.14	0.8984	0.9085	0.90345	PEAKS DB	G230921_013_Slot2-48_1_11551.d	NA	5_FDR001	3	38.81	-0.6		1542.3	10.5908677025841	KLH18_HUMAN	+ 2
300ms_JY_None	300ms	JY	None	JY	300ms_JY_None_1	O94905|ERLN2_HUMAN	O94905	ERLN2	HUMAN	1	O94905_501.3_2	44042	SLFSAVHKI_2	SLFSAVHKI	SLFSAVHKI	S	I		9	8 to 13 AAs	2	1000.5706	501.2927	26.01	0.8713	0.8814	0.87635	PEAKS DB	G230921_013_Slot2-48_1_11551.d	NA	5_FDR001	3	33.04	0.3		697.29	9.44561498151867	ERLN2_HUMAN	+ 2
300ms_JY_None	300ms	JY	None	JY	300ms_JY_None_1	O94905|ERLN2_HUMAN	O94905	ERLN2	HUMAN	1	O94905_585.8_2	41946	ALIEAEKVAQV_2	ALIEAEKVAQV	ALIEAEKVAQV	A	V		11	8 to 13 AAs	2	1169.6655	585.8433	26.14	0.8992	0.9093	0.90425	PEAKS DB	G230921_005_Slot2-48_1_11543.d	NA	5_FDR001	0	38.08	5.6		0	NA	ERLN2_HUMAN	+ 2
300ms_JY_None	300ms	JY	None	JY	300ms_JY_None_1	O94906|PRP6_HUMAN	O94906	PRP6	HUMAN	1	O94906_505.8_2	53503	VPAARSILAL_2	VPAARSILAL	VPAARSILAL	V	L		10	8 to 13 AAs	2	1009.6284	505.8223	32.27	0.8417	0.8518	0.84675	PEAKS DB	G230921_005_Slot2-48_1_11543.d	NA	5_FDR001	3	31	1.7		2894.5	11.4990984412289	PRP6_HUMAN	+ 2
300ms_JY_None	300ms	JY	None	JY	300ms_JY_None_1	O94906|PRP6_HUMAN	O94906	PRP6	HUMAN	1	O94906_613.3_2	29699	TLMDMRLSQV_2	TLM(+15.99)DM(+15.99)RLSQV	TLMDMRLSQV	T	V	Oxidation (M)	10	8 to 13 AAs	2	1224.5842	613.2987	20.27	0.9162	0.9263	0.92125	PEAKS DB	G230921_005_Slot2-48_1_11543.d	NA	5_FDR001	3	32.54	-1.1	M3:Oxidation (M):1000.00;M5:Oxidation (M):1000.00	1508.2	10.5586120394464	PRP6_HUMAN	+ 2
300ms_JY_None	300ms	JY	None	JY	300ms_JY_None_1	O94915|FRYL_HUMAN	O94915	FRYL	HUMAN	1	O94915_933.5_1	36446	SPQATAMVL_1	SPQATAM(+15.99)VL	SPQATAMVL	S	L	Oxidation (M)	9	8 to 13 AAs	1	932.4637	933.4745	22.39	1.445	1.4551	1.45005	PEAKS DB	G230921_013_Slot2-48_1_11551.d	NA	5_FDR001	2	34.19	3.8	M7:Oxidation (M):1000.00	203.21	7.66682758890954	FRYL_HUMAN	+ 1
300ms_JY_None	300ms	JY	None	JY	300ms_JY_None_1	O94916|NFAT5_HUMAN	O94916	NFAT5	HUMAN	1	O94916_946.5_1	55835	ELFSSPPAV_1	ELFSSPPAV	ELFSSPPAV	E	V		9	8 to 13 AAs	1	945.4807	946.4904	32.08	1.4656	1.4757	1.47065	PEAKS DB	G230921_013_Slot2-48_1_11551.d	NA	5_FDR001	3	27.92	2.5		415.34	8.69814900934077	NFAT5_HUMAN	+ 1
300ms_JY_None	300ms	JY	None	JY	300ms_JY_None_1	O94925|GLSK_HUMAN	O94925	GLSK	HUMAN	1	O94925_802.4_1	34280	SPAGVSATL_1	SPAGVSATL	SPAGVSATL	S	L		9	8 to 13 AAs	1	801.4232	802.4298	22.42	1.329	1.3391	1.33405	PEAKS DB	G230921_005_Slot2-48_1_11543.d	NA	5_FDR001	3	35.3	-0.9		888.35	9.79498438412064	GLSK_HUMAN	+ 1
300ms_JY_None	300ms	JY	None	JY	300ms_JY_None_1	O94925|GLSK_HUMAN	O94925	GLSK	HUMAN	1	O94925_1015.5_1	62376	SPSEILQEL_1	SPSEILQEL	SPSEILQEL	S	L		9	8 to 13 AAs	1	1014.5233	1015.5303	35.69	1.5226	1.5327	1.52765	PEAKS DB	G230921_013_Slot2-48_1_11551.d	NA	5_FDR001	2	26.01	-0.3		0	NA	GLSK_HUMAN	+ 1
300ms_JY_None	300ms	JY	None	JY	300ms_JY_None_1	O94952|FBX21_HUMAN	O94952	FBX21	HUMAN	1	O94952_1080.5_1	43065	AMYPDQVQL_1	AM(+15.99)YPDQVQL	AMYPDQVQL	A	L	Oxidation (M)	9	8 to 13 AAs	1	1079.4957	1080.501	27.83	1.5824	1.5925	1.58745	PEAKS DB	G230921_024_Slot2-48_1_11562.d	NA	5_FDR001	2	30.2	-1.9	M2:Oxidation (M):1000.00	0	NA	FBX21_HUMAN	+ 1
300ms_JY_None	300ms	JY	None	JY	300ms_JY_None_1	O94953|KDM4B_HUMAN	O94953	KDM4B	HUMAN	1	O94953_471.8_2	21192	VPRPGKAAF_2	VPRPGKAAF	VPRPGKAAF	V	F		9	8 to 13 AAs	2	941.5446	471.7783	15.42	0.7894	0.7996	0.7945	PEAKS DB	G230921_013_Slot2-48_1_11551.d	NA	5_FDR001	3	31.04	-2.7		941.28	9.87848013113858	KDM4B_HUMAN	+ 2
300ms_JY_None	300ms	JY	None	JY	300ms_JY_None_1	O94953|KDM4B_HUMAN	O94953	KDM4B	HUMAN	1	O94953_540.8_2	45595	KPRPIIPML_2	KPRPIIPM(+15.99)L	KPRPIIPML	K	L	Oxidation (M)	9	8 to 13 AAs	2	1079.6525	540.8347	26.86	0.8474	0.8575	0.85245	PEAKS DB	G230921_013_Slot2-48_1_11551.d	NA	5_FDR001	3	43.2	2.1	M8:Oxidation (M):1000.00	14743	13.8477425026758	KDM4B_HUMAN	+ 2
300ms_JY_None	300ms	JY	None	JY	300ms_JY_None_1	O94964|SOGA1_HUMAN	O94964	SOGA1	HUMAN	1	O94964_520.3_2	8199	APHSRETEL_2	APHSRETEL	APHSRETEL	A	L		9	8 to 13 AAs	2	1038.5094	520.2607	9.38	0.8178	0.8279	0.82285	PEAKS DB	G230921_005_Slot2-48_1_11543.d	NA	5_FDR001	3	29.85	-2.4		3158.1	11.6248411389571	SOGA1_HUMAN	+ 2
300ms_JY_None	300ms	JY	None	JY	300ms_JY_None_1	O94966|UBP19_HUMAN	O94966	UBP19	HUMAN	1	O94966_627.3_2	43155	RLFDDSTVTTV_2	RLFDDSTVTTV	RLFDDSTVTTV	R	V		11	8 to 13 AAs	2	1252.6299	627.3244	27.91	0.9288	0.9389	0.93385	PEAKS DB	G230921_024_Slot2-48_1_11562.d	NA	5_FDR001	3	25.08	3.5		3423.7	11.741340576508	UBP19_HUMAN	+ 2
300ms_JY_None	300ms	JY	None	JY	300ms_JY_None_1	O94983|CMTA2_HUMAN	O94983	CMTA2	HUMAN	1	O94983_543.3_2	8034	APQADPRPSM_2	APQADPRPSM(+15.99)	APQADPRPSM	A	)	Oxidation (M)	10	8 to 13 AAs	2	1084.4971	543.2545	9.26	0.7983	0.8085	0.8034	PEAKS DB	G230921_005_Slot2-48_1_11543.d	NA	5_FDR001	2	23.71	-2.5	M10:Oxidation (M):1000.00	135.77	7.08502092390388	CMTA2_HUMAN	+ 2
300ms_JY_None	300ms	JY	None	JY	300ms_JY_None_1	O95071|UBR5_HUMAN	O95071	UBR5	HUMAN	1	O95071_528.8_2	40966	SVQPDRLEL_2	SVQPDRLEL	SVQPDRLEL	S	L		9	8 to 13 AAs	2	1055.561	528.7897	25.66	0.832	0.8421	0.83705	PEAKS DB	G230921_005_Slot2-48_1_11543.d	NA	5_FDR001	1	18.8	3.6		2191	11.0973737689902	UBR5_HUMAN	+ 2
300ms_JY_None	300ms	JY	None	JY	300ms_JY_None_1	O95071|UBR5_HUMAN	O95071	UBR5	HUMAN	1	O95071_554.8_2	4890	KPKSSAGISSM_2	KPKSSAGISSM(+15.99)	KPKSSAGISSM	K	)	Oxidation (M)	11	8 to 13 AAs	2	1107.5593	554.7856	6.3	0.8652	0.8753	0.87025	PEAKS DB	G230921_013_Slot2-48_1_11551.d	NA	5_FDR001	2	36.53	-2.4	M11:Oxidation (M):1000.00	377.08	8.55872682297507	UBR5_HUMAN	+ 2
300ms_JY_None	300ms	JY	None	JY	300ms_JY_None_1	O95071|UBR5_HUMAN	O95071	UBR5	HUMAN	1	O95071_978.6_1	66209	ALYSELLAV_1	ALYSELLAV	ALYSELLAV	A	V		9	8 to 13 AAs	1	977.5433	978.5507	39.32	1.5311	1.5412	1.53615	PEAKS DB	G230921_005_Slot2-48_1_11543.d	NA	5_FDR001	3	25.07	0		1586.3	10.6314499230328	UBR5_HUMAN	+ 1
300ms_JY_None	300ms	JY	None	JY	300ms_JY_None_1	O95071|UBR5_HUMAN	O95071	UBR5	HUMAN	1	O95071_1077.6_1	64353	ILTELGGFEV_1	ILTELGGFEV	ILTELGGFEV	I	V		10	8 to 13 AAs	1	1076.5753	1077.582	39.47	1.5881	1.5982	1.59315	PEAKS DB	G230921_024_Slot2-48_1_11562.d	NA	5_FDR001	1	34.01	-0.5		233.06	7.86455760628125	UBR5_HUMAN	+ 1
300ms_JY_None	300ms	JY	None	JY	300ms_JY_None_1	O95140|MFN2_HUMAN	O95140	MFN2	HUMAN	1	O95140_500.8_2	35180	KVRGISEVL_2	KVRGISEVL	KVRGISEVL	K	L		9	8 to 13 AAs	2	999.6077	500.8125	21.82	0.8328	0.8429	0.83785	PEAKS DB	G230921_013_Slot2-48_1_11551.d	NA	5_FDR001	3	27.94	2.7		8724.9	13.0909228807029	MFN2_HUMAN	+ 2
300ms_JY_None	300ms	JY	None	JY	300ms_JY_None_1	O95140|MFN2_HUMAN	O95140	MFN2	HUMAN	1	O95140_505.8_2	40041	QLHAGSLVSV_2	QLHAGSLVSV	QLHAGSLVSV	Q	V		10	8 to 13 AAs	2	1009.5556	505.7854	25.16	0.8324	0.8425	0.83745	PEAKS DB	G230921_005_Slot2-48_1_11543.d	NA	5_FDR001	1	25.29	0.6		480.11	8.90722117534457	MFN2_HUMAN	+ 2
300ms_JY_None	300ms	JY	None	JY	300ms_JY_None_1	O95140|MFN2_HUMAN	O95140	MFN2	HUMAN	1	O95140_517.3_2	44494	AVRLIMDSL_2	AVRLIM(+15.99)DSL	AVRLIMDSL	A	L	Oxidation (M)	9	8 to 13 AAs	2	1032.5637	517.287	27.45	0.8393	0.8494	0.84435	PEAKS DB	G230921_005_Slot2-48_1_11543.d	NA	5_FDR001	1	29.06	-4	M6:Oxidation (M):1000.00	317.84	8.31215688831337	MFN2_HUMAN	+ 2
300ms_JY_None	300ms	JY	None	JY	300ms_JY_None_1	O95140|MFN2_HUMAN	O95140	MFN2	HUMAN	1	O95140_569.8_2	31769	KQLHAGSLVSV_2	KQLHAGSLVSV	KQLHAGSLVSV	K	V		11	8 to 13 AAs	2	1137.6506	569.833	20.23	0.9016	0.9118	0.9067	PEAKS DB	G230921_013_Slot2-48_1_11551.d	NA	5_FDR001	2	40.02	0.7		327.62	8.35587962068554	MFN2_HUMAN	+ 2
300ms_JY_None	300ms	JY	None	JY	300ms_JY_None_1	O95147|DUS14_HUMAN	O95147	DUS14	HUMAN	1	O95147_485.3_2	18494	TVADKIHSV_2	TVADKIHSV	TVADKIHSV	T	V		9	8 to 13 AAs	2	968.5291	485.2739	15.55	0.8413	0.8514	0.84635	PEAKS DB	G230921_024_Slot2-48_1_11562.d	NA	5_FDR001	3	40.1	4.3		7222.8	12.8183425072351	DUS14_HUMAN	+ 2
300ms_JY_None	300ms	JY	None	JY	300ms_JY_None_1	O95147|DUS14_HUMAN	O95147	DUS14	HUMAN	1	O95147_589.3_2	43932	QLIDYERQL_2	QLIDYERQL	QLIDYERQL	Q	L		9	8 to 13 AAs	2	1176.6139	589.312	27.19	0.9045	0.9146	0.90955	PEAKS DB	G230921_005_Slot2-48_1_11543.d	NA	5_FDR001	1	19.62	-3.9		449.55	8.81233777434737	DUS14_HUMAN	+ 2
300ms_JY_None	300ms	JY	None	JY	300ms_JY_None_1	O95155|UBE4B_HUMAN	O95155	UBE4B	HUMAN	1	O95155_448.2_2	16290	SPIGASGVAH_2	SPIGASGVAH	SPIGASGVAH	S	H		10	8 to 13 AAs	2	894.4559	448.237	13.8	0.7744	0.7846	0.7795	PEAKS DB	G230921_005_Slot2-48_1_11543.d	NA	5_FDR001	1	23.84	3.9		242.17	7.91987634493112	UBE4B_HUMAN	+ 2
300ms_JY_None	300ms	JY	None	JY	300ms_JY_None_1	O95155|UBE4B_HUMAN	O95155	UBE4B	HUMAN	1	O95155_1030.5_1	54291	SMLEPVPEL_1	SM(+15.99)LEPVPEL	SMLEPVPEL	S	L	Oxidation (M)	9	8 to 13 AAs	1	1029.5052	1030.5126	32.76	1.5315	1.5416	1.53655	PEAKS DB	G230921_005_Slot2-48_1_11543.d	NA	5_FDR001	3	36.37	0	M2:Oxidation (M):1000.00	1259.6	10.298749947248	UBE4B_HUMAN	+ 1
300ms_JY_None	300ms	JY	None	JY	300ms_JY_None_1	O95163|ELP1_HUMAN	O95163	ELP1	HUMAN	1	O95163_582.3_2	50140	LLFPHPVNQV_2	LLFPHPVNQV	LLFPHPVNQV	L	V		10	8 to 13 AAs	2	1162.6499	582.3362	31.67	0.8996	0.9097	0.90465	PEAKS DB	G230921_024_Slot2-48_1_11562.d	NA	5_FDR001	2	37.49	6.8		0	NA	ELP1_HUMAN	+ 2
300ms_JY_None	300ms	JY	None	JY	300ms_JY_None_1	O95167|NDUA3_HUMAN	O95167	NDUA3	HUMAN	1	O95167_1049.5_1	51251	TPYNYPVPV_1	TPYNYPVPV	TPYNYPVPV	T	V		9	8 to 13 AAs	1	1048.5229	1049.53	31	1.5574	1.5675	1.56245	PEAKS DB	G230921_005_Slot2-48_1_11543.d	NA	5_FDR001	1	27.14	-0.2		97.637	6.60935606235778	NDUA3_HUMAN	+ 1
300ms_JY_None	300ms	JY	None	JY	300ms_JY_None_1	O95168|NDUB4_HUMAN	O95168	NDUB4	HUMAN	1	O95168_456.8_2	8731	RPTPKNSL_2	RPTPKNSL	RPTPKNSL	R	L		8	8 to 13 AAs	2	911.5189	456.7679	8.98	0.836	0.8461	0.84105	PEAKS DB	G230921_013_Slot2-48_1_11551.d	NA	5_FDR001	4	37.67	2.6		5746	12.4883422775325	NDUB4_HUMAN	+ 2
300ms_JY_None	300ms	JY	None	JY	300ms_JY_None_1	O95168|NDUB4_HUMAN	O95168	NDUB4	HUMAN	1	O95168_939.6_1	64082	GLIENPALL_1	GLIENPALL	GLIENPALL	G	L		9	8 to 13 AAs	1	938.5436	939.5522	36.62	1.5121	1.5222	1.51715	PEAKS DB	G230921_013_Slot2-48_1_11551.d	NA	5_FDR001	3	25.97	1.4		5656	12.4655664048094	NDUB4_HUMAN	+ 1
300ms_JY_None	300ms	JY	None	JY	300ms_JY_None_1	O95199|RCBT2_HUMAN	O95199	RCBT2	HUMAN	1	O95199_1074.5_1	62296	YLYTDSISL_1	YLYTDSISL	YLYTDSISL	Y	L		9	8 to 13 AAs	1	1073.5281	1074.5392	35.67	1.5986	1.6087	1.60365	PEAKS DB	G230921_013_Slot2-48_1_11551.d	NA	5_FDR001	3	40.75	3.6		549.48	9.10192316061998	RCBT2_HUMAN	+ 1
300ms_JY_None	300ms	JY	None	JY	300ms_JY_None_1	O95202|LETM1_HUMAN	O95202	LETM1	HUMAN	1	O95202_1107.6_1	57414	KLFEDELTL_1	KLFEDELTL	KLFEDELTL	K	L		9	8 to 13 AAs	1	1106.5859	1107.5953	34.45	1.6188	1.6289	1.62385	PEAKS DB	G230921_005_Slot2-48_1_11543.d	NA	5_FDR001	2	27.38	1.9		100.1	6.64529816394863	LETM1_HUMAN	+ 1
300ms_JY_None	300ms	JY	None	JY	300ms_JY_None_1	O95219|SNX4_HUMAN	O95219	SNX4	HUMAN	1	O95219_524.8_2	27566	RVADRLYGV_2	RVADRLYGV	RVADRLYGV	R	V		9	8 to 13 AAs	2	1047.5825	524.7991	19.26	0.8482	0.8583	0.85325	PEAKS DB	G230921_005_Slot2-48_1_11543.d	NA	5_FDR001	2	23.73	1		8068	12.977995368613	SNX4_HUMAN	+ 2
300ms_JY_None	300ms	JY	None	JY	300ms_JY_None_1	O95236|APOL3_HUMAN	O95236	APOL3	HUMAN	1	O95236_864.4_1	47252	APFTAGTSL_1	APFTAGTSL	APFTAGTSL	A	L		9	8 to 13 AAs	1	863.4388	864.4459	27.65	1.3884	1.3985	1.39345	PEAKS DB	G230921_013_Slot2-48_1_11551.d	NA	5_FDR001	2	37.52	-0.3		1004.5	9.97226184873329	APOL3_HUMAN	+ 1
300ms_JY_None	300ms	JY	None	JY	300ms_JY_None_1	O95236|APOL3_HUMAN	O95236	APOL3	HUMAN	1	O95236_915.5_1	40825	ALANGIEEV_1	ALANGIEEV	ALANGIEEV	A	V		9	8 to 13 AAs	1	914.4709	915.4777	25.6	1.4183	1.4284	1.42335	PEAKS DB	G230921_005_Slot2-48_1_11543.d	NA	5_FDR001	3	36.49	-0.5		2079.6	11.022090344994	APOL3_HUMAN	+ 1
300ms_JY_None	300ms	JY	None	JY	300ms_JY_None_1	O95243|MBD4_HUMAN	O95243	MBD4	HUMAN	1	O95243_492.3_2	15992	KPKGKVTIL_2	KPKGKVTIL	KPKGKVTIL	K	L		9	8 to 13 AAs	2	982.6539	492.3355	13.66	0.8352	0.8453	0.84025	PEAKS DB	G230921_005_Slot2-48_1_11543.d	NA	5_FDR001	3	34.46	2.7		3190.9	11.6397476811939	MBD4_HUMAN	+ 2
300ms_JY_None	300ms	JY	None	JY	300ms_JY_None_1	O95248|MTMR5_HUMAN	O95248	MTMR5	HUMAN	1	O95248_489.9_3	18387	MPRYADASGRNTL_3	M(+15.99)PRYADASGRNTL	MPRYADASGRNTL	M	L	Oxidation (M)	13	8 to 13 AAs	3	1466.6936	489.9041	14.8	0.7562	0.7663	0.76125	PEAKS DB	G230921_005_Slot2-48_1_11543.d	NA	5_FDR001	1	19.31	-2.2	M1:Oxidation (M):1000.00	240.99	7.91282947212319	MTMR5_HUMAN	≥ +3
300ms_JY_None	300ms	JY	None	JY	300ms_JY_None_1	O95248|MTMR5_HUMAN	O95248	MTMR5	HUMAN	1	O95248_525.3_2	24751	RPYSNVSNL_2	RPYSNVSNL	RPYSNVSNL	R	L		9	8 to 13 AAs	2	1048.5302	525.2739	17.94	0.836	0.8461	0.84105	PEAKS DB	G230921_005_Slot2-48_1_11543.d	NA	5_FDR001	1	22.23	2.9		3890.4	11.9257027813513	MTMR5_HUMAN	+ 2
300ms_JY_None	300ms	JY	None	JY	300ms_JY_None_1	O95248|MTMR5_HUMAN	O95248	MTMR5	HUMAN	1	O95248_532.8_2	12290	HVQQNRAVL_2	HVQQNRAVL	HVQQNRAVL	H	L		9	8 to 13 AAs	2	1063.5886	532.8011	11.77	0.8441	0.8542	0.84915	PEAKS DB	G230921_005_Slot2-48_1_11543.d	NA	5_FDR001	0	18.84	-0.9		0	NA	MTMR5_HUMAN	+ 2
300ms_JY_None	300ms	JY	None	JY	300ms_JY_None_1	O95251|KAT7_HUMAN	O95251	KAT7	HUMAN	1	O95251_592.7_2	30682	YHSPYPEEY_2	YHSPYPEEY	YHSPYPEEY	Y	Y		9	8 to 13 AAs	2	1183.4822	592.7476	19.7	0.8798	0.8899	0.88485	PEAKS DB	G230921_013_Slot2-48_1_11551.d	NA	5_FDR001	2	22.01	-1.3		559.38	9.12768486257948	KAT7_HUMAN	+ 2
300ms_JY_None	300ms	JY	None	JY	300ms_JY_None_1	O95271|TNKS1_HUMAN:Q9H2K2|TNKS2_HUMAN	O95271	TNKS1	HUMAN	1	O95271_486.8_2	5852	AAQKGRTQL_2	AAQKGRTQL	AAQKGRTQL	A	L		9	8 to 13 AAs	2	971.5512	486.7816	7.03	0.849	0.8591	0.85405	PEAKS DB	G230921_013_Slot2-48_1_11551.d	NA	5_FDR001	3	29.02	-2.7		2515.8	11.2968015206802	TNKS1_HUMAN	+ 2
300ms_JY_None	300ms	JY	None	JY	300ms_JY_None_1	O95271|TNKS1_HUMAN	O95271	TNKS1	HUMAN	1	O95271_794.5_1	46704	AAAPVVPAV_1	AAAPVVPAV	AAAPVVPAV	A	V		9	8 to 13 AAs	1	793.4697	794.4768	27.37	1.2861	1.2962	1.29115	PEAKS DB	G230921_013_Slot2-48_1_11551.d	NA	5_FDR001	4	26.03	-0.2		2278.7	11.1539952851751	TNKS1_HUMAN	+ 1
300ms_JY_None	300ms	JY	None	JY	300ms_JY_None_1	O95271|TNKS1_HUMAN	O95271	TNKS1	HUMAN	1	O95271_818.4_1	19512	SPSSPGSSL_1	SPSSPGSSL	SPSSPGSSL	S	L		9	8 to 13 AAs	1	817.3817	818.3922	16.09	1.3488	1.3589	1.35385	PEAKS DB	G230921_024_Slot2-48_1_11562.d	NA	5_FDR001	3	38.49	3.9		16987	14.052143466487	TNKS1_HUMAN	+ 1
300ms_JY_None	300ms	JY	None	JY	300ms_JY_None_1	O95271|TNKS1_HUMAN:Q9H2K2|TNKS2_HUMAN	O95271	TNKS1	HUMAN	1	O95271_1132.6_1	62492	AYPEYLITY_1	AYPEYLITY	AYPEYLITY	A	Y		9	8 to 13 AAs	1	1131.5488	1132.5607	35.79	1.6345	1.6446	1.63955	PEAKS DB	G230921_013_Slot2-48_1_11551.d	NA	5_FDR001	3	38.38	4		1573.7	10.6199448256577	TNKS1_HUMAN	+ 1
300ms_JY_None	300ms	JY	None	JY	300ms_JY_None_1	O95273|CCDB1_HUMAN	O95273	CCDB1	HUMAN	1	O95273_492.8_2	39232	LPKDQGITL_2	LPKDQGITL	LPKDQGITL	L	L		9	8 to 13 AAs	2	983.5651	492.7913	24.79	0.8494	0.8595	0.85445	PEAKS DB	G230921_005_Slot2-48_1_11543.d	NA	5_FDR001	3	25.05	3		3087.9	11.5924103171126	CCDB1_HUMAN	+ 2
300ms_JY_None	300ms	JY	None	JY	300ms_JY_None_1	O95273|CCDB1_HUMAN	O95273	CCDB1	HUMAN	1	O95273_630.9_2	54284	YLLPKDQGITL_2	YLLPKDQGITL	YLLPKDQGITL	Y	L		11	8 to 13 AAs	2	1259.7125	630.8643	32.71	0.9672	0.9774	0.9723	PEAKS DB	G230921_005_Slot2-48_1_11543.d	NA	5_FDR001	2	18.81	1.1		558.54	9.12551679319631	CCDB1_HUMAN	+ 2
300ms_JY_None	300ms	JY	None	JY	300ms_JY_None_1	O95273|CCDB1_HUMAN	O95273	CCDB1	HUMAN	1	O95273_810.5_1	48409	APAAAVPTL_1	APAAAVPTL	APAAAVPTL	A	L		9	8 to 13 AAs	1	809.4647	810.472	28.26	1.3488	1.3589	1.35385	PEAKS DB	G230921_013_Slot2-48_1_11551.d	NA	5_FDR001	3	25.97	0.1		8456.3	13.0458108440737	CCDB1_HUMAN	+ 1
300ms_JY_None	300ms	JY	None	JY	300ms_JY_None_1	O95295|SNAPN_HUMAN	O95295	SNAPN	HUMAN	1	O95295_503.3_2	17715	QLDSHVHAV_2	QLDSHVHAV	QLDSHVHAV	Q	V		9	8 to 13 AAs	2	1004.5039	503.2603	13.8	0.8563	0.8664	0.86135	PEAKS DB	G230921_013_Slot2-48_1_11551.d	NA	5_FDR001	3	37.25	2		631.81	9.30334696135814	SNAPN_HUMAN	+ 2
300ms_JY_None	300ms	JY	None	JY	300ms_JY_None_1	O95299|NDUAA_HUMAN	O95299	NDUAA	HUMAN	1	O95299_946.5_1	59327	FLPEVTIGA_1	FLPEVTIGA	FLPEVTIGA	F	A		9	8 to 13 AAs	1	945.5171	946.5274	35.52	1.4668	1.4769	1.47185	PEAKS DB	G230921_005_Slot2-48_1_11543.d	NA	5_FDR001	0	21.59	3.2		0	NA	NDUAA_HUMAN	+ 1
300ms_JY_None	300ms	JY	None	JY	300ms_JY_None_1	O95343|SIX3_HUMAN	O95343	SIX3	HUMAN	1	O95343_878.5_1	29985	SPTTSVSSL_1	SPTTSVSSL	SPTTSVSSL	S	L		9	8 to 13 AAs	1	877.4393	878.4503	21.23	1.3949	1.405	1.39995	PEAKS DB	G230921_024_Slot2-48_1_11562.d	NA	5_FDR001	3	30.25	4.3		3065.3	11.5818125616229	SIX3_HUMAN	+ 1
300ms_JY_None	300ms	JY	None	JY	300ms_JY_None_1	O95347|SMC2_HUMAN	O95347	SMC2	HUMAN	1	O95347_461.2_2	35658	GPDNVHVAL_2	GPDNVHVAL	GPDNVHVAL	G	L		9	8 to 13 AAs	2	920.4716	461.2405	23.01	0.7797	0.7898	0.78475	PEAKS DB	G230921_005_Slot2-48_1_11543.d	NA	5_FDR001	2	35.7	-5.5		285.55	8.15759957436899	SMC2_HUMAN	+ 2
300ms_JY_None	300ms	JY	None	JY	300ms_JY_None_1	O95347|SMC2_HUMAN	O95347	SMC2	HUMAN	1	O95347_506.8_2	6920	NPKEAGQRL_2	NPKEAGQRL	NPKEAGQRL	N	L		9	8 to 13 AAs	2	1011.5461	506.7829	8.9	0.8271	0.8372	0.83215	PEAKS DB	G230921_024_Slot2-48_1_11562.d	NA	5_FDR001	3	29.99	5.2		2943.7	11.523414934805	SMC2_HUMAN	+ 2
300ms_JY_None	300ms	JY	None	JY	300ms_JY_None_1	O95347|SMC2_HUMAN	O95347	SMC2	HUMAN	1	O95347_858.5_1	65915	GLVASLISV_1	GLVASLISV	GLVASLISV	G	V		9	8 to 13 AAs	1	857.5222	858.5285	39.18	1.3917	1.4018	1.39675	PEAKS DB	G230921_005_Slot2-48_1_11543.d	NA	5_FDR001	4	21.24	-1.2		4184.5	12.0308395321414	SMC2_HUMAN	+ 1
300ms_JY_None	300ms	JY	None	JY	300ms_JY_None_1	O95365|ZBT7A_HUMAN	O95365	ZBT7A	HUMAN	1	O95365_514.3_2	42465	SPDGLGRLNV_2	SPDGLGRLNV	SPDGLGRLNV	S	V		10	8 to 13 AAs	2	1026.5458	514.2784	25.2	0.8344	0.8445	0.83945	PEAKS DB	G230921_013_Slot2-48_1_11551.d	NA	5_FDR001	1	21.86	-3.4		0	NA	ZBT7A_HUMAN	+ 2
300ms_JY_None	300ms	JY	None	JY	300ms_JY_None_1	O95365|ZBT7A_HUMAN	O95365	ZBT7A	HUMAN	1	O95365_1018.5_1	46035	ALMDFAYTA_1	ALM(+15.99)DFAYTA	ALMDFAYTA	A	A	Oxidation (M)	9	8 to 13 AAs	1	1017.4477	1018.4556	28.25	1.5295	1.5396	1.53455	PEAKS DB	G230921_005_Slot2-48_1_11543.d	NA	5_FDR001	2	25.34	0.6	M3:Oxidation (M):1000.00	410.71	8.68197626437383	ZBT7A_HUMAN	+ 1
300ms_JY_None	300ms	JY	None	JY	300ms_JY_None_1	O95372|LYPA2_HUMAN	O95372	LYPA2	HUMAN	1	O95372_528.3_2	66627	FLEKLLPPV_2	FLEKLLPPV	FLEKLLPPV	F	V		9	8 to 13 AAs	2	1054.6426	528.329	38.02	0.8704	0.8806	0.8755	PEAKS DB	G230921_013_Slot2-48_1_11551.d	NA	5_FDR001	2	29.45	0.8		6202.2	12.5985643334046	LYPA2_HUMAN	+ 2
300ms_JY_None	300ms	JY	None	JY	300ms_JY_None_1	O95373|IPO7_HUMAN	O95373	IPO7	HUMAN	1	O95373_513.3_2	34864	APRVLQQTL_2	APRVLQQTL	APRVLQQTL	A	L		9	8 to 13 AAs	2	1024.6029	513.3115	23.54	0.8352	0.8453	0.84025	PEAKS DB	G230921_024_Slot2-48_1_11562.d	NA	5_FDR001	3	28.4	5.5		2544.5	11.3131664759772	IPO7_HUMAN	+ 2
300ms_JY_None	300ms	JY	None	JY	300ms_JY_None_1	O95400|CD2B2_HUMAN	O95400	CD2B2	HUMAN	1	O95400_513.8_2	36906	LPRETVAGAL_2	LPRETVAGAL	LPRETVAGAL	L	L		10	8 to 13 AAs	2	1025.5869	513.8004	23.6	0.817	0.8271	0.82205	PEAKS DB	G230921_005_Slot2-48_1_11543.d	NA	5_FDR001	2	20.53	-0.7		1574.8	10.6209529022717	CD2B2_HUMAN	+ 2
300ms_JY_None	300ms	JY	None	JY	300ms_JY_None_1	O95453|PARN_HUMAN	O95453	PARN	HUMAN	1	O95453_545.8_2	39061	MLLDVMHTV_2	M(+15.99)LLDVM(+15.99)HTV	MLLDVMHTV	M	V	Oxidation (M)	9	8 to 13 AAs	2	1089.5199	545.7678	25.79	0.8615	0.8717	0.8666	PEAKS DB	G230921_024_Slot2-48_1_11562.d	NA	5_FDR001	4	26.67	1.1	M1:Oxidation (M):1000.00;M6:Oxidation (M):1000.00	9747	13.2507425290506	PARN_HUMAN	+ 2
300ms_JY_None	300ms	JY	None	JY	300ms_JY_None_1	O95455|TGDS_HUMAN	O95455	TGDS	HUMAN	1	O95455_1127.6_1	55185	FLYATDVVEA_1	FLYATDVVEA	FLYATDVVEA	F	A		10	8 to 13 AAs	1	1126.5546	1127.556	33.2	1.6196	1.6297	1.62465	PEAKS DB	G230921_005_Slot2-48_1_11543.d	NA	5_FDR001	2	35.76	-5.2		43.618	5.44685171502118	TGDS_HUMAN	+ 1
300ms_JY_None	300ms	JY	None	JY	300ms_JY_None_1	O95456|PSMG1_HUMAN	O95456	PSMG1	HUMAN	1	O95456_507.3_2	63890	LPSPFLRAL_2	LPSPFLRAL	LPSPFLRAL	L	L		9	8 to 13 AAs	2	1012.6069	507.3125	36.5	0.8437	0.8538	0.84875	PEAKS DB	G230921_013_Slot2-48_1_11551.d	NA	5_FDR001	3	25.88	3.4		1318	10.3641346550081	PSMG1_HUMAN	+ 2
300ms_JY_None	300ms	JY	None	JY	300ms_JY_None_1	O95456|PSMG1_HUMAN	O95456	PSMG1	HUMAN	1	O95456_507.8_2	28913	KPILSTRSL_2	KPILSTRSL	KPILSTRSL	K	L		9	8 to 13 AAs	2	1013.6233	507.8203	19.89	0.8546	0.8648	0.8597	PEAKS DB	G230921_005_Slot2-48_1_11543.d	NA	5_FDR001	3	25.79	2.6		8343.9	13.0265061522071	PSMG1_HUMAN	+ 2
300ms_JY_None	300ms	JY	None	JY	300ms_JY_None_1	O95490|AGRL2_HUMAN	O95490	AGRL2	HUMAN	1	O95490_1065.6_1	65743	YLFPATVVGV_1	YLFPATVVGV	YLFPATVVGV	Y	V		10	8 to 13 AAs	1	1064.5906	1065.6018	40.18	1.5905	1.6006	1.59555	PEAKS DB	G230921_024_Slot2-48_1_11562.d	NA	5_FDR001	1	32.74	3.7		0	NA	AGRL2_HUMAN	+ 1
300ms_JY_None	300ms	JY	None	JY	300ms_JY_None_1	O95503|CBX6_HUMAN	O95503	CBX6	HUMAN	1	O95503_449.2_2	4472	SPKLHSSAA_2	SPKLHSSAA	SPKLHSSAA	S	A		9	8 to 13 AAs	2	896.4716	449.2432	6.62	0.791	0.8012	0.7961	PEAKS DB	G230921_005_Slot2-48_1_11543.d	NA	5_FDR001	0	34.65	0.2		0	NA	CBX6_HUMAN	+ 2
300ms_JY_None	300ms	JY	None	JY	300ms_JY_None_1	O95503|CBX6_HUMAN	O95503	CBX6	HUMAN	1	O95503_479.3_2	7907	KARAQAEAL_2	KARAQAEAL	KARAQAEAL	K	L		9	8 to 13 AAs	2	956.5403	479.2788	9.65	0.8133	0.8235	0.8184	PEAKS DB	G230921_024_Slot2-48_1_11562.d	NA	5_FDR001	3	25.43	2.9		11814	13.5282098966227	CBX6_HUMAN	+ 2
300ms_JY_None	300ms	JY	None	JY	300ms_JY_None_1	O95503|CBX6_HUMAN	O95503	CBX6	HUMAN	1	O95503_530.3_2	37205	RISDVHFSV_2	RISDVHFSV	RISDVHFSV	R	V		9	8 to 13 AAs	2	1058.5509	530.2844	24.77	0.866	0.8761	0.87105	PEAKS DB	G230921_024_Slot2-48_1_11562.d	NA	5_FDR001	3	32.87	3.2		8197.6	13.0009858803807	CBX6_HUMAN	+ 2
300ms_JY_None	300ms	JY	None	JY	300ms_JY_None_1	O95544|NADK_HUMAN	O95544	NADK	HUMAN	1	O95544_566.3_2	48126	YLDGHLITTV_2	YLDGHLITTV	YLDGHLITTV	Y	V		10	8 to 13 AAs	2	1130.5972	566.3076	30.55	0.9033	0.9134	0.90835	PEAKS DB	G230921_024_Slot2-48_1_11562.d	NA	5_FDR001	2	26.3	3.1		1117.8	10.1264463647754	NADK_HUMAN	+ 2
300ms_JY_None	300ms	JY	None	JY	300ms_JY_None_1	O95562|SFT2B_HUMAN	O95562	SFT2B	HUMAN	1	O95562_1135.6_1	68142	NIASIGSTIFL_1	NIASIGSTIFL	NIASIGSTIFL	N	L		11	8 to 13 AAs	1	1134.6284	1135.639	40.29	1.6483	1.6583	1.6533	PEAKS DB	G230921_005_Slot2-48_1_11543.d	NA	5_FDR001	0	37.92	2.9		0	NA	SFT2B_HUMAN	+ 1
300ms_JY_None	300ms	JY	None	JY	300ms_JY_None_1	O95563|MPC2_HUMAN	O95563	MPC2	HUMAN	1	O95563_486.8_2	7230	RPAEKLSTA_2	RPAEKLSTA	RPAEKLSTA	R	A		9	8 to 13 AAs	2	971.54	486.7784	9.14	0.8263	0.8364	0.83135	PEAKS DB	G230921_024_Slot2-48_1_11562.d	NA	5_FDR001	3	26.78	2.4		1094.6	10.0961880463201	MPC2_HUMAN	+ 2
300ms_JY_None	300ms	JY	None	JY	300ms_JY_None_1	O95573|ACSL3_HUMAN	O95573	ACSL3	HUMAN	1	O95573_516.3_2	39434	GMAERIPEL_2	GM(+15.99)AERIPEL	GMAERIPEL	G	L	Oxidation (M)	9	8 to 13 AAs	2	1030.5117	516.2631	24.87	0.8089	0.819	0.81395	PEAKS DB	G230921_005_Slot2-48_1_11543.d	NA	5_FDR001	3	31.2	0	M2:Oxidation (M):1000.00	5828.6	12.5089336817058	ACSL3_HUMAN	+ 2
300ms_JY_None	300ms	JY	None	JY	300ms_JY_None_1	O95602|RPA1_HUMAN	O95602	RPA1	HUMAN	1	O95602_434.8_2	8764	PKPQGTKI_2	PKPQGTKI	PKPQGTKI	P	I		8	8 to 13 AAs	2	867.5178	434.7639	9.76	0.7663	0.7765	0.7714	PEAKS DB	G230921_005_Slot2-48_1_11543.d	NA	5_FDR001	1	26.9	-5.3		152.82	7.25568955522063	RPA1_HUMAN	+ 2
300ms_JY_None	300ms	JY	None	JY	300ms_JY_None_1	O95602|RPA1_HUMAN	O95602	RPA1	HUMAN	1	O95602_470.3_2	8763	APKPQGTKI_2	APKPQGTKI	APKPQGTKI	A	I		9	8 to 13 AAs	2	938.5549	470.2816	9.74	0.7943	0.8044	0.79935	PEAKS DB	G230921_005_Slot2-48_1_11543.d	NA	5_FDR001	0	28.34	-6.7		0	NA	RPA1_HUMAN	+ 2
300ms_JY_None	300ms	JY	None	JY	300ms_JY_None_1	O95602|RPA1_HUMAN	O95602	RPA1	HUMAN	1	O95602_524.3_2	21294	ALMAQEQKL_2	ALM(+15.99)AQEQKL	ALMAQEQKL	A	L	Oxidation (M)	9	8 to 13 AAs	2	1046.543	524.2783	16.25	0.8502	0.8603	0.85525	PEAKS DB	G230921_005_Slot2-48_1_11543.d	NA	5_FDR001	2	35.84	-1	M3:Oxidation (M):1000.00	630.02	9.29925381750288	RPA1_HUMAN	+ 2
300ms_JY_None	300ms	JY	None	JY	300ms_JY_None_1	O95613|PCNT_HUMAN	O95613	PCNT	HUMAN	1	O95613_542.3_2	34027	SLMGPVVHEV_2	SLM(+15.99)GPVVHEV	SLMGPVVHEV	S	V	Oxidation (M)	10	8 to 13 AAs	2	1082.543	542.2775	22.28	0.8619	0.8721	0.867	PEAKS DB	G230921_005_Slot2-48_1_11543.d	NA	5_FDR001	3	37.59	-2.3	M3:Oxidation (M):1000.00	2108	11.0416591516372	PCNT_HUMAN	+ 2
300ms_JY_None	300ms	JY	None	JY	300ms_JY_None_1	O95613|PCNT_HUMAN	O95613	PCNT	HUMAN	1	O95613_556.8_2	44119	SLTEYIHHL_2	SLTEYIHHL	SLTEYIHHL	S	L		9	8 to 13 AAs	2	1111.5662	556.7905	27.29	0.9101	0.9203	0.9152	PEAKS DB	G230921_005_Slot2-48_1_11543.d	NA	5_FDR001	2	30.85	0.2		495.78	8.95355626337201	PCNT_HUMAN	+ 2
300ms_JY_None	300ms	JY	None	JY	300ms_JY_None_1	O95619|YETS4_HUMAN	O95619	YETS4	HUMAN	1	O95619_1042.4_1	29680	FQSDTNAML_1	FQSDTNAM(+15.99)L	FQSDTNAML	F	L	Oxidation (M)	9	8 to 13 AAs	1	1041.4437	1042.4485	20.31	1.4988	1.5089	1.50385	PEAKS DB	G230921_005_Slot2-48_1_11543.d	NA	5_FDR001	3	38.06	-2.4	M8:Oxidation (M):1000.00	381.58	8.57584174618897	YETS4_HUMAN	+ 1
300ms_JY_None	300ms	JY	None	JY	300ms_JY_None_1	O95644|NFAC1_HUMAN	O95644	NFAC1	HUMAN	1	O95644_971.5_1	37917	TTLEQPPSV_1	TTLEQPPSV	TTLEQPPSV	T	V		9	8 to 13 AAs	1	970.4971	971.5048	23.03	1.4632	1.4733	1.46825	PEAKS DB	G230921_013_Slot2-48_1_11551.d	NA	5_FDR001	3	26.9	0.4		336.5	8.39446269461032	NFAC1_HUMAN	+ 1
300ms_JY_None	300ms	JY	None	JY	300ms_JY_None_1	O95707|RPP29_HUMAN	O95707	RPP29	HUMAN	1	O95707_522.3_2	13565	SPQAREDQL_2	SPQAREDQL	SPQAREDQL	S	L		9	8 to 13 AAs	2	1042.5043	522.2632	12.4	0.8364	0.8465	0.84145	PEAKS DB	G230921_005_Slot2-48_1_11543.d	NA	5_FDR001	1	28.63	7.4		60.296	5.91399039267484	RPP29_HUMAN	+ 2
300ms_JY_None	300ms	JY	None	JY	300ms_JY_None_1	O95714|HERC2_HUMAN	O95714	HERC2	HUMAN	1	O95714_457.2_2	5443	SPTSHKGSL_2	SPTSHKGSL	SPTSHKGSL	S	L		9	8 to 13 AAs	2	912.4665	457.2395	6.76	0.8072	0.8174	0.8123	PEAKS DB	G230921_013_Slot2-48_1_11551.d	NA	5_FDR001	2	34.48	-2.3		347.66	8.44153327719893	HERC2_HUMAN	+ 2
300ms_JY_None	300ms	JY	None	JY	300ms_JY_None_1	O95714|HERC2_HUMAN	O95714	HERC2	HUMAN	1	O95714_944.5_1	58591	TLAEEVVAL_1	TLAEEVVAL	TLAEEVVAL	T	L		9	8 to 13 AAs	1	943.5226	944.5322	35.13	1.4834	1.4935	1.48845	PEAKS DB	G230921_005_Slot2-48_1_11543.d	NA	5_FDR001	2	19.47	2.4		421.8	8.72041528490633	HERC2_HUMAN	+ 1
300ms_JY_None	300ms	JY	None	JY	300ms_JY_None_1	O95721|SNP29_HUMAN	O95721	SNP29	HUMAN	1	O95721_529.8_2	32642	ILDRLTTKV_2	ILDRLTTKV	ILDRLTTKV	I	V		9	8 to 13 AAs	2	1057.6495	529.8342	22.46	0.8721	0.8822	0.87715	PEAKS DB	G230921_024_Slot2-48_1_11562.d	NA	5_FDR001	1	34.37	4		0	NA	SNP29_HUMAN	+ 2
300ms_JY_None	300ms	JY	None	JY	300ms_JY_None_1	O95721|SNP29_HUMAN	O95721	SNP29	HUMAN	1	O95721_621.3_2	32704	ALMYESEKVGV_2	ALM(+15.99)YESEKVGV	ALMYESEKVGV	A	V	Oxidation (M)	11	8 to 13 AAs	2	1240.601	621.3082	22.49	0.9186	0.9288	0.9237	PEAKS DB	G230921_024_Slot2-48_1_11562.d	NA	5_FDR001	3	42.6	0.8	M3:Oxidation (M):1000.00	354.17	8.46829820343364	SNP29_HUMAN	+ 2
300ms_JY_None	300ms	JY	None	JY	300ms_JY_None_1	O95757|HS74L_HUMAN	O95757	HS74L	HUMAN	1	O95757_505.3_2	55384	APFSKVITF_2	APFSKVITF	APFSKVITF	A	F		9	8 to 13 AAs	2	1008.5644	505.289	33.3	0.8567	0.8668	0.86175	PEAKS DB	G230921_005_Slot2-48_1_11543.d	NA	5_FDR001	1	36.31	-1		333.07	8.3796816044284	HS74L_HUMAN	+ 2
300ms_JY_None	300ms	JY	None	JY	300ms_JY_None_1	O95758|PTBP3_HUMAN	O95758	PTBP3	HUMAN	1	O95758_501.3_2	17699	GVYGDVHRV_2	GVYGDVHRV	GVYGDVHRV	G	V		9	8 to 13 AAs	2	1000.509	501.2622	14.52	0.8551	0.8652	0.86015	PEAKS DB	G230921_005_Slot2-48_1_11543.d	NA	5_FDR001	1	30.07	0.8		202.53	7.66199181454016	PTBP3_HUMAN	+ 2
300ms_JY_None	300ms	JY	None	JY	300ms_JY_None_1	O95777|LSM8_HUMAN	O95777	LSM8	HUMAN	1	O95777_549.3_2	17195	ILDESHERV_2	ILDESHERV	ILDESHERV	I	V		9	8 to 13 AAs	2	1096.5513	549.2826	14.88	0.8619	0.8721	0.867	PEAKS DB	G230921_024_Slot2-48_1_11562.d	NA	5_FDR001	2	26.31	-0.6		394.63	8.62435682451351	LSM8_HUMAN	+ 2
300ms_JY_None	300ms	JY	None	JY	300ms_JY_None_1	O95785|WIZ_HUMAN	O95785	WIZ	HUMAN	1	O95785_462.3_2	50933	APRPGLLSL_2	APRPGLLSL	APRPGLLSL	A	L		9	8 to 13 AAs	2	922.5599	462.2884	30.87	0.8068	0.817	0.8119	PEAKS DB	G230921_005_Slot2-48_1_11543.d	NA	5_FDR001	3	26.05	2.5		3034.8	11.567385727497	WIZ_HUMAN	+ 2
300ms_JY_None	300ms	JY	None	JY	300ms_JY_None_1	O95785|WIZ_HUMAN	O95785	WIZ	HUMAN	1	O95785_497.8_2	31417	VPRPPQTSL_2	VPRPPQTSL	VPRPPQTSL	V	L		9	8 to 13 AAs	2	993.5607	497.7888	20.21	0.8174	0.8275	0.82245	PEAKS DB	G230921_013_Slot2-48_1_11551.d	NA	5_FDR001	4	40.25	2.3		6841.4	12.7400758680165	WIZ_HUMAN	+ 2
300ms_JY_None	300ms	JY	None	JY	300ms_JY_None_1	O95785|WIZ_HUMAN	O95785	WIZ	HUMAN	1	O95785_853.5_1	54510	GLAPGGLAVV_1	GLAPGGLAVV	GLAPGGLAVV	G	V		10	8 to 13 AAs	1	852.5068	853.5165	34.11	1.4256	1.4357	1.43065	PEAKS DB	G230921_024_Slot2-48_1_11562.d	NA	5_FDR001	3	27.84	2.8		709.4	9.47045552004783	WIZ_HUMAN	+ 1
300ms_JY_None	300ms	JY	None	JY	300ms_JY_None_1	O95793|STAU1_HUMAN	O95793	STAU1	HUMAN	1	O95793_520.8_2	16446	APNPAKATVTA_2	APNPAKATVTA	APNPAKATVTA	A	A		11	8 to 13 AAs	2	1039.5662	520.7927	14.43	0.8518	0.8619	0.85685	PEAKS DB	G230921_024_Slot2-48_1_11562.d	NA	5_FDR001	2	46.2	4.6		1687.7	10.7208427627728	STAU1_HUMAN	+ 2
300ms_JY_None	300ms	JY	None	JY	300ms_JY_None_1	O95793|STAU1_HUMAN	O95793	STAU1	HUMAN	1	O95793_589.8_2	11230	MPRTGNGPMSV_2	M(+15.99)PRTGNGPM(+15.99)SV	MPRTGNGPMSV	M	V	Oxidation (M)	11	8 to 13 AAs	2	1177.522	589.7672	10.63	0.8749	0.885	0.87995	PEAKS DB	G230921_013_Slot2-48_1_11551.d	NA	5_FDR001	2	29.37	-1.9	M1:Oxidation (M):1000.00;M9:Oxidation (M):1000.00	459.56	8.84410942136841	STAU1_HUMAN	+ 2
300ms_JY_None	300ms	JY	None	JY	300ms_JY_None_1	O95793|STAU1_HUMAN	O95793	STAU1	HUMAN	1	O95793_650.8_2	33823	APNPAKATVTAMI_2	APNPAKATVTAM(+15.99)I	APNPAKATVTAMI	A	I	Oxidation (M)	13	8 to 13 AAs	2	1299.6857	650.8493	22.23	0.9571	0.9672	0.96215	PEAKS DB	G230921_005_Slot2-48_1_11543.d	NA	5_FDR001	3	39.77	-1.2	M12:Oxidation (M):1000.00	1839.1	10.8447842122541	STAU1_HUMAN	+ 2
300ms_JY_None	300ms	JY	None	JY	300ms_JY_None_1	O95801|TTC4_HUMAN	O95801	TTC4	HUMAN	1	O95801_482.8_2	22331	NPHGARLSL_2	NPHGARLSL	NPHGARLSL	N	L		9	8 to 13 AAs	2	963.525	482.7729	17.41	0.8433	0.8534	0.84835	PEAKS DB	G230921_024_Slot2-48_1_11562.d	NA	5_FDR001	2	21.5	6.6		5844	12.5127404628035	TTC4_HUMAN	+ 2
300ms_JY_None	300ms	JY	None	JY	300ms_JY_None_1	O95807|TM50A_HUMAN	O95807	TM50A	HUMAN	1	O95807_1012.6_1	73222	VYPGIAVFF_1	VYPGIAVFF	VYPGIAVFF	V	F		9	8 to 13 AAs	1	1011.5429	1012.5566	41.44	1.563	1.5731	1.56805	PEAKS DB	G230921_013_Slot2-48_1_11551.d	NA	5_FDR001	1	34.73	6.3		255.04	7.99457972421575	TM50A_HUMAN	+ 1
300ms_JY_None	300ms	JY	None	JY	300ms_JY_None_1	O95817|BAG3_HUMAN	O95817	BAG3	HUMAN	1	O95817_452.2_2	18346	LPSSGRSSL_2	LPSSGRSSL	LPSSGRSSL	L	L		9	8 to 13 AAs	2	902.4821	452.249	14.87	0.7789	0.789	0.78395	PEAKS DB	G230921_005_Slot2-48_1_11543.d	NA	5_FDR001	3	27.63	1.5		8553.3	13.0622654268948	BAG3_HUMAN	+ 2
300ms_JY_None	300ms	JY	None	JY	300ms_JY_None_1	O95817|BAG3_HUMAN	O95817	BAG3	HUMAN	1	O95817_492.3_2	15402	APQRSQSPL_2	APQRSQSPL	APQRSQSPL	A	L		9	8 to 13 AAs	2	982.5195	492.2677	12.68	0.8162	0.8263	0.82125	PEAKS DB	G230921_013_Slot2-48_1_11551.d	NA	5_FDR001	3	29.51	1.3		1007.4	9.97642092077082	BAG3_HUMAN	+ 2
300ms_JY_None	300ms	JY	None	JY	300ms_JY_None_1	O95848|NUD14_HUMAN	O95848	NUD14	HUMAN	1	O95848_530.3_2	52766	SPYLRPLTL_2	SPYLRPLTL	SPYLRPLTL	S	L		9	8 to 13 AAs	2	1058.6124	530.3156	33.17	0.8595	0.8696	0.86455	PEAKS DB	G230921_024_Slot2-48_1_11562.d	NA	5_FDR001	6	37.63	4		5875.3	12.5204468039929	NUD14_HUMAN	+ 2
300ms_JY_None	300ms	JY	None	JY	300ms_JY_None_1	O95905|ECD_HUMAN	O95905	ECD	HUMAN	1	O95905_886.5_1	64889	FLPAGIVAV_1	FLPAGIVAV	FLPAGIVAV	F	V		9	8 to 13 AAs	1	885.5323	886.5388	38.72	1.4309	1.441	1.43595	PEAKS DB	G230921_005_Slot2-48_1_11543.d	NA	5_FDR001	3	36.47	-1		2670.2	11.3827320895719	ECD_HUMAN	+ 1
300ms_JY_None	300ms	JY	None	JY	300ms_JY_None_1	O95995|DRC4_HUMAN	O95995	DRC4	HUMAN	1	O95995_572.3_2	33639	LLYEHQNNL_2	LLYEHQNNL	LLYEHQNNL	L	L		9	8 to 13 AAs	2	1142.572	572.2925	21.11	0.8943	0.9045	0.8994	PEAKS DB	G230921_013_Slot2-48_1_11551.d	NA	5_FDR001	3	27.33	-1.3		658.51	9.36306153889868	DRC4_HUMAN	+ 2
300ms_JY_None	300ms	JY	None	JY	300ms_JY_None_1	O96005|CLPT1_HUMAN	O96005	CLPT1	HUMAN	1	O96005_1006.1_3	38496	AAAQEADGARSAVVAAGGGSSGQVTSNGSIGRD_3	A(+42.01)AAQEADGARSAVVAAGGGSSGQVTSNGSIGRD	AAAQEADGARSAVVAAGGGSSGQVTSNGSIGRD	A	D	Acetylation (Protein N-term)	33	others	3	3015.4241	1006.1464	24.4	1.3003	1.3104	1.30535	PEAKS DB	G230921_005_Slot2-48_1_11543.d	NA	5_FDR001	2	41.61	-2.3	A1:Acetylation (Protein N-term):1000.00	158.39	7.30733744308477	CLPT1_HUMAN	≥ +3
300ms_JY_None	300ms	JY	None	JY	300ms_JY_None_1	O96005|CLPT1_HUMAN	O96005	CLPT1	HUMAN	1	O96005_1033.6_1	56129	ALLETNPYL_1	ALLETNPYL	ALLETNPYL	A	L		9	8 to 13 AAs	1	1032.5491	1033.5601	34.99	1.5905	1.6006	1.59555	PEAKS DB	G230921_024_Slot2-48_1_11562.d	NA	5_FDR001	3	30.6	3.6		483.21	8.91650650122813	CLPT1_HUMAN	+ 1
300ms_JY_None	300ms	JY	None	JY	300ms_JY_None_1	O96005|CLPT1_HUMAN	O96005	CLPT1	HUMAN	1	O96005_1146.6_1	64213	ALLETNPYLL_1	ALLETNPYLL	ALLETNPYLL	A	L		10	8 to 13 AAs	1	1145.6332	1146.6482	39.41	1.6919	1.702	1.69695	PEAKS DB	G230921_024_Slot2-48_1_11562.d	NA	5_FDR001	2	34.63	6.8		123.41	6.94731549160306	CLPT1_HUMAN	+ 1
300ms_JY_None	300ms	JY	None	JY	300ms_JY_None_1	O96006|ZBED1_HUMAN	O96006	ZBED1	HUMAN	1	O96006_638.8_2	21190	VLVEDSNNHHL_2	VLVEDSNNHHL	VLVEDSNNHHL	V	L		11	8 to 13 AAs	2	1275.6207	638.8188	16.21	0.9859	0.996	0.99095	PEAKS DB	G230921_005_Slot2-48_1_11543.d	NA	5_FDR001	3	38.85	1.9		393.55	8.62040312962321	ZBED1_HUMAN	+ 2
300ms_JY_None	300ms	JY	None	JY	300ms_JY_None_1	O96018|APBA3_HUMAN	O96018	APBA3	HUMAN	1	O96018_429.2_2	11086	GPAERSGAL_2	GPAERSGAL	GPAERSGAL	G	L		9	8 to 13 AAs	2	856.4402	429.2274	11.14	0.7457	0.7558	0.75075	PEAKS DB	G230921_005_Slot2-48_1_11543.d	NA	5_FDR001	2	30.32	-0.1		843.69	9.72056919153033	APBA3_HUMAN	+ 2
300ms_JY_None	300ms	JY	None	JY	300ms_JY_None_1	O96020|CCNE2_HUMAN	O96020	CCNE2	HUMAN	1	O96020_1097.5_1	49377	AMLEEVNYI_1	AM(+15.99)LEEVNYI	AMLEEVNYI	A	I	Oxidation (M)	9	8 to 13 AAs	1	1096.511	1097.5216	30.02	1.5848	1.5949	1.58985	PEAKS DB	G230921_005_Slot2-48_1_11543.d	NA	5_FDR001	1	28.92	3.1	M2:Oxidation (M):1000.00	732.34	9.51636978696088	CCNE2_HUMAN	+ 1
300ms_JY_None	300ms	JY	None	JY	300ms_JY_None_1	O96028|NSD2_HUMAN	O96028	NSD2	HUMAN	1	O96028_1058.6_1	54126	SLLEQGLVEA_1	SLLEQGLVEA	SLLEQGLVEA	S	A		10	8 to 13 AAs	1	1057.5656	1058.572	32.65	1.5618	1.5719	1.56685	PEAKS DB	G230921_005_Slot2-48_1_11543.d	NA	5_FDR001	3	38.11	-0.8		790.33	9.62631136199458	NSD2_HUMAN	+ 1
300ms_JY_None	300ms	JY	None	JY	300ms_JY_None_1	P00338|LDHA_HUMAN	P00338	LDHA	HUMAN	1	P00338_527.3_2	36431	YLMGERLGV_2	YLM(+15.99)GERLGV	YLMGERLGV	Y	V	Oxidation (M)	9	8 to 13 AAs	2	1052.5325	527.2723	23.39	0.8506	0.8607	0.85565	PEAKS DB	G230921_005_Slot2-48_1_11543.d	NA	5_FDR001	1	22.21	-2.3	M3:Oxidation (M):1000.00	729.58	9.5109223711739	LDHA_HUMAN	+ 2
300ms_JY_None	300ms	JY	None	JY	300ms_JY_None_1	P00374|DYR_HUMAN	P00374	DYR	HUMAN	1	P00374_356.2_3	19570	RPLKGRINL_3	RPLKGRINL	RPLKGRINL	R	L		9	8 to 13 AAs	3	1065.677	356.2351	15.44	0.6995	0.7096	0.70455	PEAKS DB	G230921_005_Slot2-48_1_11543.d	NA	5_FDR001	1	26.9	6.2		242.13	7.91963803065581	DYR_HUMAN	≥ +3
300ms_JY_None	300ms	JY	None	JY	300ms_JY_None_1	P00403|COX2_HUMAN	P00403	COX2	HUMAN	1	P00403_561.3_2	58904	LPSLRILYM_2	LPSLRILYM(+15.99)	LPSLRILYM	L	)	Oxidation (M)	9	8 to 13 AAs	2	1120.6315	561.321	35.28	0.8757	0.8858	0.88075	PEAKS DB	G230921_005_Slot2-48_1_11543.d	NA	5_FDR001	3	35.5	-3.5	M9:Oxidation (M):1000.00	827.73	9.69301643674474	COX2_HUMAN	+ 2
300ms_JY_None	300ms	JY	None	JY	300ms_JY_None_1	P00403|COX2_HUMAN	P00403	COX2	HUMAN	1	P00403_649.3_2	60950	KIFEMGPVFTL_2	KIFEM(+15.99)GPVFTL	KIFEMGPVFTL	K	L	Oxidation (M)	11	8 to 13 AAs	2	1296.6787	649.3475	37.75	0.9454	0.9555	0.95045	PEAKS DB	G230921_024_Slot2-48_1_11562.d	NA	5_FDR001	3	42.88	1.3	M5:Oxidation (M):1000.00	5366.2	12.3896851099708	COX2_HUMAN	+ 2
300ms_JY_None	300ms	JY	None	JY	300ms_JY_None_1	P00491|PNPH_HUMAN	P00491	PNPH	HUMAN	1	P00491_515.8_2	39591	IPNFPRSTV_2	IPNFPRSTV	IPNFPRSTV	I	V		9	8 to 13 AAs	2	1029.5607	515.7878	24.97	0.8376	0.8478	0.8427	PEAKS DB	G230921_005_Slot2-48_1_11543.d	NA	5_FDR001	1	21.69	0.3		3438.5	11.7475636302551	PNPH_HUMAN	+ 2
300ms_JY_None	300ms	JY	None	JY	300ms_JY_None_1	P00519|ABL1_HUMAN	P00519	ABL1	HUMAN	1	P00519_472.8_2	27890	SPGQRSISL_2	SPGQRSISL	SPGQRSISL	S	L		9	8 to 13 AAs	2	943.5087	472.7618	19.44	0.8024	0.8125	0.80745	PEAKS DB	G230921_005_Slot2-48_1_11543.d	NA	5_FDR001	3	31.45	0.5		9938.2	13.278768860169	ABL1_HUMAN	+ 2
300ms_JY_None	300ms	JY	None	JY	300ms_JY_None_1	P00519|ABL1_HUMAN	P00519	ABL1	HUMAN	1	P00519_508.8_2	30551	KLLSSVKEI_2	KLLSSVKEI	KLLSSVKEI	K	I		9	8 to 13 AAs	2	1015.6277	508.8208	21.44	0.8611	0.8713	0.8662	PEAKS DB	G230921_024_Slot2-48_1_11562.d	NA	5_FDR001	3	36.36	-0.6		398.8	8.63952159951083	ABL1_HUMAN	+ 2
300ms_JY_None	300ms	JY	None	JY	300ms_JY_None_1	P00558|PGK1_HUMAN	P00558	PGK1	HUMAN	1	P00558_807.4_1	28298	MDEVVKA_1	M(+15.99)DEVVKA	MDEVVKA	M	A	Oxidation (M)	7	others	1	806.3844	807.3913	18.65	1.316	1.3262	1.3211	PEAKS DB	G230921_013_Slot2-48_1_11551.d	NA	5_FDR001	3	21.96	-0.5	M1:Oxidation (M):1000.00	332.46	8.37703696265003	PGK1_HUMAN	+ 1
300ms_JY_None	300ms	JY	None	JY	300ms_JY_None_1	P00558|PGK1_HUMAN	P00558	PGK1	HUMAN	1	P00558_991.5_1	25404	ALMDEVVKA_1	ALM(+15.99)DEVVKA	ALMDEVVKA	A	A	Oxidation (M)	9	8 to 13 AAs	1	990.5056	991.511	18.91	1.5174	1.5275	1.52245	PEAKS DB	G230921_024_Slot2-48_1_11562.d	NA	5_FDR001	5	35.21	-1.8	M3:Oxidation (M):1000.00	2942.6	11.5228757286608	PGK1_HUMAN	+ 1
300ms_JY_None	300ms	JY	None	JY	300ms_JY_None_1	P01033|TIMP1_HUMAN	P01033	TIMP1	HUMAN	1	P01033_1114.6_1	70497	APFEPLASGIL_1	APFEPLASGIL	APFEPLASGIL	A	L		11	8 to 13 AAs	1	1113.6069	1114.6156	40.01	1.6277	1.6377	1.6327	PEAKS DB	G230921_013_Slot2-48_1_11551.d	NA	5_FDR001	3	47.55	1.2		839.27	9.71299120186677	TIMP1_HUMAN	+ 1
300ms_JY_None	300ms	JY	None	JY	300ms_JY_None_1	P01106|MYC_HUMAN	P01106	MYC	HUMAN	1	P01106_441.8_2	17405	PAAKRVKL_2	PAAKRVKL	PAAKRVKL	P	L		8	8 to 13 AAs	2	881.5811	441.799	13.7	0.8263	0.8364	0.83135	PEAKS DB	G230921_013_Slot2-48_1_11551.d	NA	5_FDR001	3	33.05	2.8		16490	14.0093037783248	MYC_HUMAN	+ 2
300ms_JY_None	300ms	JY	None	JY	300ms_JY_None_1	P01106|MYC_HUMAN	P01106	MYC	HUMAN	1	P01106_511.3_2	7452	SPNPARGHSV_2	SPNPARGHSV	SPNPARGHSV	S	V		10	8 to 13 AAs	2	1020.5101	511.2629	8.14	0.8275	0.8376	0.83255	PEAKS DB	G230921_013_Slot2-48_1_11551.d	NA	5_FDR001	7	47.68	1.1		6499	12.6660020326449	MYC_HUMAN	+ 2
300ms_JY_None	300ms	JY	None	JY	300ms_JY_None_1	P01106|MYC_HUMAN	P01106	MYC	HUMAN	1	P01106_523.3_2	15557	YPAAKRVKL_2	YPAAKRVKL	YPAAKRVKL	Y	L		9	8 to 13 AAs	2	1044.6443	523.3311	14.16	0.8806	0.8907	0.88565	PEAKS DB	G230921_024_Slot2-48_1_11562.d	NA	5_FDR001	4	38.9	3.1		29563	14.8515050585569	MYC_HUMAN	+ 2
300ms_JY_None	300ms	JY	None	JY	300ms_JY_None_1	P01106|MYC_HUMAN	P01106	MYC	HUMAN	1	P01106_668.9_2	29904	KLVSEKLASYQA_2	KLVSEKLASYQA	KLVSEKLASYQA	K	A		12	8 to 13 AAs	2	1335.7397	668.8735	19.39	0.9842	0.9944	0.9893	PEAKS DB	G230921_013_Slot2-48_1_11551.d	NA	5_FDR001	3	54.98	-5.4		478.03	8.90095735085334	MYC_HUMAN	+ 2
300ms_JY_None	300ms	JY	None	JY	300ms_JY_None_1	P01130|LDLR_HUMAN	P01130	LDLR	HUMAN	1	P01130_478.9_3	38855	KPRAIVVDPVHGF_3	KPRAIVVDPVHGF	KPRAIVVDPVHGF	K	F		13	8 to 13 AAs	3	1433.8142	478.9467	25.56	0.7825	0.7927	0.7876	PEAKS DB	G230921_024_Slot2-48_1_11562.d	NA	5_FDR001	4	47.67	2.9		714.66	9.48111323169772	LDLR_HUMAN	≥ +3
300ms_JY_None	300ms	JY	None	JY	300ms_JY_None_1	P01374|TNFB_HUMAN	P01374	TNFB	HUMAN	1	P01374_1208.7_1	72160	LLVPTSGIYFV_1	LLVPTSGIYFV	LLVPTSGIYFV	L	V		11	8 to 13 AAs	1	1207.6852	1208.6936	40.82	1.7133	1.7234	1.71835	PEAKS DB	G230921_013_Slot2-48_1_11551.d	NA	5_FDR001	0	44.71	0.9		0	NA	TNFB_HUMAN	+ 1
300ms_JY_None	300ms	JY	None	JY	300ms_JY_None_1	P01861|IGHG4_HUMAN:P01857|IGHG1_HUMAN:P01860|IGHG3_HUMAN:P0DOX5|IGG1_HUMAN	P01861	IGHG4	HUMAN	1	P01861_531.3_2	34652	LMISRTPEV_2	LM(+15.99)ISRTPEV	LMISRTPEV	L	V	Oxidation (M)	9	8 to 13 AAs	2	1060.5587	531.2868	22.64	0.8283	0.8384	0.83335	PEAKS DB	G230921_005_Slot2-48_1_11543.d	NA	5_FDR001	5	33.49	0.3	M2:Oxidation (M):1000.00	10718	13.3877481007113	IGHG4_HUMAN	+ 2
300ms_JY_None	300ms	JY	None	JY	300ms_JY_None_1	P01861|IGHG4_HUMAN:P01857|IGHG1_HUMAN:P01860|IGHG3_HUMAN:P0DOX5|IGG1_HUMAN	P01861	IGHG4	HUMAN	1	P01861_615.8_2	40756	QPREPQVYTL_2	QPREPQVYTL	QPREPQVYTL	Q	L		10	8 to 13 AAs	2	1229.6404	615.8275	24.37	0.9211	0.9312	0.92615	PEAKS DB	G230921_013_Slot2-48_1_11551.d	NA	5_FDR001	3	33.09	0		11368	13.4726908392428	IGHG4_HUMAN	+ 2
300ms_JY_None	300ms	JY	None	JY	300ms_JY_None_1	P01861|IGHG4_HUMAN:P01857|IGHG1_HUMAN:P01860|IGHG3_HUMAN:P0DOX5|IGG1_HUMAN	P01861	IGHG4	HUMAN	1	P01861_769.9_2	65625	LYSLSSVVTVPSSSL_2	LYSLSSVVTVPSSSL	LYSLSSVVTVPSSSL	L	L		15	others	2	1537.824	769.9203	39.04	1.0676	1.0778	1.0727	PEAKS DB	G230921_005_Slot2-48_1_11543.d	NA	5_FDR001	3	46.05	1.3		869.37	9.76382650209422	IGHG4_HUMAN	+ 2
300ms_JY_None	300ms	JY	None	JY	300ms_JY_None_1	P01861|IGHG4_HUMAN:P01857|IGHG1_HUMAN:P01860|IGHG3_HUMAN:P0DOX5|IGG1_HUMAN	P01861	IGHG4	HUMAN	1	P01861_1050.4_1	64506	DSDGSFFLY_1	DSDGSFFLY	DSDGSFFLY	D	Y		9	8 to 13 AAs	1	1049.4342	1050.4438	38.47	1.4854	1.4955	1.49045	PEAKS DB	G230921_005_Slot2-48_1_11543.d	NA	5_FDR001	2	30.24	2.3		361.09	8.49621465672376	IGHG4_HUMAN	+ 1
300ms_JY_None	300ms	JY	None	JY	300ms_JY_None_1	P01861|IGHG4_HUMAN:P01857|IGHG1_HUMAN:P01860|IGHG3_HUMAN:P0DOX5|IGG1_HUMAN	P01861	IGHG4	HUMAN	1	P01861_1124.6_1	67284	GLYSLSSVVTV_1	GLYSLSSVVTV	GLYSLSSVVTV	G	V		11	8 to 13 AAs	1	1123.6124	1124.6212	38.43	1.6628	1.6729	1.66785	PEAKS DB	G230921_013_Slot2-48_1_11551.d	NA	5_FDR001	3	34.08	1.3		400.61	8.64605462383185	IGHG4_HUMAN	+ 1
300ms_JY_None	300ms	JY	None	JY	300ms_JY_None_1	P01876|IGHA1_HUMAN	P01876	IGHA1	HUMAN	1	P01876_326.9_3	6890	RLAGKPTHV_3	RLAGKPTHV	RLAGKPTHV	R	V		9	8 to 13 AAs	3	977.577	326.8672	7.74	0.7189	0.729	0.72395	PEAKS DB	G230921_013_Slot2-48_1_11551.d	NA	5_FDR001	3	35.45	3		656.54	9.35873910042626	IGHA1_HUMAN	≥ +3
300ms_JY_None	300ms	JY	None	JY	300ms_JY_None_1	P01876|IGHA1_HUMAN	P01876	IGHA1	HUMAN	1	P01876_417.2_2	6071	TPSSGKSAV_2	TPSSGKSAV	TPSSGKSAV	T	V		9	8 to 13 AAs	2	832.429	417.222	7.19	0.7436	0.7538	0.7487	PEAKS DB	G230921_013_Slot2-48_1_11551.d	NA	5_FDR001	3	33.92	0.5		1409.4	10.460865403846	IGHA1_HUMAN	+ 2
300ms_JY_None	300ms	JY	None	JY	300ms_JY_None_1	P01876|IGHA1_HUMAN	P01876	IGHA1	HUMAN	1	P01876_490.8_2	16656	KPTHVNVSV_2	KPTHVNVSV	KPTHVNVSV	K	V		9	8 to 13 AAs	2	979.545	490.7812	13.96	0.8085	0.8186	0.81355	PEAKS DB	G230921_005_Slot2-48_1_11543.d	NA	5_FDR001	1	21.85	2.8		0	NA	IGHA1_HUMAN	+ 2
300ms_JY_None	300ms	JY	None	JY	300ms_JY_None_1	P01876|IGHA1_HUMAN	P01876	IGHA1	HUMAN	1	P01876_494.3_2	61101	SPKVFPLSL_2	SPKVFPLSL	SPKVFPLSL	S	L		9	8 to 13 AAs	2	986.58	494.2973	36.5	0.834	0.8441	0.83905	PEAKS DB	G230921_005_Slot2-48_1_11543.d	NA	5_FDR001	1	19.71	0.1		527.04	9.04176864995163	IGHA1_HUMAN	+ 2
300ms_JY_None	300ms	JY	None	JY	300ms_JY_None_1	P01889|HLAB_HUMAN	P01889	HLAB	HUMAN	1	P01889_498.3_2	65179	APRTVLLLL_2	APRTVLLLL	APRTVLLLL	A	L		9	8 to 13 AAs	2	994.6539	498.3342	38.81	0.8522	0.8623	0.85725	PEAKS DB	G230921_005_Slot2-48_1_11543.d	NA	5_FDR001	1	20.28	0		5321.8	12.3776985777299	HLAB_HUMAN	+ 2
300ms_JY_None	300ms	JY	None	JY	300ms_JY_None_1	P01889|HLAB_HUMAN	P01889	HLAB	HUMAN	1	P01889_508.3_2	39673	LVMAPRTVL_2	LVM(+15.99)APRTVL	LVMAPRTVL	L	L	Oxidation (M)	9	8 to 13 AAs	2	1014.5896	508.3025	25.11	0.8474	0.8575	0.85245	PEAKS DB	G230921_005_Slot2-48_1_11543.d	NA	5_FDR001	3	34.52	0.8	M3:Oxidation (M):1000.00	47036	15.5214777563578	HLAB_HUMAN	+ 2
300ms_JY_None	300ms	JY	None	JY	300ms_JY_None_1	P01889|HLAB_HUMAN	P01889	HLAB	HUMAN	1	P01889_508.3_2	43373	VMAPRTVLL_2	VM(+15.99)APRTVLL	VMAPRTVLL	V	L	Oxidation (M)	9	8 to 13 AAs	2	1014.5896	508.3036	28.03	0.8401	0.8502	0.84515	PEAKS DB	G230921_024_Slot2-48_1_11562.d	NA	5_FDR001	3	34.39	3	M2:Oxidation (M):1000.00	5739.7	12.4867596174127	HLAB_HUMAN	+ 2
300ms_JY_None	300ms	JY	None	JY	300ms_JY_None_1	P01889|HLAB_HUMAN	P01889	HLAB	HUMAN	1	P01889_577.4_2	67579	APRTVLLLLSA_2	APRTVLLLLSA	APRTVLLLLSA	A	A		11	8 to 13 AAs	2	1152.723	577.3678	38.58	0.9134	0.9235	0.91845	PEAKS DB	G230921_013_Slot2-48_1_11551.d	NA	5_FDR001	3	26.15	-1.7		1361	10.410451351504	HLAB_HUMAN	+ 2
300ms_JY_None	300ms	JY	None	JY	300ms_JY_None_1	P01889|HLAB_HUMAN	P01889	HLAB	HUMAN	1	P01889_589.8_2	33008	YAYDGKDYIA_2	YAYDGKDYIA	YAYDGKDYIA	Y	A		10	8 to 13 AAs	2	1177.5291	589.7733	21.82	0.8802	0.8903	0.88525	PEAKS DB	G230921_005_Slot2-48_1_11543.d	NA	5_FDR001	2	43.55	2.5		1234.8	10.2700616727278	HLAB_HUMAN	+ 2
300ms_JY_None	300ms	JY	None	JY	300ms_JY_None_1	P01889|HLAB_HUMAN	P01889	HLAB	HUMAN	1	P01889_646.3_2	49837	YAYDGKDYIAL_2	YAYDGKDYIAL	YAYDGKDYIAL	Y	L		11	8 to 13 AAs	2	1290.6132	646.3144	30.26	0.9498	0.96	0.9549	PEAKS DB	G230921_005_Slot2-48_1_11543.d	NA	5_FDR001	3	47.79	0.8		1251.7	10.2896731118091	HLAB_HUMAN	+ 2
300ms_JY_None	300ms	JY	None	JY	300ms_JY_None_1	P01889|HLAB_HUMAN:P10321|HLAC_HUMAN:P13747|HLAE_HUMAN	P01889	HLAB	HUMAN	1	P01889_823.4_2	65538	ISVGYVDDTQFVRF_2	ISVGYVDDTQFVRF	ISVGYVDDTQFVRF	I	F		14	others	2	1644.8147	823.4184	37.44	1.0802	1.0903	1.08525	PEAKS DB	G230921_013_Slot2-48_1_11551.d	NA	5_FDR001	3	38.91	4.6		92.172	6.52625665035555	HLAB_HUMAN	+ 2
300ms_JY_None	300ms	JY	None	JY	300ms_JY_None_1	P01889|HLAB_HUMAN:P10321|HLAC_HUMAN:P13747|HLAE_HUMAN	P01889	HLAB	HUMAN	1	P01889_880.9_2	60693	ISVGYVDDTQFVRFD_2	ISVGYVDDTQFVRFD	ISVGYVDDTQFVRFD	I	D		15	others	2	1759.8417	880.9254	36.29	1.1093	1.1194	1.11435	PEAKS DB	G230921_005_Slot2-48_1_11543.d	NA	5_FDR001	2	46.69	-3.1		256.17	8.00095772171723	HLAB_HUMAN	+ 2
300ms_JY_None	300ms	JY	None	JY	300ms_JY_None_1	P01889|HLAB_HUMAN:P10321|HLAC_HUMAN	P01889	HLAB	HUMAN	1	P01889_982_2	61891	ISVGYVDDTQFVRFDSD_2	ISVGYVDDTQFVRFDSD	ISVGYVDDTQFVRFDSD	I	D		17	others	2	1961.9006	981.9579	35.43	1.1737	1.1838	1.17875	PEAKS DB	G230921_013_Slot2-48_1_11551.d	NA	5_FDR001	2	48.14	0.3		0	NA	HLAB_HUMAN	+ 2
300ms_JY_None	300ms	JY	None	JY	300ms_JY_None_1	P01903|DRA_HUMAN	P01903	DRA	HUMAN	1	P01903_492.3_2	9287	NAAERRGPL_2	NAAERRGPL	NAAERRGPL	N	L		9	8 to 13 AAs	2	982.5308	492.2734	10.13	0.8287	0.8388	0.83375	PEAKS DB	G230921_005_Slot2-48_1_11543.d	NA	5_FDR001	3	29.54	1.5		107210	16.7100799537171	DRA_HUMAN	+ 2
300ms_JY_None	300ms	JY	None	JY	300ms_JY_None_1	P01903|DRA_HUMAN	P01903	DRA	HUMAN	1	P01903_793.9_2	43591	TGVSETVFLPREDH_2	TGVSETVFLPREDH	TGVSETVFLPREDH	T	H		14	others	2	1585.7736	793.8937	25.77	1.0761	1.0863	1.0812	PEAKS DB	G230921_013_Slot2-48_1_11551.d	NA	5_FDR001	7	43.86	-0.5		2532.3	11.306232614734	DRA_HUMAN	+ 2
300ms_JY_None	300ms	JY	None	JY	300ms_JY_None_1	P01903|DRA_HUMAN	P01903	DRA	HUMAN	1	P01903_797.4_2	64406	VPPEVTVLTNSPVEL_2	VPPEVTVLTNSPVEL	VPPEVTVLTNSPVEL	V	L		15	others	2	1592.8661	797.4384	39.5	1.0693	1.0794	1.07435	PEAKS DB	G230921_024_Slot2-48_1_11562.d	NA	5_FDR001	2	45.63	-2.4		0	NA	DRA_HUMAN	+ 2
300ms_JY_None	300ms	JY	None	JY	300ms_JY_None_1	P01903|DRA_HUMAN	P01903	DRA	HUMAN	1	P01903_799.4_2	45060	AQGALANIAVDKANLE_2	AQGALANIAVDKANLE	AQGALANIAVDKANLE	A	E		16	others	2	1596.847	799.4333	28.87	1.0494	1.0595	1.05445	PEAKS DB	G230921_024_Slot2-48_1_11562.d	NA	5_FDR001	3	50.73	3.2		403.49	8.65638910831078	DRA_HUMAN	+ 2
300ms_JY_None	300ms	JY	None	JY	300ms_JY_None_1	P01906|DQA2_HUMAN	P01906	DQA2	HUMAN	1	P01906_516.8_2	52585	FIIQGLRSV_2	FIIQGLRSV	FIIQGLRSV	F	V		9	8 to 13 AAs	2	1031.6128	516.8147	33.07	0.8563	0.8664	0.86135	PEAKS DB	G230921_024_Slot2-48_1_11562.d	NA	5_FDR001	6	33.63	2		15003	13.8729633904287	DQA2_HUMAN	+ 2
300ms_JY_None	300ms	JY	None	JY	300ms_JY_None_1	P01909|DQA1_HUMAN:P01906|DQA2_HUMAN	P01909	DQA1	HUMAN	1	P01909_565.8_2	34627	IVADHVASYGV_2	IVADHVASYGV	IVADHVASYGV	I	V		11	8 to 13 AAs	2	1129.5768	565.795	22.56	0.8773	0.8875	0.8824	PEAKS DB	G230921_005_Slot2-48_1_11543.d	NA	5_FDR001	1	41.4	-1.2		271.83	8.08656087495595	DQA1_HUMAN	+ 2
300ms_JY_None	300ms	JY	None	JY	300ms_JY_None_1	P01909|DQA1_HUMAN:P01906|DQA2_HUMAN	P01909	DQA1	HUMAN	1	P01909_744.9_2	37961	EDIVADHVASYGVN_2	EDIVADHVASYGVN	EDIVADHVASYGVN	E	N		14	others	2	1487.6892	744.8521	25.13	0.9984	1.0085	1.00345	PEAKS DB	G230921_024_Slot2-48_1_11562.d	NA	5_FDR001	2	60.09	0.3		0	NA	DQA1_HUMAN	+ 2
300ms_JY_None	300ms	JY	None	JY	300ms_JY_None_1	P01909|DQA1_HUMAN	P01909	DQA1	HUMAN	1	P01909_759.9_2	51632	EVPEVTVFSKSPVT_2	EVPEVTVFSKSPVT	EVPEVTVFSKSPVT	E	T		14	others	2	1517.7977	759.9059	31.24	1.0187	1.0288	1.02375	PEAKS DB	G230921_005_Slot2-48_1_11543.d	NA	5_FDR001	3	53.66	-0.3		401.78	8.65026194045878	DQA1_HUMAN	+ 2
300ms_JY_None	300ms	JY	None	JY	300ms_JY_None_1	P01920|DQB1_HUMAN	P01920	DQB1	HUMAN	1	P01920_991.5_1	31517	AMLSTPVAEG_1	AM(+15.99)LSTPVAEG	AMLSTPVAEG	A	G	Oxidation (M)	10	8 to 13 AAs	1	990.4692	991.4761	20.21	1.4939	1.504	1.49895	PEAKS DB	G230921_013_Slot2-48_1_11551.d	NA	5_FDR001	3	44.15	-0.4	M2:Oxidation (M):1000.00	1513	10.5631962722167	DQB1_HUMAN	+ 1
300ms_JY_None	300ms	JY	None	JY	300ms_JY_None_1	P02545|LMNA_HUMAN	P02545	LMNA	HUMAN	1	P02545_552.8_2	39430	RLAVYIDRV_2	RLAVYIDRV	RLAVYIDRV	R	V		9	8 to 13 AAs	2	1103.6451	552.8305	24.88	0.8943	0.9045	0.8994	PEAKS DB	G230921_005_Slot2-48_1_11543.d	NA	5_FDR001	2	26.02	1.2		2495.2	11.2849397424868	LMNA_HUMAN	+ 2
300ms_JY_None	300ms	JY	None	JY	300ms_JY_None_1	P02786|TFR1_HUMAN	P02786	TFR1	HUMAN	1	P02786_613.7_3	50025	GEPLSYTRFSLARQVD_3	GEPLSYTRFSLARQVD	GEPLSYTRFSLARQVD	G	D		16	others	3	1837.9323	613.6514	29.02	0.8235	0.8336	0.82855	PEAKS DB	G230921_013_Slot2-48_1_11551.d	NA	5_FDR001	2	27.87	0.1		1424.8	10.4765437062143	TFR1_HUMAN	≥ +3
300ms_JY_None	300ms	JY	None	JY	300ms_JY_None_1	P02786|TFR1_HUMAN	P02786	TFR1	HUMAN	1	P02786_656.9_2	43311	SVIIVDKNGRLV_2	SVIIVDKNGRLV	SVIIVDKNGRLV	S	V		12	8 to 13 AAs	2	1311.7874	656.9005	25.64	0.9786	0.9887	0.98365	PEAKS DB	G230921_013_Slot2-48_1_11551.d	NA	5_FDR001	3	35.53	-0.7		1907.6	10.897542972507	TFR1_HUMAN	+ 2
300ms_JY_None	300ms	JY	None	JY	300ms_JY_None_1	P02786|TFR1_HUMAN	P02786	TFR1	HUMAN	1	P02786_767.4_2	41662	FAEKVANAESLNAIG_2	FAEKVANAESLNAIG	FAEKVANAESLNAIG	F	G		15	others	2	1532.7834	767.4018	26	1.0284	1.0385	1.03345	PEAKS DB	G230921_005_Slot2-48_1_11543.d	NA	5_FDR001	2	28.97	3.6		346.48	8.43662826729284	TFR1_HUMAN	+ 2
300ms_JY_None	300ms	JY	None	JY	300ms_JY_None_1	P02786|TFR1_HUMAN	P02786	TFR1	HUMAN	1	P02786_768.4_2	59152	GRLVYLVENPGGYV_2	GRLVYLVENPGGYV	GRLVYLVENPGGYV	G	V		14	others	2	1534.8143	768.4152	33.89	1.0514	1.0616	1.0565	PEAKS DB	G230921_013_Slot2-48_1_11551.d	NA	5_FDR001	2	46.02	1		683.41	9.41660754793824	TFR1_HUMAN	+ 2
300ms_JY_None	300ms	JY	None	JY	300ms_JY_None_1	P02786|TFR1_HUMAN	P02786	TFR1	HUMAN	1	P02786_786.5_1	56896	SLNAIGVL_1	SLNAIGVL	SLNAIGVL	S	L		8	8 to 13 AAs	1	785.4647	786.4739	34.32	1.3569	1.367	1.36195	PEAKS DB	G230921_005_Slot2-48_1_11543.d	NA	5_FDR001	2	25.36	2.5		71284	16.1212906734555	TFR1_HUMAN	+ 1
300ms_JY_None	300ms	JY	None	JY	300ms_JY_None_1	P02786|TFR1_HUMAN	P02786	TFR1	HUMAN	1	P02786_803.9_2	57498	GRLVYLVENPGGYVA_2	GRLVYLVENPGGYVA	GRLVYLVENPGGYVA	G	A		15	others	2	1605.8514	803.9329	33.02	1.0567	1.0668	1.06175	PEAKS DB	G230921_013_Slot2-48_1_11551.d	NA	5_FDR001	3	47.25	-0.1		933.44	9.86641348112345	TFR1_HUMAN	+ 2
300ms_JY_None	300ms	JY	None	JY	300ms_JY_None_1	P02786|TFR1_HUMAN	P02786	TFR1	HUMAN	1	P02786_825.4_2	59377	NGRLVYLVENPGGYV_2	NGRLVYLVENPGGYV	NGRLVYLVENPGGYV	N	V		15	others	2	1648.8573	825.4363	34.02	1.0689	1.079	1.07395	PEAKS DB	G230921_013_Slot2-48_1_11551.d	NA	5_FDR001	3	49.1	0.4		174.32	7.44559429134118	TFR1_HUMAN	+ 2
300ms_JY_None	300ms	JY	None	JY	300ms_JY_None_1	P02786|TFR1_HUMAN	P02786	TFR1	HUMAN	1	P02786_861_2	53777	NGRLVYLVENPGGYVA_2	NGRLVYLVENPGGYVA	NGRLVYLVENPGGYVA	N	A		16	others	2	1719.8944	860.9539	33.67	1.1109	1.1211	1.116	PEAKS DB	G230921_024_Slot2-48_1_11562.d	NA	5_FDR001	3	44.13	-0.7		523.49	9.03201816802306	TFR1_HUMAN	+ 2
300ms_JY_None	300ms	JY	None	JY	300ms_JY_None_1	P02792|FRIL_HUMAN	P02792	FRIL	HUMAN	1	P02792_576.3_2	24424	TPDAMKAAMAL_2	TPDAM(+15.99)KAAM(+15.99)AL	TPDAMKAAMAL	T	L	Oxidation (M)	11	8 to 13 AAs	2	1150.5363	576.278	18.56	0.8964	0.9065	0.90145	PEAKS DB	G230921_024_Slot2-48_1_11562.d	NA	5_FDR001	3	30.07	4.4	M5:Oxidation (M):1000.00;M9:Oxidation (M):1000.00	2819.3	11.4611212870415	FRIL_HUMAN	+ 2
300ms_JY_None	300ms	JY	None	JY	300ms_JY_None_1	P02792|FRIL_HUMAN	P02792	FRIL	HUMAN	1	P02792_962.5_2	41332	SSQIRQNYSTDVEAAVN_2	S(+42.01)SQIRQNYSTDVEAAVN	SSQIRQNYSTDVEAAVN	S	N	Acetylation (Protein N-term)	17	others	2	1922.897	962.4565	25.85	1.1801	1.1903	1.1852	PEAKS DB	G230921_005_Slot2-48_1_11543.d	NA	5_FDR001	3	42.85	0.8	S1:Acetylation (Protein N-term):1000.00	283.27	8.14603400948227	FRIL_HUMAN	+ 2
300ms_JY_None	300ms	JY	None	JY	300ms_JY_None_1	P03891|NU2M_HUMAN	P03891	NU2M	HUMAN	1	P03891_1007.6_1	62161	TIFAGTLITA_1	TIFAGTLITA	TIFAGTLITA	T	A		10	8 to 13 AAs	1	1006.5699	1007.5818	38.38	1.5347	1.5448	1.53975	PEAKS DB	G230921_024_Slot2-48_1_11562.d	NA	5_FDR001	3	38.71	4.6		4425.4	12.1115921470747	NU2M_HUMAN	+ 1
300ms_JY_None	300ms	JY	None	JY	300ms_JY_None_1	P03923|NU6M_HUMAN	P03923	NU6M	HUMAN	1	P03923_918.5_1	67473	SPIYGGLVL_1	SPIYGGLVL	SPIYGGLVL	S	L		9	8 to 13 AAs	1	917.5222	918.5303	38.53	1.4713	1.4814	1.47635	PEAKS DB	G230921_013_Slot2-48_1_11551.d	NA	5_FDR001	3	34.08	0.9		937.93	9.87333644468885	NU6M_HUMAN	+ 1
300ms_JY_None	300ms	JY	None	JY	300ms_JY_None_1	P04035|HMDH_HUMAN	P04035	HMDH	HUMAN	1	P04035_524.3_2	47599	IPAYKLETL_2	IPAYKLETL	IPAYKLETL	I	L		9	8 to 13 AAs	2	1046.6012	524.3088	29.07	0.8883	0.8984	0.89335	PEAKS DB	G230921_005_Slot2-48_1_11543.d	NA	5_FDR001	3	36.86	1.7		1763.3	10.7840622339045	HMDH_HUMAN	+ 2
300ms_JY_None	300ms	JY	None	JY	300ms_JY_None_1	P04035|HMDH_HUMAN	P04035	HMDH	HUMAN	1	P04035_861.5_1	64221	ILGPTFTL_1	ILGPTFTL	ILGPTFTL	I	L		8	8 to 13 AAs	1	860.5007	861.5122	39.44	1.4236	1.4337	1.42865	PEAKS DB	G230921_024_Slot2-48_1_11562.d	NA	5_FDR001	3	35.31	4.9		4230.6	12.0466465710898	HMDH_HUMAN	+ 1
300ms_JY_None	300ms	JY	None	JY	300ms_JY_None_1	P04035|HMDH_HUMAN	P04035	HMDH	HUMAN	1	P04035_932.5_1	67141	AILGPTFTL_1	AILGPTFTL	AILGPTFTL	A	L		9	8 to 13 AAs	1	931.5378	932.5449	39.77	1.4959	1.506	1.50095	PEAKS DB	G230921_005_Slot2-48_1_11543.d	NA	5_FDR001	3	36.96	-0.3		872.58	9.76914359652663	HMDH_HUMAN	+ 1
300ms_JY_None	300ms	JY	None	JY	300ms_JY_None_1	P04040|CATA_HUMAN	P04040	CATA	HUMAN	1	P04040_528.3_2	10898	KPKNAIHTF_2	KPKNAIHTF	KPKNAIHTF	K	F		9	8 to 13 AAs	2	1054.5923	528.3029	11.01	0.8721	0.8822	0.87715	PEAKS DB	G230921_005_Slot2-48_1_11543.d	NA	5_FDR001	1	26.37	-0.9		136.96	7.09761079662642	CATA_HUMAN	+ 2
300ms_JY_None	300ms	JY	None	JY	300ms_JY_None_1	P04075|ALDOA_HUMAN	P04075	ALDOA	HUMAN	1	P04075_534.8_2	38656	ALSDHHIYL_2	ALSDHHIYL	ALSDHHIYL	A	L		9	8 to 13 AAs	2	1067.5399	534.7795	23.39	0.8854	0.8956	0.8905	PEAKS DB	G230921_013_Slot2-48_1_11551.d	NA	5_FDR001	4	38.43	4.3		25095	14.6151123256469	ALDOA_HUMAN	+ 2
300ms_JY_None	300ms	JY	None	JY	300ms_JY_None_1	P04083|ANXA1_HUMAN	P04083	ANXA1	HUMAN	1	P04083_525.8_2	40025	KPAFFAEKL_2	KPAFFAEKL	KPAFFAEKL	K	L		9	8 to 13 AAs	2	1049.5909	525.8019	26.19	0.8559	0.866	0.86095	PEAKS DB	G230921_024_Slot2-48_1_11562.d	NA	5_FDR001	3	33.74	-1.7		906.96	9.82489511420639	ANXA1_HUMAN	+ 2
300ms_JY_None	300ms	JY	None	JY	300ms_JY_None_1	P04114|APOB_HUMAN	P04114	APOB	HUMAN	1	P04114_605.3_2	17400	SYKADTVAKVQ_2	SYKADTVAKVQ	SYKADTVAKVQ	S	Q		11	8 to 13 AAs	2	1208.64	605.3323	13.63	0.93	0.9401	0.93505	PEAKS DB	G230921_013_Slot2-48_1_11551.d	NA	5_FDR001	2	52.49	8.4		242.86	7.92398108175045	APOB_HUMAN	+ 2
300ms_JY_None	300ms	JY	None	JY	300ms_JY_None_1	P04114|APOB_HUMAN	P04114	APOB	HUMAN	1	P04114_620.3_2	20362	SASYKADTVAKV_2	SASYKADTVAKV	SASYKADTVAKV	S	V		12	8 to 13 AAs	2	1238.6506	620.332	15.07	0.9438	0.9539	0.94885	PEAKS DB	G230921_013_Slot2-48_1_11551.d	NA	5_FDR001	3	48.33	-0.9		378.53	8.56426383380632	APOB_HUMAN	+ 2
300ms_JY_None	300ms	JY	None	JY	300ms_JY_None_1	P04114|APOB_HUMAN	P04114	APOB	HUMAN	1	P04114_684.4_2	17397	SASYKADTVAKVQ_2	SASYKADTVAKVQ	SASYKADTVAKVQ	S	Q		13	8 to 13 AAs	2	1366.7092	684.3604	13.64	0.9988	1.0089	1.00385	PEAKS DB	G230921_013_Slot2-48_1_11551.d	NA	5_FDR001	3	56.97	-2.2		1547	10.595257481449	APOB_HUMAN	+ 2
300ms_JY_None	300ms	JY	None	JY	300ms_JY_None_1	P04114|APOB_HUMAN	P04114	APOB	HUMAN	1	P04114_712.9_2	16319	SASYKADTVAKVQG_2	SASYKADTVAKVQG	SASYKADTVAKVQG	S	G		14	others	2	1423.7307	712.8736	14.4	1.0045	1.0146	1.00955	PEAKS DB	G230921_024_Slot2-48_1_11562.d	NA	5_FDR001	3	60.26	1.4		258.58	8.01446688326532	APOB_HUMAN	+ 2
300ms_JY_None	300ms	JY	None	JY	300ms_JY_None_1	P04114|APOB_HUMAN	P04114	APOB	HUMAN	1	P04114_740.9_2	25883	LSASYKADTVAKVQ_2	LSASYKADTVAKVQ	LSASYKADTVAKVQ	L	Q		14	others	2	1479.7932	740.9053	17.56	1.0672	1.0774	1.0723	PEAKS DB	G230921_013_Slot2-48_1_11551.d	NA	5_FDR001	3	47.24	2		249.95	7.96549571679616	APOB_HUMAN	+ 2
300ms_JY_None	300ms	JY	None	JY	300ms_JY_None_1	P04114|APOB_HUMAN	P04114	APOB	HUMAN	1	P04114_792.4_1	56372	IPSFTID_1	IPSFTID	IPSFTID	I	D		7	others	1	791.4065	792.4135	32.46	1.3367	1.3468	1.34175	PEAKS DB	G230921_013_Slot2-48_1_11551.d	NA	5_FDR001	2	19.94	-0.4		1398.7	10.4498708440737	APOB_HUMAN	+ 1
300ms_JY_None	300ms	JY	None	JY	300ms_JY_None_1	P04114|APOB_HUMAN	P04114	APOB	HUMAN	1	P04114_842.5_2	71452	TPDFIVPLTDLRIPS_2	TPDFIVPLTDLRIPS	TPDFIVPLTDLRIPS	T	S		15	others	2	1682.9243	842.469	40.49	1.1146	1.1247	1.11965	PEAKS DB	G230921_013_Slot2-48_1_11551.d	NA	5_FDR001	2	37.06	-0.5		962.8	9.91109233158713	APOB_HUMAN	+ 2
300ms_JY_None	300ms	JY	None	JY	300ms_JY_None_1	P04114|APOB_HUMAN	P04114	APOB	HUMAN	1	P04114_874_2	68307	IEGNLIFDPNNYLPK_2	IEGNLIFDPNNYLPK	IEGNLIFDPNNYLPK	I	K		15	others	2	1745.8988	873.964	38.9	1.1429	1.153	1.14795	PEAKS DB	G230921_013_Slot2-48_1_11551.d	NA	5_FDR001	3	29.8	8.4		390.22	8.60814391226646	APOB_HUMAN	+ 2
300ms_JY_None	300ms	JY	None	JY	300ms_JY_None_1	P04114|APOB_HUMAN	P04114	APOB	HUMAN	1	P04114_938.5_2	67984	IEGNLIFDPNNYLPKE_2	IEGNLIFDPNNYLPKE	IEGNLIFDPNNYLPKE	I	E		16	others	2	1874.9414	938.4756	38.75	1.13	1.1401	1.13505	PEAKS DB	G230921_013_Slot2-48_1_11551.d	NA	5_FDR001	3	45.8	-2.5		0	NA	APOB_HUMAN	+ 2
300ms_JY_None	300ms	JY	None	JY	300ms_JY_None_1	P04150|GCR_HUMAN	P04150	GCR	HUMAN	1	P04150_544.3_2	20198	KLLDSMHEV_2	KLLDSM(+15.99)HEV	KLLDSMHEV	K	V	Oxidation (M)	9	8 to 13 AAs	2	1086.538	544.2758	15.72	0.8688	0.879	0.8739	PEAKS DB	G230921_005_Slot2-48_1_11543.d	NA	5_FDR001	1	28.17	-0.8	M6:Oxidation (M):1000.00	317.16	8.309067020588	GCR_HUMAN	+ 2
300ms_JY_None	300ms	JY	None	JY	300ms_JY_None_1	P04156|PRIO_HUMAN	P04156	PRIO	HUMAN	1	P04156_1184.7_1	73603	VLFSSPPVILL_1	VLFSSPPVILL	VLFSSPPVILL	V	L		11	8 to 13 AAs	1	1183.7216	1184.7263	41.66	1.6987	1.7088	1.70375	PEAKS DB	G230921_013_Slot2-48_1_11551.d	NA	5_FDR001	0	46.91	-2.1		0	NA	PRIO_HUMAN	+ 1
300ms_JY_None	300ms	JY	None	JY	300ms_JY_None_1	P04183|KITH_HUMAN	P04183	KITH	HUMAN	1	P04183_600.8_2	13291	SPSKTRGQIQV_2	SPSKTRGQIQV	SPSKTRGQIQV	S	V		11	8 to 13 AAs	2	1199.6622	600.8392	12.85	0.9506	0.9608	0.9557	PEAKS DB	G230921_024_Slot2-48_1_11562.d	NA	5_FDR001	3	41.71	1.3		6104.6	12.5756810513044	KITH_HUMAN	+ 2
300ms_JY_None	300ms	JY	None	JY	300ms_JY_None_1	P04183|KITH_HUMAN	P04183	KITH	HUMAN	1	P04183_923.6_1	65872	AILNLVPLA_1	AILNLVPLA	AILNLVPLA	A	A		9	8 to 13 AAs	1	922.5851	923.5915	39.19	1.4717	1.4818	1.47675	PEAKS DB	G230921_005_Slot2-48_1_11543.d	NA	5_FDR001	2	22.08	-1		3608.1	11.8170236087057	KITH_HUMAN	+ 1
300ms_JY_None	300ms	JY	None	JY	300ms_JY_None_1	P04233|HG2A_HUMAN	P04233	HG2A	HUMAN	1	P04233_592.6_3	43804	EDHVMHLLQNADPLK_3	EDHVM(+15.99)HLLQNADPLK	EDHVMHLLQNADPLK	E	K	Oxidation (M)	15	others	3	1774.8672	592.6292	25.9	0.8109	0.821	0.81595	PEAKS DB	G230921_013_Slot2-48_1_11551.d	NA	5_FDR001	5	41.98	-0.9	M5:Oxidation (M):1000.00	701.59	9.45448437448265	HG2A_HUMAN	≥ +3
300ms_JY_None	300ms	JY	None	JY	300ms_JY_None_1	P04233|HG2A_HUMAN	P04233	HG2A	HUMAN	1	P04233_729.9_2	61973	ATPLLMQALPMGAL_2	ATPLLM(+15.99)QALPM(+15.99)GAL	ATPLLMQALPMGAL	A	L	Oxidation (M)	14	others	2	1457.7622	729.8887	38.25	1.0012	1.0114	1.0063	PEAKS DB	G230921_024_Slot2-48_1_11562.d	NA	5_FDR001	3	47.97	0.4	M6:Oxidation (M):1000.00;M11:Oxidation (M):1000.00	2883.2	11.4934552009262	HG2A_HUMAN	+ 2
300ms_JY_None	300ms	JY	None	JY	300ms_JY_None_1	P04233|HG2A_HUMAN	P04233	HG2A	HUMAN	1	P04233_778.4_2	62961	ATPLLMQALPMGALP_2	ATPLLM(+15.99)QALPM(+15.99)GALP	ATPLLMQALPMGALP	A	P	Oxidation (M)	15	others	2	1554.8149	778.4166	38.79	1.0753	1.0854	1.08035	PEAKS DB	G230921_024_Slot2-48_1_11562.d	NA	5_FDR001	3	27.67	2.4	M6:Oxidation (M):1000.00;M11:Oxidation (M):1000.00	684.89	9.41972848558816	HG2A_HUMAN	+ 2
300ms_JY_None	300ms	JY	None	JY	300ms_JY_None_1	P04233|HG2A_HUMAN	P04233	HG2A	HUMAN	1	P04233_842.4_2	63421	ATPLLMQALPMGALPQ_2	ATPLLM(+15.99)QALPM(+15.99)GALPQ	ATPLLMQALPMGALPQ	A	Q	Oxidation (M)	16	others	2	1682.8735	842.4439	36.35	1.1085	1.1186	1.11355	PEAKS DB	G230921_013_Slot2-48_1_11551.d	NA	5_FDR001	6	29.24	-0.2	M6:Oxidation (M):1000.00;M11:Oxidation (M):1000.00	12589	13.619876067504	HG2A_HUMAN	+ 2
300ms_JY_None	300ms	JY	None	JY	300ms_JY_None_1	P04233|HG2A_HUMAN	P04233	HG2A	HUMAN	1	P04233_849.9_2	40269	PSSGLGVTKQDLGPVPM_2	PSSGLGVTKQDLGPVPM(+15.99)	PSSGLGVTKQDLGPVPM	P	)	Oxidation (M)	17	others	2	1697.8658	849.9417	26.33	1.0863	1.0964	1.09135	PEAKS DB	G230921_024_Slot2-48_1_11562.d	NA	5_FDR001	5	43.66	1.8	M17:Oxidation (M):1000.00	401.06	8.64767427490171	HG2A_HUMAN	+ 2
300ms_JY_None	300ms	JY	None	JY	300ms_JY_None_1	P04233|HG2A_HUMAN	P04233	HG2A	HUMAN	1	P04233_884_2	61557	TPLLMQALPMGALPQGP_2	TPLLM(+15.99)QALPM(+15.99)GALPQGP	TPLLMQALPMGALPQGP	T	P	Oxidation (M)	17	others	2	1765.9106	883.9603	36.76	1.1235	1.1336	1.12855	PEAKS DB	G230921_005_Slot2-48_1_11543.d	NA	5_FDR001	1	20.48	-2.6	M5:Oxidation (M):1000.00;M10:Oxidation (M):1000.00	623.24	9.28364401937092	HG2A_HUMAN	+ 2
300ms_JY_None	300ms	JY	None	JY	300ms_JY_None_1	P04233|HG2A_HUMAN	P04233	HG2A	HUMAN	1	P04233_919.5_2	62553	ATPLLMQALPMGALPQGP_2	ATPLLM(+15.99)QALPM(+15.99)GALPQGP	ATPLLMQALPMGALPQGP	A	P	Oxidation (M)	18	others	2	1836.9478	919.4783	37.47	1.1453	1.1555	1.1504	PEAKS DB	G230921_005_Slot2-48_1_11543.d	NA	5_FDR001	4	41.15	-3.1	M6:Oxidation (M):1000.00;M11:Oxidation (M):1000.00	4670.5	12.1893612904658	HG2A_HUMAN	+ 2
300ms_JY_None	300ms	JY	None	JY	300ms_JY_None_1	P04233|HG2A_HUMAN	P04233	HG2A	HUMAN	1	P04233_1143.6_1	36350	LPMGALPQGPM_1	LPM(+15.99)GALPQGPM(+15.99)	LPMGALPQGPM	L	)	Oxidation (M)	11	8 to 13 AAs	1	1142.5464	1143.5563	24.28	1.603	1.6131	1.60805	PEAKS DB	G230921_024_Slot2-48_1_11562.d	NA	5_FDR001	3	36.5	2.3	M3:Oxidation (M):1000.00;M11:Oxidation (M):1000.00	196.52	7.61853233397629	HG2A_HUMAN	+ 1
300ms_JY_None	300ms	JY	None	JY	300ms_JY_None_1	P04406|G3P_HUMAN	P04406	G3P	HUMAN	1	P04406_662.8_2	38389	YDNSLKIISNAS_2	YDNSLKIISNAS	YDNSLKIISNAS	Y	S		12	8 to 13 AAs	2	1323.667	662.8409	25.34	0.9348	0.945	0.9399	PEAKS DB	G230921_024_Slot2-48_1_11562.d	NA	5_FDR001	3	52	0.2		266.7	8.05907401466356	G3P_HUMAN	+ 2
300ms_JY_None	300ms	JY	None	JY	300ms_JY_None_1	P04406|G3P_HUMAN	P04406	G3P	HUMAN	1	P04406_729.9_2	61407	KVDIVAINDPFID_2	KVDIVAINDPFID	KVDIVAINDPFID	K	D		13	8 to 13 AAs	2	1457.7765	729.8969	38.02	1.0235	1.0336	1.02855	PEAKS DB	G230921_024_Slot2-48_1_11562.d	NA	5_FDR001	3	49.33	1.9		511.22	8.99780046842348	G3P_HUMAN	+ 2
300ms_JY_None	300ms	JY	None	JY	300ms_JY_None_1	P04406|G3P_HUMAN	P04406	G3P	HUMAN	1	P04406_791.5_2	47427	ALQNIIPASTGAAKAVG_2	ALQNIIPASTGAAKAVG	ALQNIIPASTGAAKAVG	A	G		17	others	2	1580.8885	791.45	28.97	1.062	1.0721	1.06705	PEAKS DB	G230921_005_Slot2-48_1_11543.d	NA	5_FDR001	2	47.22	-2		1308.2	10.3533674042067	G3P_HUMAN	+ 2
300ms_JY_None	300ms	JY	None	JY	300ms_JY_None_1	P04406|G3P_HUMAN	P04406	G3P	HUMAN	1	P04406_807.4_2	64329	LVINGNPITIFQER_2	LVINGNPITIFQER	LVINGNPITIFQER	L	R		14	others	2	1612.8937	807.4434	38.37	1.047	1.0571	1.05205	PEAKS DB	G230921_005_Slot2-48_1_11543.d	NA	5_FDR001	0	37.25	-13.3		0	NA	G3P_HUMAN	+ 2
300ms_JY_None	300ms	JY	None	JY	300ms_JY_None_1	P04406|G3P_HUMAN	P04406	G3P	HUMAN	1	P04406_958.5_1	35875	GLMTTVHAI_1	GLM(+15.99)TTVHAI	GLMTTVHAI	G	I	Oxidation (M)	9	8 to 13 AAs	1	957.4954	958.5029	22.12	1.5105	1.5206	1.51555	PEAKS DB	G230921_013_Slot2-48_1_11551.d	NA	5_FDR001	4	37.02	0.3	M3:Oxidation (M):1000.00	1676	10.7108064336994	G3P_HUMAN	+ 1
300ms_JY_None	300ms	JY	None	JY	300ms_JY_None_1	P04406|G3P_HUMAN	P04406	G3P	HUMAN	1	P04406_1035.5_1	50528	GIVEGLMTTV_1	GIVEGLM(+15.99)TTV	GIVEGLMTTV	G	V	Oxidation (M)	10	8 to 13 AAs	1	1034.5317	1035.5437	30.67	1.5428	1.5529	1.54785	PEAKS DB	G230921_005_Slot2-48_1_11543.d	NA	5_FDR001	5	41.02	4.5	M7:Oxidation (M):1000.00	1529	10.5783726913608	G3P_HUMAN	+ 1
300ms_JY_None	300ms	JY	None	JY	300ms_JY_None_1	P04439|HLAA_HUMAN	P04439	HLAA	HUMAN	1	P04439_653_3	42454	VDDTQFVRFDSDAASQR_3	VDDTQFVRFDSDAASQR	VDDTQFVRFDSDAASQR	V	R		17	others	3	1955.8972	652.9756	25.18	0.9105	0.9207	0.9156	PEAKS DB	G230921_013_Slot2-48_1_11551.d	NA	5_FDR001	4	53.6	4		235.89	7.881970449996	HLAA_HUMAN	≥ +3
300ms_JY_None	300ms	JY	None	JY	300ms_JY_None_1	P04439|HLAA_HUMAN	P04439	HLAA	HUMAN	1	P04439_673.6_3	35234	DTQFVRFDSDAASQRME_3	DTQFVRFDSDAASQRM(+15.99)E	DTQFVRFDSDAASQRME	D	E	Oxidation (M)	17	others	3	2017.8799	673.6367	23.7	0.8765	0.8866	0.88155	PEAKS DB	G230921_024_Slot2-48_1_11562.d	NA	5_FDR001	2	37.16	4.2	M16:Oxidation (M):1000.00	262.68	8.03716255012738	HLAA_HUMAN	≥ +3
300ms_JY_None	300ms	JY	None	JY	300ms_JY_None_1	P04439|HLAA_HUMAN	P04439	HLAA	HUMAN	1	P04439_815.4_2	61449	IAVGYVDDTQFVRF_2	IAVGYVDDTQFVRF	IAVGYVDDTQFVRF	I	F		14	others	2	1628.8198	815.4166	38.02	1.0846	1.0948	1.0897	PEAKS DB	G230921_024_Slot2-48_1_11562.d	NA	5_FDR001	2	57.99	-0.7		0	NA	HLAA_HUMAN	+ 2
300ms_JY_None	300ms	JY	None	JY	300ms_JY_None_1	P04439|HLAA_HUMAN	P04439	HLAA	HUMAN	1	P04439_872.9_2	59481	IAVGYVDDTQFVRFD_2	IAVGYVDDTQFVRFD	IAVGYVDDTQFVRFD	I	D		15	others	2	1743.8468	872.9325	36.9	1.1069	1.117	1.11195	PEAKS DB	G230921_024_Slot2-48_1_11562.d	NA	5_FDR001	3	54.63	2.1		673.22	9.39493422662116	HLAA_HUMAN	+ 2
300ms_JY_None	300ms	JY	None	JY	300ms_JY_None_1	P04439|HLAA_HUMAN	P04439	HLAA	HUMAN	1	P04439_974_2	61932	IAVGYVDDTQFVRFDSD_2	IAVGYVDDTQFVRFDSD	IAVGYVDDTQFVRFDSD	I	D		17	others	2	1945.9058	973.9615	35.45	1.1571	1.1672	1.16215	PEAKS DB	G230921_013_Slot2-48_1_11551.d	NA	5_FDR001	3	50.12	1.4		460.08	8.84574093261458	HLAA_HUMAN	+ 2
300ms_JY_None	300ms	JY	None	JY	300ms_JY_None_1	P04439|HLAA_HUMAN:P01889|HLAB_HUMAN	P04439	HLAA	HUMAN	1	P04439_1035.5_1	26973	SAQGSDVSLTA_1	SAQGSDVSLTA	SAQGSDVSLTA	S	A		11	8 to 13 AAs	1	1034.488	1035.4945	18.97	1.5085	1.5186	1.51355	PEAKS DB	G230921_005_Slot2-48_1_11543.d	NA	5_FDR001	3	42.98	-0.8		2011.5	10.9740560226256	HLAA_HUMAN	+ 1
300ms_JY_None	300ms	JY	None	JY	300ms_JY_None_1	P04439|HLAA_HUMAN:P01889|HLAB_HUMAN:P10321|HLAC_HUMAN:P13747|HLAE_HUMAN	P04439	HLAA	HUMAN	1	P04439_1194.7_1	71559	ALGFYPAEITL_1	ALGFYPAEITL	ALGFYPAEITL	A	L		11	8 to 13 AAs	1	1193.6332	1194.6501	40.54	1.7032	1.7133	1.70825	PEAKS DB	G230921_013_Slot2-48_1_11551.d	NA	5_FDR001	0	41.22	8.1		0	NA	HLAA_HUMAN	+ 1
300ms_JY_None	300ms	JY	None	JY	300ms_JY_None_1	P04439|HLAA_HUMAN:P01889|HLAB_HUMAN	P04439	HLAA	HUMAN	1	P04439_1237.6_1	29931	SDSAQGSDVSLTA_1	SDSAQGSDVSLTA	SDSAQGSDVSLTA	S	A		13	8 to 13 AAs	1	1236.547	1237.5549	19.4	1.66	1.6701	1.66505	PEAKS DB	G230921_013_Slot2-48_1_11551.d	NA	5_FDR001	2	55.28	0.5		133.03	7.05560781873925	HLAA_HUMAN	+ 1
300ms_JY_None	300ms	JY	None	JY	300ms_JY_None_1	P04440|DPB1_HUMAN	P04440	DPB1	HUMAN	1	P04440_407.2_2	6618	SPSKKGPL_2	SPSKKGPL	SPSKKGPL	S	L		8	8 to 13 AAs	2	812.4756	407.2456	8.65	0.7558	0.7659	0.76085	PEAKS DB	G230921_024_Slot2-48_1_11562.d	NA	5_FDR001	3	33.7	1.4		1210.4	10.2412681773294	DPB1_HUMAN	+ 2
300ms_JY_None	300ms	JY	None	JY	300ms_JY_None_1	P04440|DPB1_HUMAN	P04440	DPB1	HUMAN	1	P04440_506.8_2	44932	APRTVALTAL_2	APRTVALTAL	APRTVALTAL	A	L		10	8 to 13 AAs	2	1011.6077	506.8108	27.74	0.8364	0.8465	0.84145	PEAKS DB	G230921_005_Slot2-48_1_11543.d	NA	5_FDR001	6	29.21	-0.6		40935	15.3210472748827	DPB1_HUMAN	+ 2
300ms_JY_None	300ms	JY	None	JY	300ms_JY_None_1	P04440|DPB1_HUMAN	P04440	DPB1	HUMAN	1	P04440_563.4_2	60994	APRTVALTALL_2	APRTVALTALL	APRTVALTALL	A	L		11	8 to 13 AAs	2	1124.6917	563.3522	36.46	0.8903	0.9004	0.89535	PEAKS DB	G230921_005_Slot2-48_1_11543.d	NA	5_FDR001	4	28.19	-1.7		33571	15.0349278916684	DPB1_HUMAN	+ 2
300ms_JY_None	300ms	JY	None	JY	300ms_JY_None_1	P04440|DPB1_HUMAN	P04440	DPB1	HUMAN	1	P04440_899.5_1	27023	APRTVALTA_1	APRTVALTA	APRTVALTA	A	A		9	8 to 13 AAs	1	898.5236	899.5333	18.16	1.4418	1.4519	1.44685	PEAKS DB	G230921_013_Slot2-48_1_11551.d	NA	5_FDR001	7	37.23	2.7		11341	13.4692602360054	DPB1_HUMAN	+ 1
300ms_JY_None	300ms	JY	None	JY	300ms_JY_None_1	P04637|P53_HUMAN	P04637	P53	HUMAN	1	P04637_520.3_2	65957	RPILTIITL_2	RPILTIITL	RPILTIITL	R	L		9	8 to 13 AAs	2	1038.6801	520.3476	39.19	0.8619	0.8721	0.867	PEAKS DB	G230921_005_Slot2-48_1_11543.d	NA	5_FDR001	2	24.06	0.6		2444.5	11.2553236900081	P53_HUMAN	+ 2
300ms_JY_None	300ms	JY	None	JY	300ms_JY_None_1	P04637|P53_HUMAN	P04637	P53	HUMAN	1	P04637_600.9_2	41956	GLAPPQHLIRV_2	GLAPPQHLIRV	GLAPPQHLIRV	G	V		11	8 to 13 AAs	2	1199.7139	600.8641	27.23	0.9429	0.9531	0.948	PEAKS DB	G230921_024_Slot2-48_1_11562.d	NA	5_FDR001	3	40.54	-0.1		829.38	9.69588944771463	P53_HUMAN	+ 2
300ms_JY_None	300ms	JY	None	JY	300ms_JY_None_1	P04792|HSPB1_HUMAN	P04792	HSPB1	HUMAN	1	P04792_424.7_2	23627	APAYSRAL_2	APAYSRAL	APAYSRAL	A	L		8	8 to 13 AAs	2	847.4551	424.7353	17.36	0.7821	0.7923	0.7872	PEAKS DB	G230921_005_Slot2-48_1_11543.d	NA	5_FDR001	1	20.14	1.1		223.66	7.80516345349566	HSPB1_HUMAN	+ 2
300ms_JY_None	300ms	JY	None	JY	300ms_JY_None_1	P04818|TYSY_HUMAN	P04818	TYSY	HUMAN	1	P04818_501.8_2	49586	TLGDAHIYL_2	TLGDAHIYL	TLGDAHIYL	T	L		9	8 to 13 AAs	2	1001.5182	501.7643	30.12	0.849	0.8591	0.85405	PEAKS DB	G230921_005_Slot2-48_1_11543.d	NA	5_FDR001	1	19.89	-4		181.18	7.50127989850703	TYSY_HUMAN	+ 2
300ms_JY_None	300ms	JY	None	JY	300ms_JY_None_1	P04818|TYSY_HUMAN	P04818	TYSY	HUMAN	1	P04818_514.3_2	43600	KPGDFIHTL_2	KPGDFIHTL	KPGDFIHTL	K	L		9	8 to 13 AAs	2	1026.5498	514.2833	25.77	0.8364	0.8465	0.84145	PEAKS DB	G230921_013_Slot2-48_1_11551.d	NA	5_FDR001	2	37.04	2.2		0	NA	TYSY_HUMAN	+ 2
300ms_JY_None	300ms	JY	None	JY	300ms_JY_None_1	P04818|TYSY_HUMAN	P04818	TYSY	HUMAN	1	P04818_517.8_2	50976	YMIAHITGL_2	YM(+15.99)IAHITGL	YMIAHITGL	Y	L	Oxidation (M)	9	8 to 13 AAs	2	1033.5266	517.7716	29.63	0.8526	0.8627	0.85765	PEAKS DB	G230921_013_Slot2-48_1_11551.d	NA	5_FDR001	6	43.19	2	M2:Oxidation (M):1000.00	3498.3	11.7724382988941	TYSY_HUMAN	+ 2
300ms_JY_None	300ms	JY	None	JY	300ms_JY_None_1	P04818|TYSY_HUMAN	P04818	TYSY	HUMAN	1	P04818_578.3_2	52442	NPRDLPLMAL_2	NPRDLPLM(+15.99)AL	NPRDLPLMAL	N	L	Oxidation (M)	10	8 to 13 AAs	2	1154.6117	578.313	30.33	0.9118	0.9219	0.91685	PEAKS DB	G230921_013_Slot2-48_1_11551.d	NA	5_FDR001	3	26.98	-0.1	M8:Oxidation (M):1000.00	2302.8	11.1691734020292	TYSY_HUMAN	+ 2
300ms_JY_None	300ms	JY	None	JY	300ms_JY_None_1	P04843|RPN1_HUMAN	P04843	RPN1	HUMAN	1	P04843_530.3_2	26552	RQPDSGISSI_2	RQPDSGISSI	RQPDSGISSI	R	I		10	8 to 13 AAs	2	1058.5356	530.2745	18.75	0.8271	0.8372	0.83215	PEAKS DB	G230921_005_Slot2-48_1_11543.d	NA	5_FDR001	1	26.44	-1.1		1107.8	10.113481728276	RPN1_HUMAN	+ 2
300ms_JY_None	300ms	JY	None	JY	300ms_JY_None_1	P04843|RPN1_HUMAN	P04843	RPN1	HUMAN	1	P04843_585.3_2	10704	SPYPTKTQTM_2	SPYPTKTQTM(+15.99)	SPYPTKTQTM	S	)	Oxidation (M)	10	8 to 13 AAs	2	1168.5435	585.2782	11.48	0.8899	0.9	0.89495	PEAKS DB	G230921_024_Slot2-48_1_11562.d	NA	5_FDR001	3	47.67	-1.4	M10:Oxidation (M):1000.00	14550	13.828731532683	RPN1_HUMAN	+ 2
300ms_JY_None	300ms	JY	None	JY	300ms_JY_None_1	P04843|RPN1_HUMAN	P04843	RPN1	HUMAN	1	P04843_1012.5_1	55980	SPFLTITSM_1	SPFLTITSM(+15.99)	SPFLTITSM	S	)	Oxidation (M)	9	8 to 13 AAs	1	1011.4947	1012.5049	32.21	1.5198	1.5299	1.52485	PEAKS DB	G230921_013_Slot2-48_1_11551.d	NA	5_FDR001	3	38.1	2.9	M9:Oxidation (M):1000.00	4485.8	12.1311495837665	RPN1_HUMAN	+ 1
300ms_JY_None	300ms	JY	None	JY	300ms_JY_None_1	P04843|RPN1_HUMAN	P04843	RPN1	HUMAN	1	P04843_1044.6_1	72563	FLLALEPEL_1	FLLALEPEL	FLLALEPEL	F	L		9	8 to 13 AAs	1	1043.5902	1044.5984	41.07	1.6018	1.6119	1.60685	PEAKS DB	G230921_013_Slot2-48_1_11551.d	NA	5_FDR001	3	35.23	0.9		1532.7	10.5818596262335	RPN1_HUMAN	+ 1
300ms_JY_None	300ms	JY	None	JY	300ms_JY_None_1	P04843|RPN1_HUMAN	P04843	RPN1	HUMAN	1	P04843_1071.6_1	68171	VLMLQEPLL_1	VLM(+15.99)LQEPLL	VLMLQEPLL	V	L	Oxidation (M)	9	8 to 13 AAs	1	1070.6045	1071.6121	38.87	1.6248	1.6349	1.62985	PEAKS DB	G230921_013_Slot2-48_1_11551.d	NA	5_FDR001	3	33.26	0.3	M3:Oxidation (M):1000.00	1016	9.98868468677217	RPN1_HUMAN	+ 1
300ms_JY_None	300ms	JY	None	JY	300ms_JY_None_1	P04844|RPN2_HUMAN	P04844	RPN2	HUMAN	1	P04844_549.8_2	35438	TPHQTFVRL_2	TPHQTFVRL	TPHQTFVRL	T	L		9	8 to 13 AAs	2	1097.5981	549.8085	21.91	0.8952	0.9053	0.90025	PEAKS DB	G230921_013_Slot2-48_1_11551.d	NA	5_FDR001	3	38.05	3.9		1141	10.1560830762887	RPN2_HUMAN	+ 2
300ms_JY_None	300ms	JY	None	JY	300ms_JY_None_1	P04844|RPN2_HUMAN	P04844	RPN2	HUMAN	1	P04844_567.8_2	55534	RLDELGGVYL_2	RLDELGGVYL	RLDELGGVYL	R	L		10	8 to 13 AAs	2	1133.608	567.8109	33.38	0.9251	0.9352	0.93015	PEAKS DB	G230921_005_Slot2-48_1_11543.d	NA	5_FDR001	3	26.67	-0.7		3019.1	11.5599028279047	RPN2_HUMAN	+ 2
300ms_JY_None	300ms	JY	None	JY	300ms_JY_None_1	P05023|AT1A1_HUMAN:P50993|AT1A2_HUMAN	P05023	AT1A1	HUMAN	1	P05023_928.5_1	58477	VVVGDLVEV_1	VVVGDLVEV	VVVGDLVEV	V	V		9	8 to 13 AAs	1	927.5276	928.534	35.06	1.4632	1.4733	1.46825	PEAKS DB	G230921_005_Slot2-48_1_11543.d	NA	5_FDR001	3	30.43	-1		2544.4	11.3131097762959	AT1A1_HUMAN	+ 1
300ms_JY_None	300ms	JY	None	JY	300ms_JY_None_1	P05107|ITB2_HUMAN	P05107	ITB2	HUMAN	1	P05107_524.8_2	47729	SPQKVTLYL_2	SPQKVTLYL	SPQKVTLYL	S	L		9	8 to 13 AAs	2	1047.5964	524.8044	29.1	0.8599	0.87	0.86495	PEAKS DB	G230921_005_Slot2-48_1_11543.d	NA	5_FDR001	6	37.35	-2.1		6007.5	12.5525490280172	ITB2_HUMAN	+ 2
300ms_JY_None	300ms	JY	None	JY	300ms_JY_None_1	P05107|ITB2_HUMAN	P05107	ITB2	HUMAN	1	P05107_539.8_2	36513	SMLDDLRNV_2	SM(+15.99)LDDLRNV	SMLDDLRNV	S	V	Oxidation (M)	9	8 to 13 AAs	2	1077.5125	539.7646	23.42	0.8494	0.8595	0.85445	PEAKS DB	G230921_005_Slot2-48_1_11543.d	NA	5_FDR001	3	32.43	2	M2:Oxidation (M):1000.00	2398.6	11.2279768728347	ITB2_HUMAN	+ 2
300ms_JY_None	300ms	JY	None	JY	300ms_JY_None_1	P05107|ITB2_HUMAN	P05107	ITB2	HUMAN	1	P05107_566.2_2	7479	TPNDGRCHL_2	TPNDGRC(+119.00)HL	TPNDGRCHL	T	L	Cysteinylation	9	8 to 13 AAs	2	1130.4597	566.2368	8.15	0.8785	0.8887	0.8836	PEAKS DB	G230921_013_Slot2-48_1_11551.d	NA	5_FDR001	3	35.62	-0.6	C7:Cysteinylation:1000.00	2625	11.3581017074408	ITB2_HUMAN	+ 2
300ms_JY_None	300ms	JY	None	JY	300ms_JY_None_1	P05166|PCCB_HUMAN	P05166	PCCB	HUMAN	1	P05166_522.3_2	43231	NMVDIIHSV_2	NM(+15.99)VDIIHSV	NMVDIIHSV	N	V	Oxidation (M)	9	8 to 13 AAs	2	1042.5117	522.2639	25.58	0.8393	0.8494	0.84435	PEAKS DB	G230921_013_Slot2-48_1_11551.d	NA	5_FDR001	6	38.8	1.4	M2:Oxidation (M):1000.00	9757.5	13.2522958423263	PCCB_HUMAN	+ 2
300ms_JY_None	300ms	JY	None	JY	300ms_JY_None_1	P05166|PCCB_HUMAN	P05166	PCCB	HUMAN	1	P05166_1060.5_1	64613	ALTDFTFMV_1	ALTDFTFM(+15.99)V	ALTDFTFMV	A	V	Oxidation (M)	9	8 to 13 AAs	1	1059.4946	1060.5033	39.6	1.6058	1.6159	1.61085	PEAKS DB	G230921_024_Slot2-48_1_11562.d	NA	5_FDR001	1	34.9	1.3	M8:Oxidation (M):1000.00	0	NA	PCCB_HUMAN	+ 1
300ms_JY_None	300ms	JY	None	JY	300ms_JY_None_1	P05198|IF2A_HUMAN	P05198	IF2A	HUMAN	1	P05198_512.3_2	28733	SILRHVAEV_2	SILRHVAEV	SILRHVAEV	S	V		9	8 to 13 AAs	2	1022.5873	512.3033	19.81	0.8595	0.8696	0.86455	PEAKS DB	G230921_005_Slot2-48_1_11543.d	NA	5_FDR001	3	38.67	4.6		1847.8	10.8515928971396	IF2A_HUMAN	+ 2
300ms_JY_None	300ms	JY	None	JY	300ms_JY_None_1	P05362|ICAM1_HUMAN	P05362	ICAM1	HUMAN	1	P05362_448.3_2	22908	APSSPRPAL_2	APSSPRPAL	APSSPRPAL	A	L		9	8 to 13 AAs	2	894.4922	448.2534	17.03	0.7602	0.7704	0.7653	PEAKS DB	G230921_005_Slot2-48_1_11543.d	NA	5_FDR001	1	27.93	0		290.36	8.18169891109611	ICAM1_HUMAN	+ 2
300ms_JY_None	300ms	JY	None	JY	300ms_JY_None_1	P05362|ICAM1_HUMAN	P05362	ICAM1	HUMAN	1	P05362_496.8_2	32239	APSSPRPALP_2	APSSPRPALP	APSSPRPALP	A	P		10	8 to 13 AAs	2	991.545	496.7803	20.51	0.8081	0.8182	0.81315	PEAKS DB	G230921_013_Slot2-48_1_11551.d	NA	5_FDR001	3	35.34	1.1		4156	12.0209799389042	ICAM1_HUMAN	+ 2
300ms_JY_None	300ms	JY	None	JY	300ms_JY_None_1	P05362|ICAM1_HUMAN	P05362	ICAM1	HUMAN	1	P05362_517.8_2	56914	SPRPALPALL_2	SPRPALPALL	SPRPALPALL	S	L		10	8 to 13 AAs	2	1033.6284	517.8213	34.19	0.8275	0.8376	0.83255	PEAKS DB	G230921_005_Slot2-48_1_11543.d	NA	5_FDR001	3	32.01	-0.4		1756.5	10.7784878612224	ICAM1_HUMAN	+ 2
300ms_JY_None	300ms	JY	None	JY	300ms_JY_None_1	P05362|ICAM1_HUMAN	P05362	ICAM1	HUMAN	1	P05362_567.4_2	62047	SPRPALPALLV_2	SPRPALPALLV	SPRPALPALLV	S	V		11	8 to 13 AAs	2	1132.6968	567.3569	37.03	0.8668	0.8769	0.87185	PEAKS DB	G230921_005_Slot2-48_1_11543.d	NA	5_FDR001	3	21.68	2.1		214.86	7.74725311426696	ICAM1_HUMAN	+ 2
300ms_JY_None	300ms	JY	None	JY	300ms_JY_None_1	P05362|ICAM1_HUMAN	P05362	ICAM1	HUMAN	1	P05362_725.3_2	17405	ASVSVTAEDEGTQR_2	ASVSVTAEDEGTQR	ASVSVTAEDEGTQR	A	R		14	others	2	1448.6743	725.3357	14.35	0.9851	0.9952	0.99015	PEAKS DB	G230921_005_Slot2-48_1_11543.d	NA	5_FDR001	2	39.45	-12.1		0	NA	ICAM1_HUMAN	+ 2
300ms_JY_None	300ms	JY	None	JY	300ms_JY_None_1	P05362|ICAM1_HUMAN	P05362	ICAM1	HUMAN	1	P05362_750.4_2	44769	SPRVLEVDTQGTVV_2	SPRVLEVDTQGTVV	SPRVLEVDTQGTVV	S	V		14	others	2	1498.7991	750.4047	27.58	1.0259	1.0361	1.031	PEAKS DB	G230921_005_Slot2-48_1_11543.d	NA	5_FDR001	3	42.94	-2.9		281.67	8.13786210366146	ICAM1_HUMAN	+ 2
300ms_JY_None	300ms	JY	None	JY	300ms_JY_None_1	P05386|RLA1_HUMAN	P05386	RLA1	HUMAN	1	P05386_1040.5_1	31337	ILHDDEVTV_1	ILHDDEVTV	ILHDDEVTV	I	V		9	8 to 13 AAs	1	1039.5186	1040.5271	21.88	1.5323	1.5424	1.53735	PEAKS DB	G230921_024_Slot2-48_1_11562.d	NA	5_FDR001	4	33.48	1.2		10268	13.3258675805754	RLA1_HUMAN	+ 1
300ms_JY_None	300ms	JY	None	JY	300ms_JY_None_1	P05387|RLA2_HUMAN	P05387	RLA2	HUMAN	1	P05387_712.4_1	8500	APAAGSAPA_1	APAAGSAPA	APAAGSAPA	A	A		9	8 to 13 AAs	1	711.3551	712.3639	10.08	1.2109	1.221	1.21595	PEAKS DB	G230921_024_Slot2-48_1_11562.d	NA	5_FDR001	3	26.04	2.1		1261.1	10.3004669645978	RLA2_HUMAN	+ 1
300ms_JY_None	300ms	JY	None	JY	300ms_JY_None_1	P05387|RLA2_HUMAN	P05387	RLA2	HUMAN	1	P05387_740.4_1	31708	VPAGGAVAV_1	VPAGGAVAV	VPAGGAVAV	V	V		9	8 to 13 AAs	1	739.4228	740.433	20.35	1.2554	1.2655	1.26045	PEAKS DB	G230921_013_Slot2-48_1_11551.d	NA	5_FDR001	3	33.32	3.9		32795	15.0011882546042	RLA2_HUMAN	+ 1
300ms_JY_None	300ms	JY	None	JY	300ms_JY_None_1	P05388|RLA0_HUMAN:Q8NHW5|RLA0L_HUMAN	P05388	RLA0	HUMAN	1	P05388_484.3_2	21454	VPAAARAGAIA_2	VPAAARAGAIA	VPAAARAGAIA	V	A		11	8 to 13 AAs	2	966.561	484.2858	16.31	0.7777	0.7878	0.78275	PEAKS DB	G230921_005_Slot2-48_1_11543.d	NA	5_FDR001	0	25	-4.1		0	NA	RLA0_HUMAN	+ 2
300ms_JY_None	300ms	JY	None	JY	300ms_JY_None_1	P05388|RLA0_HUMAN:Q8NHW5|RLA0L_HUMAN	P05388	RLA0	HUMAN	1	P05388_662.4_1	34224	PSAFVAA_1	PSAFVAA	PSAFVAA	P	A		7	others	1	661.3435	662.3513	21.4	1.1874	1.1975	1.19245	PEAKS DB	G230921_013_Slot2-48_1_11551.d	NA	5_FDR001	3	20.93	0.8		1079.4	10.0760138770853	RLA0_HUMAN	+ 1
300ms_JY_None	300ms	JY	None	JY	300ms_JY_None_1	P05388|RLA0_HUMAN:Q8NHW5|RLA0L_HUMAN	P05388	RLA0	HUMAN	1	P05388_710.4_1	15724	APAAAAAPA_1	APAAAAAPA	APAAAAAPA	A	A		9	8 to 13 AAs	1	709.3759	710.3833	12.85	1.2259	1.236	1.23095	PEAKS DB	G230921_013_Slot2-48_1_11551.d	NA	5_FDR001	2	20.73	0.2		375.32	8.55197736018086	RLA0_HUMAN	+ 1
300ms_JY_None	300ms	JY	None	JY	300ms_JY_None_1	P05388|RLA0_HUMAN:Q8NHW5|RLA0L_HUMAN	P05388	RLA0	HUMAN	1	P05388_966.5_1	66424	FLADPSAFV_1	FLADPSAFV	FLADPSAFV	F	V		9	8 to 13 AAs	1	965.4858	966.495	37.97	1.4814	1.4915	1.48645	PEAKS DB	G230921_013_Slot2-48_1_11551.d	NA	5_FDR001	3	46.71	2		2139.3	11.0629230944974	RLA0_HUMAN	+ 1
300ms_JY_None	300ms	JY	None	JY	300ms_JY_None_1	P05388|RLA0_HUMAN:Q8NHW5|RLA0L_HUMAN	P05388	RLA0	HUMAN	1	P05388_1108.6_1	64886	FLADPSAFVAA_1	FLADPSAFVAA	FLADPSAFVAA	F	A		11	8 to 13 AAs	1	1107.5601	1108.5715	37.11	1.5893	1.5994	1.59435	PEAKS DB	G230921_013_Slot2-48_1_11551.d	NA	5_FDR001	13	46.62	3.8		12483	13.6076770737659	RLA0_HUMAN	+ 1
300ms_JY_None	300ms	JY	None	JY	300ms_JY_None_1	P05412|JUN_HUMAN	P05412	JUN	HUMAN	1	P05412_860.5_1	34174	MVAPAVASV_1	M(+15.99)VAPAVASV	MVAPAVASV	M	V	Oxidation (M)	9	8 to 13 AAs	1	859.4473	860.4551	23.18	1.3702	1.3803	1.37525	PEAKS DB	G230921_024_Slot2-48_1_11562.d	NA	5_FDR001	3	34.38	0.6	M1:Oxidation (M):1000.00	943.64	9.8820927641157	JUN_HUMAN	+ 1
300ms_JY_None	300ms	JY	None	JY	300ms_JY_None_1	P05496|AT5G1_HUMAN	P05496	AT5G1	HUMAN	1	P05496_495.3_2	42613	LIRPVSASF_2	LIRPVSASF	LIRPVSASF	L	F		9	8 to 13 AAs	2	988.5706	495.2925	26.53	0.8149	0.8251	0.82	PEAKS DB	G230921_005_Slot2-48_1_11543.d	NA	5_FDR001	3	35.88	0		3271.9	11.6759129401212	AT5G1_HUMAN	+ 2
300ms_JY_None	300ms	JY	None	JY	300ms_JY_None_1	P05496|AT5G1_HUMAN	P05496	AT5G1	HUMAN	1	P05496_944.6_1	72453	ALFISPALI_1	ALFISPALI	ALFISPALI	A	I		9	8 to 13 AAs	1	943.5742	944.5811	41.01	1.5133	1.5234	1.51835	PEAKS DB	G230921_013_Slot2-48_1_11551.d	NA	5_FDR001	2	36.87	-0.4		783.93	9.61458102630711	AT5G1_HUMAN	+ 1
300ms_JY_None	300ms	JY	None	JY	300ms_JY_None_1	P06132|DCUP_HUMAN	P06132	DCUP	HUMAN	1	P06132_525.3_2	19234	RPQASHQLL_2	RPQASHQLL	RPQASHQLL	R	L		9	8 to 13 AAs	2	1048.5778	525.297	14.55	0.8567	0.8668	0.86175	PEAKS DB	G230921_013_Slot2-48_1_11551.d	NA	5_FDR001	3	29.44	1.6		7585.8	12.8890856200681	DCUP_HUMAN	+ 2
300ms_JY_None	300ms	JY	None	JY	300ms_JY_None_1	P06276|CHLE_HUMAN	P06276	CHLE	HUMAN	1	P06276_574.3_2	19345	RPENYREAL_2	RPENYREAL	RPENYREAL	R	L		9	8 to 13 AAs	2	1146.5781	574.2963	14.63	0.8883	0.8984	0.89335	PEAKS DB	G230921_013_Slot2-48_1_11551.d	NA	5_FDR001	3	30.65	-0.1		6501.9	12.6666456520386	CHLE_HUMAN	+ 2
300ms_JY_None	300ms	JY	None	JY	300ms_JY_None_1	P06276|CHLE_HUMAN	P06276	CHLE	HUMAN	1	P06276_932.5_1	52716	VPYGTPLSV_1	VPYGTPLSV	VPYGTPLSV	V	V		9	8 to 13 AAs	1	931.5015	932.5089	30.53	1.4737	1.4838	1.47875	PEAKS DB	G230921_013_Slot2-48_1_11551.d	NA	5_FDR001	4	44.11	0.2		4659.3	12.1858975094159	CHLE_HUMAN	+ 1
300ms_JY_None	300ms	JY	None	JY	300ms_JY_None_1	P06276|CHLE_HUMAN	P06276	CHLE	HUMAN	1	P06276_1193.6_1	70616	FLTDMPDILL_1	FLTDM(+15.99)PDILL	FLTDMPDILL	F	L	Oxidation (M)	10	8 to 13 AAs	1	1192.605	1193.6154	40.05	1.6907	1.7008	1.69575	PEAKS DB	G230921_013_Slot2-48_1_11551.d	NA	5_FDR001	1	34.72	2.6	M5:Oxidation (M):1000.00	0	NA	CHLE_HUMAN	+ 1
300ms_JY_None	300ms	JY	None	JY	300ms_JY_None_1	P06493|CDK1_HUMAN	P06493	CDK1	HUMAN	1	P06493_501.8_2	45855	IDDKGTIKL_2	IDDKGTIKL	IDDKGTIKL	I	L		9	8 to 13 AAs	2	1001.5757	501.7951	28.15	0.8275	0.8376	0.83255	PEAKS DB	G230921_005_Slot2-48_1_11543.d	NA	5_FDR001	1	24.88	-0.1		397.53	8.63491992870774	CDK1_HUMAN	+ 2
300ms_JY_None	300ms	JY	None	JY	300ms_JY_None_1	P06493|CDK1_HUMAN	P06493	CDK1	HUMAN	1	P06493_614.9_2	51187	LLIDDKGTIKL_2	LLIDDKGTIKL	LLIDDKGTIKL	L	L		11	8 to 13 AAs	2	1227.7438	614.879	30.99	0.9608	0.9709	0.96585	PEAKS DB	G230921_005_Slot2-48_1_11543.d	NA	5_FDR001	2	41.15	-0.3		945.85	9.88546759805955	CDK1_HUMAN	+ 2
300ms_JY_None	300ms	JY	None	JY	300ms_JY_None_1	P06493|CDK1_HUMAN	P06493	CDK1	HUMAN	1	P06493_627.3_2	47787	VLMQDSRLYL_2	VLM(+15.99)QDSRLYL	VLMQDSRLYL	V	L	Oxidation (M)	10	8 to 13 AAs	2	1252.6486	627.3305	27.86	0.9385	0.9486	0.94355	PEAKS DB	G230921_013_Slot2-48_1_11551.d	NA	5_FDR001	3	43.64	-1.7	M3:Oxidation (M):1000.00	1599.5	10.6434052771157	CDK1_HUMAN	+ 2
300ms_JY_None	300ms	JY	None	JY	300ms_JY_None_1	P06703|S10A6_HUMAN	P06703	S10A6	HUMAN	1	P06703_1090.6_1	62984	ALALIYNEAL_1	ALALIYNEAL	ALALIYNEAL	A	L		10	8 to 13 AAs	1	1089.6069	1090.619	38.83	1.6394	1.6495	1.64445	PEAKS DB	G230921_024_Slot2-48_1_11562.d	NA	5_FDR001	2	39.75	4.4		0	NA	S10A6_HUMAN	+ 1
300ms_JY_None	300ms	JY	None	JY	300ms_JY_None_1	P06730|IF4E_HUMAN	P06730	IF4E	HUMAN	1	P06730_539.8_2	31703	RLISKFDTV_2	RLISKFDTV	RLISKFDTV	R	V		9	8 to 13 AAs	2	1077.6182	539.8162	22.02	0.8899	0.9	0.89495	PEAKS DB	G230921_024_Slot2-48_1_11562.d	NA	5_FDR001	3	33.73	-0.4		1629.4	10.6701250979653	IF4E_HUMAN	+ 2
300ms_JY_None	300ms	JY	None	JY	300ms_JY_None_1	P06733|ENOA_HUMAN	P06733	ENOA	HUMAN	1	P06733_463.8_2	23661	APALVSKKL_2	APALVSKKL	APALVSKKL	A	L		9	8 to 13 AAs	2	925.596	463.8035	17.38	0.817	0.8271	0.82205	PEAKS DB	G230921_005_Slot2-48_1_11543.d	NA	5_FDR001	1	45.32	-3.8		268.93	8.07108689120001	ENOA_HUMAN	+ 2
300ms_JY_None	300ms	JY	None	JY	300ms_JY_None_1	P06733|ENOA_HUMAN	P06733	ENOA	HUMAN	1	P06733_778.9_2	58272	VVIGMDVAASEFFR_2	VVIGM(+15.99)DVAASEFFR	VVIGMDVAASEFFR	V	R	Oxidation (M)	14	others	2	1555.7704	778.8932	34.95	1.0328	1.0429	1.03785	PEAKS DB	G230921_005_Slot2-48_1_11543.d	NA	5_FDR001	3	41.55	0.9	M5:Oxidation (M):1000.00	323.95	8.33962734758039	ENOA_HUMAN	+ 2
300ms_JY_None	300ms	JY	None	JY	300ms_JY_None_1	P06744|G6PI_HUMAN	P06744	G6PI	HUMAN	1	P06744_478.3_2	30628	AVAKHFVAL_2	AVAKHFVAL	AVAKHFVAL	A	L		9	8 to 13 AAs	2	954.5651	478.292	21.49	0.8457	0.8559	0.8508	PEAKS DB	G230921_024_Slot2-48_1_11562.d	NA	5_FDR001	3	29.33	4.6		977.88	9.93351362629493	G6PI_HUMAN	+ 2
300ms_JY_None	300ms	JY	None	JY	300ms_JY_None_1	P06744|G6PI_HUMAN	P06744	G6PI	HUMAN	1	P06744_577.3_2	29913	AMYEHKIFV_2	AM(+15.99)YEHKIFV	AMYEHKIFV	A	V	Oxidation (M)	9	8 to 13 AAs	2	1152.5637	577.2906	21.21	0.917	0.9271	0.92205	PEAKS DB	G230921_024_Slot2-48_1_11562.d	NA	5_FDR001	3	36.48	2.6	M2:Oxidation (M):1000.00	1450.3	10.5021356426576	G6PI_HUMAN	+ 2
300ms_JY_None	300ms	JY	None	JY	300ms_JY_None_1	P06748|NPM_HUMAN	P06748	NPM	HUMAN	1	P06748_1042.6_1	52777	SPIKVTLATL_1	SPIKVTLATL	SPIKVTLATL	S	L		10	8 to 13 AAs	1	1041.6433	1042.6492	33.15	1.6099	1.62	1.61495	PEAKS DB	G230921_024_Slot2-48_1_11562.d	NA	5_FDR001	4	37.68	-1.4		1528.5	10.577900836887	NPM_HUMAN	+ 1
300ms_JY_None	300ms	JY	None	JY	300ms_JY_None_1	P07195|LDHB_HUMAN	P07195	LDHB	HUMAN	1	P07195_492.3_2	29171	VPNNKITVV_2	VPNNKITVV	VPNNKITVV	V	V		9	8 to 13 AAs	2	982.5811	492.3039	20.76	0.8307	0.8409	0.8358	PEAKS DB	G230921_024_Slot2-48_1_11562.d	NA	5_FDR001	0	27.19	12.3		0	NA	LDHB_HUMAN	+ 2
300ms_JY_None	300ms	JY	None	JY	300ms_JY_None_1	P07199|CENPB_HUMAN	P07199	CENPB	HUMAN	1	P07199_986.5_1	60360	GLTEALHFV_1	GLTEALHFV	GLTEALHFV	G	V		9	8 to 13 AAs	1	985.5233	986.5332	34.58	1.5456	1.5557	1.55065	PEAKS DB	G230921_013_Slot2-48_1_11551.d	NA	5_FDR001	3	30.15	2.7		336.27	8.39347626574954	CENPB_HUMAN	+ 1
300ms_JY_None	300ms	JY	None	JY	300ms_JY_None_1	P07203|GPX1_HUMAN	P07203	GPX1	HUMAN	1	P07203_971.6_1	63834	LLIENVASL_1	LLIENVASL	LLIENVASL	L	L		9	8 to 13 AAs	1	970.5699	971.5784	38.1	1.5331	1.5432	1.53815	PEAKS DB	G230921_005_Slot2-48_1_11543.d	NA	5_FDR001	4	30.03	1.2		22657	14.4676692269546	GPX1_HUMAN	+ 1
300ms_JY_None	300ms	JY	None	JY	300ms_JY_None_1	P07355|ANXA2_HUMAN	P07355	ANXA2	HUMAN	1	P07355_556.3_2	40258	QRQDIAFAY_2	QRQDIAFAY	QRQDIAFAY	Q	Y		9	8 to 13 AAs	2	1110.5458	556.28	25.28	0.8676	0.8777	0.87265	PEAKS DB	G230921_005_Slot2-48_1_11543.d	NA	5_FDR001	1	20.02	-0.2		563.88	9.13924436334755	ANXA2_HUMAN	+ 2
300ms_JY_None	300ms	JY	None	JY	300ms_JY_None_1	P07355|ANXA2_HUMAN	P07355	ANXA2	HUMAN	1	P07355_926.5_1	31471	ALSGHLETV_1	ALSGHLETV	ALSGHLETV	A	V		9	8 to 13 AAs	1	925.4869	926.4965	20.1	1.4668	1.4769	1.47185	PEAKS DB	G230921_013_Slot2-48_1_11551.d	NA	5_FDR001	3	35.67	2.6		142.02	7.14995030168105	ANXA2_HUMAN	+ 1
300ms_JY_None	300ms	JY	None	JY	300ms_JY_None_1	P07437|TBB5_HUMAN:Q9BVA1|TBB2B_HUMAN:Q13885|TBB2A_HUMAN	P07437	TBB5	HUMAN	1	P07437_478.3_2	23571	IPNNVKTAV_2	IPNNVKTAV	IPNNVKTAV	I	V		9	8 to 13 AAs	2	954.5498	478.2825	17.34	0.7914	0.8016	0.7965	PEAKS DB	G230921_005_Slot2-48_1_11543.d	NA	5_FDR001	2	31.03	0.7		754.7	9.55975946398264	TBB5_HUMAN	+ 2
300ms_JY_None	300ms	JY	None	JY	300ms_JY_None_1	P07437|TBB5_HUMAN:Q9BVA1|TBB2B_HUMAN:Q13885|TBB2A_HUMAN	P07437	TBB5	HUMAN	1	P07437_498.3_2	56872	VPRAILVDL_2	VPRAILVDL	VPRAILVDL	V	L		9	8 to 13 AAs	2	994.6175	498.3153	34.15	0.8312	0.8413	0.83625	PEAKS DB	G230921_005_Slot2-48_1_11543.d	NA	5_FDR001	3	26.69	-1.5		989.5	9.95055589704751	TBB5_HUMAN	+ 2
300ms_JY_None	300ms	JY	None	JY	300ms_JY_None_1	P07686|HEXB_HUMAN	P07686	HEXB	HUMAN	1	P07686_559.3_2	35003	LIDTSRHYL_2	LIDTSRHYL	LIDTSRHYL	L	L		9	8 to 13 AAs	2	1116.5928	559.304	21.72	0.9263	0.9365	0.9314	PEAKS DB	G230921_013_Slot2-48_1_11551.d	NA	5_FDR001	1	34.9	0.5		0	NA	HEXB_HUMAN	+ 2
300ms_JY_None	300ms	JY	None	JY	300ms_JY_None_1	P07686|HEXB_HUMAN	P07686	HEXB	HUMAN	1	P07686_568.8_2	62066	LPRPPMLLAL_2	LPRPPM(+15.99)LLAL	LPRPPMLLAL	L	L	Oxidation (M)	10	8 to 13 AAs	2	1135.6787	568.8459	38.3	0.8911	0.9012	0.89615	PEAKS DB	G230921_024_Slot2-48_1_11562.d	NA	5_FDR001	3	28.84	-1.3	M6:Oxidation (M):1000.00	3103.9	11.5998663628611	HEXB_HUMAN	+ 2
300ms_JY_None	300ms	JY	None	JY	300ms_JY_None_1	P07686|HEXB_HUMAN	P07686	HEXB	HUMAN	1	P07686_899.5_1	47854	ALVVQVAEA_1	ALVVQVAEA	ALVVQVAEA	A	A		9	8 to 13 AAs	1	898.5123	899.5217	27.94	1.4365	1.4466	1.44155	PEAKS DB	G230921_013_Slot2-48_1_11551.d	NA	5_FDR001	3	36.44	2.3		7208.9	12.8155634212966	HEXB_HUMAN	+ 1
300ms_JY_None	300ms	JY	None	JY	300ms_JY_None_1	P07814|SYEP_HUMAN	P07814	SYEP	HUMAN	1	P07814_522.2_2	4960	IPDGHTKEM_2	IPDGHTKEM(+15.99)	IPDGHTKEM	I	)	Oxidation (M)	9	8 to 13 AAs	2	1042.4753	522.2426	7.06	0.8206	0.8307	0.82565	PEAKS DB	G230921_005_Slot2-48_1_11543.d	NA	5_FDR001	3	38	-4.5	M9:Oxidation (M):1000.00	2857.3	11.4804368035371	SYEP_HUMAN	+ 2
300ms_JY_None	300ms	JY	None	JY	300ms_JY_None_1	P07900|HS90A_HUMAN	P07900	HS90A	HUMAN	1	P07900_543.4_2	12988	ILEKKVEKV_2	ILEKKVEKV	ILEKKVEKV	I	V		9	8 to 13 AAs	2	1084.6855	543.3504	11.48	0.8899	0.9	0.89495	PEAKS DB	G230921_013_Slot2-48_1_11551.d	NA	5_FDR001	3	36.54	0.7		313.8	8.29370154208073	HS90A_HUMAN	+ 2
300ms_JY_None	300ms	JY	None	JY	300ms_JY_None_1	P07910|HNRPC_HUMAN	P07910	HNRPC	HUMAN	1	P07910_529.8_2	60390	SLLENLEKI_2	SLLENLEKI	SLLENLEKI	S	I		9	8 to 13 AAs	2	1057.6019	529.8087	36.12	0.8425	0.8526	0.84755	PEAKS DB	G230921_005_Slot2-48_1_11543.d	NA	5_FDR001	5	32.72	0.8		9282.9	13.1803598617858	HNRPC_HUMAN	+ 2
300ms_JY_None	300ms	JY	None	JY	300ms_JY_None_1	P07910|HNRPC_HUMAN	P07910	HNRPC	HUMAN	1	P07910_991.5_1	10851	ASNVTNKTD_1	A(+42.01)SNVTNKTD	ASNVTNKTD	A	D	Acetylation (Protein N-term)	9	8 to 13 AAs	1	990.4618	991.4714	11.02	1.4236	1.4337	1.42865	PEAKS DB	G230921_005_Slot2-48_1_11543.d	NA	5_FDR001	3	29.46	2.4	A1:Acetylation (Protein N-term):1000.00	336.4	8.39403389536778	HNRPC_HUMAN	+ 1
300ms_JY_None	300ms	JY	None	JY	300ms_JY_None_1	P07948|LYN_HUMAN	P07948	LYN	HUMAN	1	P07948_545.3_2	43168	KIADFGLARV_2	KIADFGLARV	KIADFGLARV	K	V		10	8 to 13 AAs	2	1088.6342	545.3241	27.88	0.8907	0.9008	0.89575	PEAKS DB	G230921_024_Slot2-48_1_11562.d	NA	5_FDR001	3	39.54	-0.5		487.07	8.92798531607751	LYN_HUMAN	+ 2
300ms_JY_None	300ms	JY	None	JY	300ms_JY_None_1	P07948|LYN_HUMAN	P07948	LYN	HUMAN	1	P07948_554.3_2	48777	FLIRESETL_2	FLIRESETL	FLIRESETL	F	L		9	8 to 13 AAs	2	1106.5972	554.3066	28.43	0.8927	0.9028	0.89775	PEAKS DB	G230921_013_Slot2-48_1_11551.d	NA	5_FDR001	3	43.69	1.4		16738	14.0308395321414	LYN_HUMAN	+ 2
300ms_JY_None	300ms	JY	None	JY	300ms_JY_None_1	P07948|LYN_HUMAN	P07948	LYN	HUMAN	1	P07948_817.9_2	43392	IPYPGRTNADVMTAL_2	IPYPGRTNADVM(+15.99)TAL	IPYPGRTNADVMTAL	I	L	Oxidation (M)	15	others	2	1633.8134	817.912	26.94	1.0486	1.0587	1.05365	PEAKS DB	G230921_005_Slot2-48_1_11543.d	NA	5_FDR001	3	36.8	-2.4	M12:Oxidation (M):1000.00	3747.2	11.8715972656139	LYN_HUMAN	+ 2
300ms_JY_None	300ms	JY	None	JY	300ms_JY_None_1	P07948|LYN_HUMAN	P07948	LYN	HUMAN	1	P07948_1001.5_1	46495	SLDNGGYYI_1	SLDNGGYYI	SLDNGGYYI	S	I		9	8 to 13 AAs	1	1000.4501	1001.4598	29.66	1.5254	1.5355	1.53045	PEAKS DB	G230921_024_Slot2-48_1_11562.d	NA	5_FDR001	2	25	2.4		259.44	8.01925711868108	LYN_HUMAN	+ 1
300ms_JY_None	300ms	JY	None	JY	300ms_JY_None_1	P08133|ANXA6_HUMAN	P08133	ANXA6	HUMAN	1	P08133_453.2_2	11091	TPSGDKTSL_2	TPSGDKTSL	TPSGDKTSL	T	L		9	8 to 13 AAs	2	904.4501	453.2326	11.69	0.7732	0.7833	0.77825	PEAKS DB	G230921_024_Slot2-48_1_11562.d	NA	5_FDR001	3	34.92	0.5		2941.8	11.5224834521195	ANXA6_HUMAN	+ 2
300ms_JY_None	300ms	JY	None	JY	300ms_JY_None_1	P08195|4F2_HUMAN	P08195	4F2	HUMAN	1	P08195_622.9_2	60994	SLLESNKDLLL_2	SLLESNKDLLL	SLLESNKDLLL	S	L		11	8 to 13 AAs	2	1243.7024	622.8583	34.93	0.9438	0.9539	0.94885	PEAKS DB	G230921_013_Slot2-48_1_11551.d	NA	5_FDR001	3	24.57	-0.3		859.06	9.74661508793647	4F2_HUMAN	+ 2
300ms_JY_None	300ms	JY	None	JY	300ms_JY_None_1	P08237|PFKAM_HUMAN	P08237	PFKAM	HUMAN	1	P08237_1158.6_1	71626	YIFEEPFTI_1	YIFEEPFTI	YIFEEPFTI	Y	I		9	8 to 13 AAs	1	1157.5645	1158.5731	40.6	1.6281	1.6382	1.63315	PEAKS DB	G230921_013_Slot2-48_1_11551.d	NA	5_FDR001	3	48.8	1.2		371.44	8.53698537579194	PFKAM_HUMAN	+ 1
300ms_JY_None	300ms	JY	None	JY	300ms_JY_None_1	P08238|HS90B_HUMAN	P08238	HS90B	HUMAN	1	P08238_423.3_2	13440	DKKVEKV_2	DKKVEKV	DKKVEKV	D	V		7	others	2	844.5018	423.2572	12.37	0.7485	0.7586	0.75355	PEAKS DB	G230921_005_Slot2-48_1_11543.d	NA	5_FDR001	2	26.07	-2.2		3163.8	11.6274426872136	HS90B_HUMAN	+ 2
300ms_JY_None	300ms	JY	None	JY	300ms_JY_None_1	P08238|HS90B_HUMAN	P08238	HS90B	HUMAN	1	P08238_479.8_2	13438	LDKKVEKV_2	LDKKVEKV	LDKKVEKV	L	V		8	8 to 13 AAs	2	957.5858	479.8004	12.39	0.8077	0.8178	0.81275	PEAKS DB	G230921_005_Slot2-48_1_11543.d	NA	5_FDR001	3	36.86	0.4		16489	14.0092162865852	HS90B_HUMAN	+ 2
300ms_JY_None	300ms	JY	None	JY	300ms_JY_None_1	P08238|HS90B_HUMAN	P08238	HS90B	HUMAN	1	P08238_486.8_2	14779	ILDKKVEK_2	ILDKKVEK	ILDKKVEK	I	K		8	8 to 13 AAs	2	971.6015	486.8074	12.4	0.8474	0.8575	0.85245	PEAKS DB	G230921_013_Slot2-48_1_11551.d	NA	5_FDR001	3	33.87	-1.3		2823.2	11.4631156198924	HS90B_HUMAN	+ 2
300ms_JY_None	300ms	JY	None	JY	300ms_JY_None_1	P08238|HS90B_HUMAN	P08238	HS90B	HUMAN	1	P08238_536.3_2	14778	ILDKKVEKV_2	ILDKKVEKV	ILDKKVEKV	I	V		9	8 to 13 AAs	2	1070.6699	536.3433	12.47	0.8806	0.8907	0.88565	PEAKS DB	G230921_013_Slot2-48_1_11551.d	NA	5_FDR001	5	44.53	2		37391	15.1904034352801	HS90B_HUMAN	+ 2
300ms_JY_None	300ms	JY	None	JY	300ms_JY_None_1	P08238|HS90B_HUMAN:P07900|HS90A_HUMAN	P08238	HS90B	HUMAN	1	P08238_757.4_2	54124	GVVDSEDLPLNISR_2	GVVDSEDLPLNISR	GVVDSEDLPLNISR	G	R		14	others	2	1512.7783	757.3953	31.17	1.0158	1.0259	1.02085	PEAKS DB	G230921_013_Slot2-48_1_11551.d	NA	5_FDR001	3	44.48	-1.5		416.19	8.70109849092743	HS90B_HUMAN	+ 2
300ms_JY_None	300ms	JY	None	JY	300ms_JY_None_1	P08240|SRPRA_HUMAN	P08240	SRPRA	HUMAN	1	P08240_490.8_2	29090	LIDDVHRL_2	LIDDVHRL	LIDDVHRL	L	L		8	8 to 13 AAs	2	979.545	490.7825	20.74	0.8603	0.8704	0.86535	PEAKS DB	G230921_024_Slot2-48_1_11562.d	NA	5_FDR001	3	30.88	5.5		610.29	9.25335114087978	SRPRA_HUMAN	+ 2
300ms_JY_None	300ms	JY	None	JY	300ms_JY_None_1	P08240|SRPRA_HUMAN	P08240	SRPRA	HUMAN	1	P08240_554.8_2	32192	KLIDDVHRL_2	KLIDDVHRL	KLIDDVHRL	K	L		9	8 to 13 AAs	2	1107.64	554.8282	20.46	0.8952	0.9053	0.90025	PEAKS DB	G230921_013_Slot2-48_1_11551.d	NA	5_FDR001	4	32.02	1.7		2311.7	11.1747384694406	SRPRA_HUMAN	+ 2
300ms_JY_None	300ms	JY	None	JY	300ms_JY_None_1	P08243|ASNS_HUMAN	P08243	ASNS	HUMAN	1	P08243_450.3_2	6315	KPNGKVASV_2	KPNGKVASV	KPNGKVASV	K	V		9	8 to 13 AAs	2	898.5236	450.2702	8.04	0.7927	0.8028	0.79775	PEAKS DB	G230921_005_Slot2-48_1_11543.d	NA	5_FDR001	3	33.61	2.5		178.6	7.48058827023386	ASNS_HUMAN	+ 2
300ms_JY_None	300ms	JY	None	JY	300ms_JY_None_1	P08243|ASNS_HUMAN	P08243	ASNS	HUMAN	1	P08243_588.3_2	7502	KPNGKVASVEM_2	KPNGKVASVEM(+15.99)	KPNGKVASVEM	K	)	Oxidation (M)	11	8 to 13 AAs	2	1174.6016	588.3115	9.35	0.8943	0.9045	0.8994	PEAKS DB	G230921_024_Slot2-48_1_11562.d	NA	5_FDR001	3	36.23	5.9	M11:Oxidation (M):1000.00	115.4	6.85049941375812	ASNS_HUMAN	+ 2
300ms_JY_None	300ms	JY	None	JY	300ms_JY_None_1	P08243|ASNS_HUMAN	P08243	ASNS	HUMAN	1	P08243_680.9_2	47876	VLLDTANKKVFL_2	VLLDTANKKVFL	VLLDTANKKVFL	V	L		12	8 to 13 AAs	2	1359.8125	680.9141	30.39	1.0025	1.0126	1.00755	PEAKS DB	G230921_024_Slot2-48_1_11562.d	NA	5_FDR001	3	49.36	0.8		250.1	7.96636124729361	ASNS_HUMAN	+ 2
300ms_JY_None	300ms	JY	None	JY	300ms_JY_None_1	P08243|ASNS_HUMAN	P08243	ASNS	HUMAN	1	P08243_1064.6_1	41093	ALYDNVEKL_1	ALYDNVEKL	ALYDNVEKL	A	L		9	8 to 13 AAs	1	1063.5549	1064.5695	26.79	1.5974	1.6075	1.60245	PEAKS DB	G230921_024_Slot2-48_1_11562.d	NA	5_FDR001	6	33.11	6.8		4306.2	12.0721996112057	ASNS_HUMAN	+ 1
300ms_JY_None	300ms	JY	None	JY	300ms_JY_None_1	P08319|ADH4_HUMAN:P00326|ADH1G_HUMAN:P11766|ADHX_HUMAN:P07327|ADH1A_HUMAN	P08319	ADH4	HUMAN	1	P08319_474.3_2	11150	VAPPKAHEV_2	VAPPKAHEV	VAPPKAHEV	V	V		9	8 to 13 AAs	2	946.5236	474.2722	11.7	0.8449	0.8551	0.85	PEAKS DB	G230921_024_Slot2-48_1_11562.d	NA	5_FDR001	3	25.19	6.7		21883	14.4175229142263	ADH4_HUMAN	+ 2
300ms_JY_None	300ms	JY	None	JY	300ms_JY_None_1	P08559|ODPA_HUMAN	P08559	ODPA	HUMAN	1	P08559_810.5_1	58553	VPLGAGIAL_1	VPLGAGIAL	VPLGAGIAL	V	L		9	8 to 13 AAs	1	809.501	810.51	36.45	1.3626	1.3727	1.36765	PEAKS DB	G230921_024_Slot2-48_1_11562.d	NA	5_FDR001	2	26.11	2.1		1380.5	10.4309751725881	ODPA_HUMAN	+ 1
300ms_JY_None	300ms	JY	None	JY	300ms_JY_None_1	P08579|RU2B_HUMAN:P09012|SNRPA_HUMAN	P08579	RU2B	HUMAN	1	P08579_1065.5_1	46149	NQFPGFKEV_1	NQFPGFKEV	NQFPGFKEV	N	V		9	8 to 13 AAs	1	1064.5291	1065.5377	27.1	1.5614	1.5715	1.56645	PEAKS DB	G230921_013_Slot2-48_1_11551.d	NA	5_FDR001	7	36.03	1.3		15522	13.9220268394059	RU2B_HUMAN	+ 1
300ms_JY_None	300ms	JY	None	JY	300ms_JY_None_1	P08670|VIME_HUMAN	P08670	VIME	HUMAN	1	P08670_400.2_2	5658	GGPGTASRP_2	GGPGTASRP	GGPGTASRP	G	P		9	8 to 13 AAs	2	798.3984	400.2085	7.56	0.7262	0.7363	0.73125	PEAKS DB	G230921_005_Slot2-48_1_11543.d	NA	5_FDR001	0	24.29	5		0	NA	VIME_HUMAN	+ 2
300ms_JY_None	300ms	JY	None	JY	300ms_JY_None_1	P08670|VIME_HUMAN	P08670	VIME	HUMAN	1	P08670_452.3_2	5862	RPSTSRSL_2	RPSTSRSL	RPSTSRSL	R	L		8	8 to 13 AAs	2	902.4933	452.2534	7.77	0.7971	0.8072	0.80215	PEAKS DB	G230921_005_Slot2-48_1_11543.d	NA	5_FDR001	3	26.48	-1.1		18094	14.1432237561239	VIME_HUMAN	+ 2
300ms_JY_None	300ms	JY	None	JY	300ms_JY_None_1	P08670|VIME_HUMAN	P08670	VIME	HUMAN	1	P08670_502.2_2	3957	GPGTASRPSSS_2	GPGTASRPSSS	GPGTASRPSSS	G	S		11	8 to 13 AAs	2	1002.473	502.2424	6.07	0.802	0.8121	0.80705	PEAKS DB	G230921_005_Slot2-48_1_11543.d	NA	5_FDR001	1	39.06	-2.7		0	NA	VIME_HUMAN	+ 2
300ms_JY_None	300ms	JY	None	JY	300ms_JY_None_1	P08670|VIME_HUMAN	P08670	VIME	HUMAN	1	P08670_508.8_2	12606	LRPSTSRSL_2	LRPSTSRSL	LRPSTSRSL	L	L		9	8 to 13 AAs	2	1015.5774	508.7977	12.51	0.8632	0.8733	0.86825	PEAKS DB	G230921_024_Slot2-48_1_11562.d	NA	5_FDR001	3	33.2	3.4		6702.3	12.7104405487672	VIME_HUMAN	+ 2
300ms_JY_None	300ms	JY	None	JY	300ms_JY_None_1	P08670|VIME_HUMAN	P08670	VIME	HUMAN	1	P08670_517.3_2	15042	FGGPGTASRPS_2	FGGPGTASRPS	FGGPGTASRPS	F	S		11	8 to 13 AAs	2	1032.4988	517.2573	12.51	0.8235	0.8336	0.82855	PEAKS DB	G230921_013_Slot2-48_1_11551.d	NA	5_FDR001	2	31.99	1.3		391.96	8.61456262282411	VIME_HUMAN	+ 2
300ms_JY_None	300ms	JY	None	JY	300ms_JY_None_1	P08670|VIME_HUMAN	P08670	VIME	HUMAN	1	P08670_530.8_2	5765	GGPGTASRPSSS_2	GGPGTASRPSSS	GGPGTASRPSSS	G	S		12	8 to 13 AAs	2	1059.4945	530.7541	6.96	0.8154	0.8255	0.82045	PEAKS DB	G230921_013_Slot2-48_1_11551.d	NA	5_FDR001	2	41.63	-0.8		412.67	8.68884475187933	VIME_HUMAN	+ 2
300ms_JY_None	300ms	JY	None	JY	300ms_JY_None_1	P08670|VIME_HUMAN	P08670	VIME	HUMAN	1	P08670_541.3_2	12861	SPGGVYATRSS_2	SPGGVYATRSS	SPGGVYATRSS	S	S		11	8 to 13 AAs	2	1080.52	541.2671	11.41	0.8603	0.8704	0.86535	PEAKS DB	G230921_013_Slot2-48_1_11551.d	NA	5_FDR001	3	43.95	-0.4		580.35	9.18077941927701	VIME_HUMAN	+ 2
300ms_JY_None	300ms	JY	None	JY	300ms_JY_None_1	P08670|VIME_HUMAN	P08670	VIME	HUMAN	1	P08670_576.8_2	15096	SPGGVYATRSSA_2	SPGGVYATRSSA	SPGGVYATRSSA	S	A		12	8 to 13 AAs	2	1151.5571	576.7853	12.53	0.8858	0.896	0.8909	PEAKS DB	G230921_013_Slot2-48_1_11551.d	NA	5_FDR001	3	44.01	-0.9		676.75	9.40247917221496	VIME_HUMAN	+ 2
300ms_JY_None	300ms	JY	None	JY	300ms_JY_None_1	P08670|VIME_HUMAN	P08670	VIME	HUMAN	1	P08670_604.3_2	14618	FGGPGTASRPSSS_2	FGGPGTASRPSSS	FGGPGTASRPSSS	F	S		13	8 to 13 AAs	2	1206.5629	604.2895	12.3	0.8903	0.9004	0.89535	PEAKS DB	G230921_013_Slot2-48_1_11551.d	NA	5_FDR001	2	55.89	1.3		1044	10.0279059965699	VIME_HUMAN	+ 2
300ms_JY_None	300ms	JY	None	JY	300ms_JY_None_1	P08670|VIME_HUMAN	P08670	VIME	HUMAN	1	P08670_606.3_1	15819	FGGPGTA_1	FGGPGTA	FGGPGTA	F	A		7	others	1	605.2809	606.2833	13.53	1.1012	1.1114	1.1063	PEAKS DB	G230921_005_Slot2-48_1_11543.d	NA	5_FDR001	0	20.27	-8		0	NA	VIME_HUMAN	+ 1
300ms_JY_None	300ms	JY	None	JY	300ms_JY_None_1	P08670|VIME_HUMAN	P08670	VIME	HUMAN	1	P08670_677.8_2	15929	MFGGPGTASRPSSS_2	M(+15.99)FGGPGTASRPSSS	MFGGPGTASRPSSS	M	S	Oxidation (M)	14	others	2	1353.5983	677.8068	14.18	0.9336	0.9438	0.9387	PEAKS DB	G230921_024_Slot2-48_1_11562.d	NA	5_FDR001	2	48.28	0.6	M1:Oxidation (M):1000.00	199.56	7.6406787642337	VIME_HUMAN	+ 2
300ms_JY_None	300ms	JY	None	JY	300ms_JY_None_1	P08670|VIME_HUMAN	P08670	VIME	HUMAN	1	P08670_687.4_2	41223	KLLEGEESRISL_2	KLLEGEESRISL	KLLEGEESRISL	K	L		12	8 to 13 AAs	2	1372.7561	687.3842	25.81	0.9782	0.9883	0.98325	PEAKS DB	G230921_005_Slot2-48_1_11543.d	NA	5_FDR001	3	38.87	-1.7		5409.1	12.4011728540282	VIME_HUMAN	+ 2
300ms_JY_None	300ms	JY	None	JY	300ms_JY_None_1	P08670|VIME_HUMAN	P08670	VIME	HUMAN	1	P08670_861.4_2	18235	GQVINETSQHHDDLE_2	GQVINETSQHHDDLE	GQVINETSQHHDDLE	G	E		15	others	2	1720.7653	861.3949	15.41	1.096	1.1061	1.10105	PEAKS DB	G230921_024_Slot2-48_1_11562.d	NA	5_FDR001	1	31.22	5.8		0	NA	VIME_HUMAN	+ 2
300ms_JY_None	300ms	JY	None	JY	300ms_JY_None_1	P08670|VIME_HUMAN	P08670	VIME	HUMAN	1	P08670_987.6_1	70260	LPLPNFSSL_1	LPLPNFSSL	LPLPNFSSL	L	L		9	8 to 13 AAs	1	986.5436	987.5523	39.88	1.5069	1.517	1.51195	PEAKS DB	G230921_013_Slot2-48_1_11551.d	NA	5_FDR001	3	41.83	1.4		1525.4	10.5749718895325	VIME_HUMAN	+ 1
300ms_JY_None	300ms	JY	None	JY	300ms_JY_None_1	P08670|VIME_HUMAN	P08670	VIME	HUMAN	1	P08670_1003_2	65919	SSVPGVRLLQDSVDFSLAD_2	SSVPGVRLLQDSVDFSLAD	SSVPGVRLLQDSVDFSLAD	S	D		19	others	2	2004.0164	1003.01	39.18	1.1963	1.2064	1.20135	PEAKS DB	G230921_005_Slot2-48_1_11543.d	NA	5_FDR001	3	41.47	-5.4		202.4	7.66106547980695	VIME_HUMAN	+ 2
300ms_JY_None	300ms	JY	None	JY	300ms_JY_None_1	P08670|VIME_HUMAN	P08670	VIME	HUMAN	1	P08670_1041.6_1	67810	ILLAELEQL_1	ILLAELEQL	ILLAELEQL	I	L		9	8 to 13 AAs	1	1040.6117	1041.6261	40.11	1.5885	1.5986	1.59355	PEAKS DB	G230921_005_Slot2-48_1_11543.d	NA	5_FDR001	1	27.22	6.9		0	NA	VIME_HUMAN	+ 1
300ms_JY_None	300ms	JY	None	JY	300ms_JY_None_1	P08670|VIME_HUMAN	P08670	VIME	HUMAN	1	P08670_1049.6_1	64739	SLQEEIAFL_1	SLQEEIAFL	SLQEEIAFL	S	L		9	8 to 13 AAs	1	1048.5441	1049.5546	39.68	1.5982	1.6083	1.60325	PEAKS DB	G230921_024_Slot2-48_1_11562.d	NA	5_FDR001	3	36.15	3.1		3549.4	11.7933594528897	VIME_HUMAN	+ 1
300ms_JY_None	300ms	JY	None	JY	300ms_JY_None_1	P08670|VIME_HUMAN	P08670	VIME	HUMAN	1	P08670_1152.1_2	67419	SSVPGVRLLQDSVDFSLADAIN_2	SSVPGVRLLQDSVDFSLADAIN	SSVPGVRLLQDSVDFSLADAIN	S	N		22	others	2	2302.1804	1152.0981	39.9	1.3144	1.3245	1.31945	PEAKS DB	G230921_005_Slot2-48_1_11543.d	NA	5_FDR001	0	23.91	0.6		0	NA	VIME_HUMAN	+ 2
300ms_JY_None	300ms	JY	None	JY	300ms_JY_None_1	P09234|RU1C_HUMAN	P09234	RU1C	HUMAN	1	P09234_509.7_2	24828	YLTHDSPSV_2	YLTHDSPSV	YLTHDSPSV	Y	V		9	8 to 13 AAs	2	1017.4767	509.7442	17.09	0.8445	0.8546	0.84955	PEAKS DB	G230921_013_Slot2-48_1_11551.d	NA	5_FDR001	6	36.01	-2.8		3441.1	11.7486541027491	RU1C_HUMAN	+ 2
300ms_JY_None	300ms	JY	None	JY	300ms_JY_None_1	P09234|RU1C_HUMAN	P09234	RU1C	HUMAN	1	P09234_719.4_1	24107	IDKTTAA_1	IDKTTAA	IDKTTAA	I	A		7	others	1	718.3861	719.3945	16.75	1.2853	1.2954	1.29035	PEAKS DB	G230921_013_Slot2-48_1_11551.d	NA	5_FDR001	3	23.45	1.5		1085.9	10.0846755368405	RU1C_HUMAN	+ 1
300ms_JY_None	300ms	JY	None	JY	300ms_JY_None_1	P09234|RU1C_HUMAN	P09234	RU1C	HUMAN	1	P09234_919.5_1	22344	SLIDKTTAA_1	SLIDKTTAA	SLIDKTTAA	S	A		9	8 to 13 AAs	1	918.5022	919.5093	16.77	1.4272	1.4373	1.43225	PEAKS DB	G230921_005_Slot2-48_1_11543.d	NA	5_FDR001	3	39.95	-0.1		483.33	8.91686473452586	RU1C_HUMAN	+ 1
300ms_JY_None	300ms	JY	None	JY	300ms_JY_None_1	P09382|LEG1_HUMAN	P09382	LEG1	HUMAN	1	P09382_474.3_2	45234	APDAKSFVL_2	APDAKSFVL	APDAKSFVL	A	L		9	8 to 13 AAs	2	946.5123	474.2624	27.81	0.789	0.7991	0.79405	PEAKS DB	G230921_005_Slot2-48_1_11543.d	NA	5_FDR001	1	20.55	-2.2		209.26	7.70915275690251	LEG1_HUMAN	+ 2
300ms_JY_None	300ms	JY	None	JY	300ms_JY_None_1	P09429|HMGB1_HUMAN	P09429	HMGB1	HUMAN	1	P09429_485.8_2	17553	APKRPPSAF_2	APKRPPSAF	APKRPPSAF	A	F		9	8 to 13 AAs	2	969.5396	485.779	13.74	0.8486	0.8587	0.85365	PEAKS DB	G230921_013_Slot2-48_1_11551.d	NA	5_FDR001	4	49.9	3.9		52128	15.6697708885255	HMGB1_HUMAN	+ 2
300ms_JY_None	300ms	JY	None	JY	300ms_JY_None_1	P09429|HMGB1_HUMAN	P09429	HMGB1	HUMAN	1	P09429_506.8_2	5417	KPDAAKKGVV_2	KPDAAKKGVV	KPDAAKKGVV	K	V		10	8 to 13 AAs	2	1011.6076	506.8086	6.72	0.8429	0.853	0.84795	PEAKS DB	G230921_013_Slot2-48_1_11551.d	NA	5_FDR001	1	29.38	-4.9		0	NA	HMGB1_HUMAN	+ 2
300ms_JY_None	300ms	JY	None	JY	300ms_JY_None_1	P09429|HMGB1_HUMAN	P09429	HMGB1	HUMAN	1	P09429_559.3_2	37182	APKRPPSAFF_2	APKRPPSAFF	APKRPPSAFF	A	F		10	8 to 13 AAs	2	1116.6079	559.3123	22.82	0.8729	0.883	0.87795	PEAKS DB	G230921_013_Slot2-48_1_11551.d	NA	5_FDR001	3	39.71	1.8		3248.8	11.665691217037	HMGB1_HUMAN	+ 2
300ms_JY_None	300ms	JY	None	JY	300ms_JY_None_1	P09488|GSTM1_HUMAN	P09488	GSTM1	HUMAN	1	P09488_489.3_2	27620	PRPVFSKM_2	PRPVFSKM(+15.99)	PRPVFSKM	P	)	Oxidation (M)	8	8 to 13 AAs	2	976.5164	489.266	20.03	0.8133	0.8235	0.8184	PEAKS DB	G230921_024_Slot2-48_1_11562.d	NA	5_FDR001	3	29.3	1.1	M8:Oxidation (M):1000.00	1894.8	10.887829861694	GSTM1_HUMAN	+ 2
300ms_JY_None	300ms	JY	None	JY	300ms_JY_None_1	P09488|GSTM1_HUMAN	P09488	GSTM1	HUMAN	1	P09488_687.9_2	53280	YLEELPEKLKL_2	YLEELPEKLKL	YLEELPEKLKL	Y	L		11	8 to 13 AAs	2	1373.7805	687.8984	32.15	1.0276	1.0377	1.03265	PEAKS DB	G230921_005_Slot2-48_1_11543.d	NA	5_FDR001	1	46.13	1.2		683.89	9.41762048386756	GSTM1_HUMAN	+ 2
300ms_JY_None	300ms	JY	None	JY	300ms_JY_None_1	P09651|ROA1_HUMAN	P09651	ROA1	HUMAN	1	P09651_520.3_2	4211	AMNARPHKV_2	AM(+15.99)NARPHKV	AMNARPHKV	A	V	Oxidation (M)	9	8 to 13 AAs	2	1038.5393	520.277	5.83	0.8494	0.8595	0.85445	PEAKS DB	G230921_013_Slot2-48_1_11551.d	NA	5_FDR001	2	33.58	0.2	M2:Oxidation (M):1000.00	633.71	9.3076789713418	ROA1_HUMAN	+ 2
300ms_JY_None	300ms	JY	None	JY	300ms_JY_None_1	P09651|ROA1_HUMAN	P09651	ROA1	HUMAN	1	P09651_893_2	64975	LFIGGLSFETTDESLR_2	LFIGGLSFETTDESLR	LFIGGLSFETTDESLR	L	R		16	others	2	1783.8992	892.9592	38.69	1.1211	1.1312	1.12615	PEAKS DB	G230921_005_Slot2-48_1_11543.d	NA	5_FDR001	0	43.84	2.7		0	NA	ROA1_HUMAN	+ 2
300ms_JY_None	300ms	JY	None	JY	300ms_JY_None_1	P09874|PARP1_HUMAN	P09874	PARP1	HUMAN	1	P09874_464.3_2	5957	APRGKSGAAL_2	APRGKSGAAL	APRGKSGAAL	A	L		10	8 to 13 AAs	2	926.5297	464.2722	8.15	0.8563	0.8664	0.86135	PEAKS DB	G230921_024_Slot2-48_1_11562.d	NA	5_FDR001	3	33.54	0.2		12539	13.6141346756505	PARP1_HUMAN	+ 2
300ms_JY_None	300ms	JY	None	JY	300ms_JY_None_1	P09874|PARP1_HUMAN	P09874	PARP1	HUMAN	1	P09874_787.4_1	9386	APAAVNSSA_1	APAAVNSSA	APAAVNSSA	A	A		9	8 to 13 AAs	1	786.3871	787.4012	10.64	1.295	1.3051	1.30005	PEAKS DB	G230921_024_Slot2-48_1_11562.d	NA	5_FDR001	2	36.15	8.7		49.052	5.61624005561848	PARP1_HUMAN	+ 1
300ms_JY_None	300ms	JY	None	JY	300ms_JY_None_1	P09874|PARP1_HUMAN	P09874	PARP1	HUMAN	1	P09874_974.5_1	49320	SILSEVQQA_1	SILSEVQQA	SILSEVQQA	S	A		9	8 to 13 AAs	1	973.508	974.5151	28.68	1.4806	1.4907	1.48565	PEAKS DB	G230921_013_Slot2-48_1_11551.d	NA	5_FDR001	3	33.69	-0.1		229.31	7.84115546068048	PARP1_HUMAN	+ 1
300ms_JY_None	300ms	JY	None	JY	300ms_JY_None_1	P09874|PARP1_HUMAN	P09874	PARP1	HUMAN	1	P09874_986.6_1	43294	ILSEVQQAV_1	ILSEVQQAV	ILSEVQQAV	I	V		9	8 to 13 AAs	1	985.5444	986.5527	25.64	1.4943	1.5044	1.49935	PEAKS DB	G230921_013_Slot2-48_1_11551.d	NA	5_FDR001	3	39.57	1		1744.8	10.7688459597534	PARP1_HUMAN	+ 1
300ms_JY_None	300ms	JY	None	JY	300ms_JY_None_1	P09936|UCHL1_HUMAN	P09936	UCHL1	HUMAN	1	P09936_880.5_1	44887	GTIGLIHAV_1	GTIGLIHAV	GTIGLIHAV	G	V		9	8 to 13 AAs	1	879.5178	880.5294	28.82	1.4531	1.4632	1.45815	PEAKS DB	G230921_024_Slot2-48_1_11562.d	NA	5_FDR001	3	31.14	5		655.05	9.35546122161405	UCHL1_HUMAN	+ 1
300ms_JY_None	300ms	JY	None	JY	300ms_JY_None_1	P09972|ALDOC_HUMAN	P09972	ALDOC	HUMAN	1	P09972_527.8_2	32832	ALSDHHVYL_2	ALSDHHVYL	ALSDHHVYL	A	L		9	8 to 13 AAs	2	1053.5243	527.7686	20.74	0.8741	0.8842	0.87915	PEAKS DB	G230921_013_Slot2-48_1_11551.d	NA	5_FDR001	3	36.73	-1.6		906.99	9.82494283421106	ALDOC_HUMAN	+ 2
300ms_JY_None	300ms	JY	None	JY	300ms_JY_None_1	P0C0L4|CO4A_HUMAN:P0C0L5|CO4B_HUMAN	P0C0L4	CO4A	HUMAN	1	P0C0L4_578.9_2	35837	APSKSRLLATL_2	APSKSRLLATL	APSKSRLLATL	A	L		11	8 to 13 AAs	2	1155.6975	578.8577	24.05	0.9332	0.9433	0.93825	PEAKS DB	G230921_024_Slot2-48_1_11562.d	NA	5_FDR001	3	41.48	2.8		1184.6	10.2101842759076	CO4A_HUMAN	+ 2
300ms_JY_None	300ms	JY	None	JY	300ms_JY_None_1	P0C0S5|H2AZ_HUMAN:Q71UI9|H2AV_HUMAN	P0C0S5	H2AZ	HUMAN	1	P0C0S5_524.8_2	38303	TPRHLQLAI_2	TPRHLQLAI	TPRHLQLAI	T	I		9	8 to 13 AAs	2	1047.6189	524.8157	24.29	0.8619	0.8721	0.867	PEAKS DB	G230921_005_Slot2-48_1_11543.d	NA	5_FDR001	2	27.4	-2		1051.5	10.0382331347318	H2AZ_HUMAN	+ 2
300ms_JY_None	300ms	JY	None	JY	300ms_JY_None_1	P0C0S5|H2AZ_HUMAN:Q71UI9|H2AV_HUMAN	P0C0S5	H2AZ	HUMAN	1	P0C0S5_1028.5_1	55075	VYSAAILEY_1	VYSAAILEY	VYSAAILEY	V	Y		9	8 to 13 AAs	1	1027.5226	1028.5284	33.12	1.5456	1.5557	1.55065	PEAKS DB	G230921_005_Slot2-48_1_11543.d	NA	5_FDR001	2	26.97	-1.4		0	NA	H2AZ_HUMAN	+ 1
300ms_JY_None	300ms	JY	None	JY	300ms_JY_None_1	P0C0S5|H2AZ_HUMAN:Q71UI9|H2AV_HUMAN	P0C0S5	H2AZ	HUMAN	1	P0C0S5_1050.6_1	66045	YLTAEVLEL_1	YLTAEVLEL	YLTAEVLEL	Y	L		9	8 to 13 AAs	1	1049.5645	1050.5743	39.26	1.5844	1.5945	1.58945	PEAKS DB	G230921_005_Slot2-48_1_11543.d	NA	5_FDR001	2	36.3	2.5		2621.9	11.3563969464783	H2AZ_HUMAN	+ 1
300ms_JY_None	300ms	JY	None	JY	300ms_JY_None_1	P0CG13|CTF8_HUMAN	P0CG13	CTF8	HUMAN	1	P0CG13_505.8_2	25550	RPKPIITSV_2	RPKPIITSV	RPKPIITSV	R	V		9	8 to 13 AAs	2	1009.6284	505.8235	18.98	0.8542	0.8644	0.8593	PEAKS DB	G230921_024_Slot2-48_1_11562.d	NA	5_FDR001	3	38.11	4.1		4542.9	12.1493978332679	CTF8_HUMAN	+ 2
300ms_JY_None	300ms	JY	None	JY	300ms_JY_None_1	P0CG13|CTF8_HUMAN	P0CG13	CTF8	HUMAN	1	P0CG13_535.3_2	50144	ILYGKIIHL_2	ILYGKIIHL	ILYGKIIHL	I	L		9	8 to 13 AAs	2	1068.6696	535.3427	30.44	0.902	0.9122	0.9071	PEAKS DB	G230921_005_Slot2-48_1_11543.d	NA	5_FDR001	3	47.42	1.1		1649.2	10.6875506510007	CTF8_HUMAN	+ 2
300ms_JY_None	300ms	JY	None	JY	300ms_JY_None_1	P0DMW3|SIML1_HUMAN	P0DMW3	SIML1	HUMAN	1	P0DMW3_784.4_1	27708	APAAAPSSL_1	APAAAPSSL	APAAAPSSL	A	L		9	8 to 13 AAs	1	783.4126	784.4188	19.34	1.3156	1.3258	1.3207	PEAKS DB	G230921_005_Slot2-48_1_11543.d	NA	5_FDR001	3	36.73	-1.3		1777.6	10.7957150065017	SIML1_HUMAN	+ 1
300ms_JY_None	300ms	JY	None	JY	300ms_JY_None_1	P0DOX7|IGK_HUMAN:P01834|IGKC_HUMAN	P0DOX7	IGK	HUMAN	1	P0DOX7_733.8_2	6397	NSQESVTEQDSKD_2	NSQESVTEQDSKD	NSQESVTEQDSKD	N	D		13	8 to 13 AAs	2	1465.6168	733.8156	8.11	0.9579	0.968	0.96295	PEAKS DB	G230921_005_Slot2-48_1_11543.d	NA	5_FDR001	0	44.1	-0.1		0	NA	IGK_HUMAN	+ 2
300ms_JY_None	300ms	JY	None	JY	300ms_JY_None_1	P0DOX7|IGK_HUMAN:P01834|IGKC_HUMAN	P0DOX7	IGK	HUMAN	1	P0DOX7_805.8_2	6866	SGNSQESVTEQDSKD_2	SGNSQESVTEQDSKD	SGNSQESVTEQDSKD	S	D		15	others	2	1609.6703	805.8393	8.84	1.0037	1.0138	1.00875	PEAKS DB	G230921_024_Slot2-48_1_11562.d	NA	5_FDR001	1	52.11	-3.9		53.749	5.7481660085018	IGK_HUMAN	+ 2
300ms_JY_None	300ms	JY	None	JY	300ms_JY_None_1	P0DOX7|IGK_HUMAN:P01834|IGKC_HUMAN	P0DOX7	IGK	HUMAN	1	P0DOX7_827.9_2	7696	NSQESVTEQDSKDST_2	NSQESVTEQDSKDST	NSQESVTEQDSKDST	N	T		15	others	2	1653.6965	827.8555	9.5	1.0381	1.0482	1.04315	PEAKS DB	G230921_024_Slot2-48_1_11562.d	NA	5_FDR001	2	60.1	-0.1		146.01	7.18992337022493	IGK_HUMAN	+ 2
300ms_JY_None	300ms	JY	None	JY	300ms_JY_None_1	P0DOX7|IGK_HUMAN:P01834|IGKC_HUMAN	P0DOX7	IGK	HUMAN	1	P0DOX7_856.4_2	7967	GNSQESVTEQDSKDST_2	GNSQESVTEQDSKDST	GNSQESVTEQDSKDST	G	T		16	others	2	1710.718	856.3696	9.64	1.051	1.0612	1.0561	PEAKS DB	G230921_024_Slot2-48_1_11562.d	NA	5_FDR001	1	66.42	3.8		0	NA	IGK_HUMAN	+ 2
300ms_JY_None	300ms	JY	None	JY	300ms_JY_None_1	P0DOX7|IGK_HUMAN:P01834|IGKC_HUMAN	P0DOX7	IGK	HUMAN	1	P0DOX7_899.9_2	8074	SGNSQESVTEQDSKDST_2	SGNSQESVTEQDSKDST	SGNSQESVTEQDSKDST	S	T		17	others	2	1797.75	899.8875	9.73	1.0644	1.0745	1.06945	PEAKS DB	G230921_024_Slot2-48_1_11562.d	NA	5_FDR001	2	63.37	5.8		0	NA	IGK_HUMAN	+ 2
300ms_JY_None	300ms	JY	None	JY	300ms_JY_None_1	P0DOX7|IGK_HUMAN:P01834|IGKC_HUMAN	P0DOX7	IGK	HUMAN	1	P0DOX7_926.4_2	58257	DSTYSLSSTLTLSKADY_2	DSTYSLSSTLTLSKADY	DSTYSLSSTLTLSKADY	D	Y		17	others	2	1850.8785	926.4487	33.39	1.1611	1.1712	1.16615	PEAKS DB	G230921_013_Slot2-48_1_11551.d	NA	5_FDR001	3	58.26	2.3		92.539	6.5319896037448	IGK_HUMAN	+ 2
300ms_JY_None	300ms	JY	None	JY	300ms_JY_None_1	P10147|CCL3_HUMAN:P16619|CL3L1_HUMAN	P10147	CCL3	HUMAN	1	P10147_996.5_1	44964	YVSDLELSA_1	YVSDLELSA	YVSDLELSA	Y	A		9	8 to 13 AAs	1	995.4811	996.492	28.83	1.5073	1.5174	1.51235	PEAKS DB	G230921_024_Slot2-48_1_11562.d	NA	5_FDR001	3	35.55	3.7		1770.1	10.7896151508624	CCL3_HUMAN	+ 1
300ms_JY_None	300ms	JY	None	JY	300ms_JY_None_1	P10176|COX8A_HUMAN	P10176	COX8A	HUMAN	1	P10176_461.3_2	14539	PRAKIHSL_2	PRAKIHSL	PRAKIHSL	P	L		8	8 to 13 AAs	2	920.5555	461.2856	12.89	0.8328	0.8429	0.83785	PEAKS DB	G230921_005_Slot2-48_1_11543.d	NA	5_FDR001	2	22.1	1.1		674.03	9.39666899466559	COX8A_HUMAN	+ 2
300ms_JY_None	300ms	JY	None	JY	300ms_JY_None_1	P10242|MYB_HUMAN	P10242	MYB	HUMAN	1	P10242_499.8_2	28061	TPAIKRSIL_2	TPAIKRSIL	TPAIKRSIL	T	L		9	8 to 13 AAs	2	997.6284	499.8233	20.23	0.868	0.8781	0.87305	PEAKS DB	G230921_024_Slot2-48_1_11562.d	NA	5_FDR001	3	28.88	3.8		1822.7	10.8318614109714	MYB_HUMAN	+ 2
300ms_JY_None	300ms	JY	None	JY	300ms_JY_None_1	P10244|MYBB_HUMAN	P10244	MYBB	HUMAN	1	P10244_743.4_1	42499	IPAVGSSL_1	IPAVGSSL	IPAVGSSL	I	L		8	8 to 13 AAs	1	742.4225	743.4305	26.43	1.2898	1.2999	1.29485	PEAKS DB	G230921_005_Slot2-48_1_11543.d	NA	5_FDR001	3	31.17	1.1		627.74	9.29402333108859	MYBB_HUMAN	+ 1
300ms_JY_None	300ms	JY	None	JY	300ms_JY_None_1	P10321|HLAC_HUMAN	P10321	HLAC	HUMAN	1	P10321_521.8_2	35670	RVMAPRALL_2	RVM(+15.99)APRALL	RVMAPRALL	R	L	Oxidation (M)	9	8 to 13 AAs	2	1041.6117	521.8151	21.81	0.8846	0.8947	0.88965	PEAKS DB	G230921_013_Slot2-48_1_11551.d	NA	5_FDR001	4	23.57	3.8	M3:Oxidation (M):1000.00	68055	16.0544135399593	HLAC_HUMAN	+ 2
300ms_JY_None	300ms	JY	None	JY	300ms_JY_None_1	P10321|HLAC_HUMAN	P10321	HLAC	HUMAN	1	P10321_576.3_3	25163	SHSMRYFDTAVSRPG_3	SHSM(+15.99)RYFDTAVSRPG	SHSMRYFDTAVSRPG	S	G	Oxidation (M)	15	others	3	1725.7893	576.267	17.2	0.8226	0.8328	0.8277	PEAKS DB	G230921_013_Slot2-48_1_11551.d	NA	5_FDR001	3	38.14	-5.9	M4:Oxidation (M):1000.00	552.38	9.10951727471615	HLAC_HUMAN	≥ +3
300ms_JY_None	300ms	JY	None	JY	300ms_JY_None_1	P10589|COT1_HUMAN:P24468|COT2_HUMAN	P10589	COT1	HUMAN	1	P10589_598.3_2	40345	SPMSADRVVAF_2	SPM(+15.99)SADRVVAF	SPMSADRVVAF	S	F	Oxidation (M)	11	8 to 13 AAs	2	1194.5703	598.2919	24.17	0.8871	0.8972	0.89215	PEAKS DB	G230921_013_Slot2-48_1_11551.d	NA	5_FDR001	3	46.43	-0.9	M3:Oxidation (M):1000.00	836.71	9.70858386743913	COT1_HUMAN	+ 2
300ms_JY_None	300ms	JY	None	JY	300ms_JY_None_1	P10644|KAP0_HUMAN:P31321|KAP1_HUMAN	P10644	KAP0	HUMAN	1	P10644_470.8_2	10744	RPRAATVVA_2	RPRAATVVA	RPRAATVVA	R	A		9	8 to 13 AAs	2	939.5613	470.7904	10.34	0.7935	0.8036	0.79855	PEAKS DB	G230921_013_Slot2-48_1_11551.d	NA	5_FDR001	3	20.77	5.2		47285	15.5290949762707	KAP0_HUMAN	+ 2
300ms_JY_None	300ms	JY	None	JY	300ms_JY_None_1	P10644|KAP0_HUMAN	P10644	KAP0	HUMAN	1	P10644_633.8_2	23352	IPKDYKTMAAL_2	IPKDYKTM(+15.99)AAL	IPKDYKTMAAL	I	L	Oxidation (M)	11	8 to 13 AAs	2	1265.6689	633.8434	17.98	0.9446	0.9547	0.94965	PEAKS DB	G230921_024_Slot2-48_1_11562.d	NA	5_FDR001	3	33.01	2.7	M8:Oxidation (M):1000.00	1429.8	10.4815976420241	KAP0_HUMAN	+ 2
300ms_JY_None	300ms	JY	None	JY	300ms_JY_None_1	P10644|KAP0_HUMAN:P31321|KAP1_HUMAN	P10644	KAP0	HUMAN	1	P10644_645.3_2	42235	KMYEEFLSKV_2	KM(+15.99)YEEFLSKV	KMYEEFLSKV	K	V	Oxidation (M)	10	8 to 13 AAs	2	1288.6373	645.3264	25.17	0.9369	0.947	0.94195	PEAKS DB	G230921_013_Slot2-48_1_11551.d	NA	5_FDR001	3	42.29	0.7	M2:Oxidation (M):1000.00	5749.6	12.489245875834	KAP0_HUMAN	+ 2
300ms_JY_None	300ms	JY	None	JY	300ms_JY_None_1	P10809|CH60_HUMAN	P10809	CH60	HUMAN	1	P10809_475.8_2	12723	AKDVKFGAD_2	AKDVKFGAD	AKDVKFGAD	A	D		9	8 to 13 AAs	2	949.4868	475.7526	11.32	0.8016	0.8117	0.80665	PEAKS DB	G230921_013_Slot2-48_1_11551.d	NA	5_FDR001	2	32.31	4		461.11	8.84896714330156	CH60_HUMAN	+ 2
300ms_JY_None	300ms	JY	None	JY	300ms_JY_None_1	P10809|CH60_HUMAN	P10809	CH60	HUMAN	1	P10809_489.3_2	26004	VLAPHLTRA_2	VLAPHLTRA	VLAPHLTRA	V	A		9	8 to 13 AAs	2	976.5818	489.2967	17.6	0.8502	0.8603	0.85525	PEAKS DB	G230921_013_Slot2-48_1_11551.d	NA	5_FDR001	3	26.22	-3		301.21	8.23462585723119	CH60_HUMAN	+ 2
300ms_JY_None	300ms	JY	None	JY	300ms_JY_None_1	P11142|HSP7C_HUMAN	P11142	HSP7C	HUMAN	1	P11142_592.8_2	20364	RLIGDAAKNQV_2	RLIGDAAKNQV	RLIGDAAKNQV	R	V		11	8 to 13 AAs	2	1183.6672	592.8403	15.04	0.9028	0.913	0.9079	PEAKS DB	G230921_013_Slot2-48_1_11551.d	NA	5_FDR001	3	29.5	-1.1		688.13	9.4265373312114	HSP7C_HUMAN	+ 2
300ms_JY_None	300ms	JY	None	JY	300ms_JY_None_1	P11142|HSP7C_HUMAN	P11142	HSP7C	HUMAN	1	P11142_613.6_3	32708	GERAMTKDNNLLGKFE_3	GERAM(+15.99)TKDNNLLGKFE	GERAMTKDNNLLGKFE	G	E	Oxidation (M)	16	others	3	1837.8992	613.6409	22.49	0.8316	0.8417	0.83665	PEAKS DB	G230921_024_Slot2-48_1_11562.d	NA	5_FDR001	3	44.01	1	M5:Oxidation (M):1000.00	1521.8	10.5715630521976	HSP7C_HUMAN	≥ +3
300ms_JY_None	300ms	JY	None	JY	300ms_JY_None_1	P11142|HSP7C_HUMAN	P11142	HSP7C	HUMAN	1	P11142_620.4_2	37965	RIINEPTAAAIA_2	RIINEPTAAAIA	RIINEPTAAAIA	R	A		12	8 to 13 AAs	2	1238.6982	620.3564	24.13	0.9211	0.9312	0.92615	PEAKS DB	G230921_005_Slot2-48_1_11543.d	NA	5_FDR001	2	28.9	0.1		3098	11.5971214287896	HSP7C_HUMAN	+ 2
300ms_JY_None	300ms	JY	None	JY	300ms_JY_None_1	P11142|HSP7C_HUMAN	P11142	HSP7C	HUMAN	1	P11142_630.8_2	39123	GILNVSAVDKSTG_2	GILNVSAVDKSTG	GILNVSAVDKSTG	G	G		13	8 to 13 AAs	2	1259.6721	630.8434	25.75	0.9369	0.947	0.94195	PEAKS DB	G230921_024_Slot2-48_1_11562.d	NA	5_FDR001	3	40.94	0.1		873.72	9.77102720481872	HSP7C_HUMAN	+ 2
300ms_JY_None	300ms	JY	None	JY	300ms_JY_None_1	P11142|HSP7C_HUMAN	P11142	HSP7C	HUMAN	1	P11142_632.3_2	31533	KSINPDEAVAYG_2	KSINPDEAVAYG	KSINPDEAVAYG	K	G		12	8 to 13 AAs	2	1262.6143	632.3152	20.13	0.9316	0.9417	0.93665	PEAKS DB	G230921_013_Slot2-48_1_11551.d	NA	5_FDR001	3	32.94	1.2		673.31	9.39512708166914	HSP7C_HUMAN	+ 2
300ms_JY_None	300ms	JY	None	JY	300ms_JY_None_1	P11142|HSP7C_HUMAN	P11142	HSP7C	HUMAN	1	P11142_694.9_2	32902	GILNVSAVDKSTGK_2	GILNVSAVDKSTGK	GILNVSAVDKSTGK	G	K		14	others	2	1387.7671	694.8887	22.6	1.0191	1.0292	1.02415	PEAKS DB	G230921_024_Slot2-48_1_11562.d	NA	5_FDR001	3	47.82	-3		424.22	8.72866882860794	HSP7C_HUMAN	+ 2
300ms_JY_None	300ms	JY	None	JY	300ms_JY_None_1	P11142|HSP7C_HUMAN	P11142	HSP7C	HUMAN	1	P11142_701.9_2	47153	RIINEPTAAAIAY_2	RIINEPTAAAIAY	RIINEPTAAAIAY	R	Y		13	8 to 13 AAs	2	1401.7616	701.8878	27.59	0.9838	0.994	0.9889	PEAKS DB	G230921_013_Slot2-48_1_11551.d	NA	5_FDR001	3	40.1	-0.5		1221.2	10.2540837793194	HSP7C_HUMAN	+ 2
300ms_JY_None	300ms	JY	None	JY	300ms_JY_None_1	P11142|HSP7C_HUMAN	P11142	HSP7C	HUMAN	1	P11142_730.4_2	46250	RIINEPTAAAIAYG_2	RIINEPTAAAIAYG	RIINEPTAAAIAYG	R	G		14	others	2	1458.7831	730.3984	27.12	1.0045	1.0146	1.00955	PEAKS DB	G230921_013_Slot2-48_1_11551.d	NA	5_FDR001	3	40.33	-0.5		2745.7	11.4229582873663	HSP7C_HUMAN	+ 2
300ms_JY_None	300ms	JY	None	JY	300ms_JY_None_1	P11142|HSP7C_HUMAN	P11142	HSP7C	HUMAN	1	P11142_745.9_2	37016	LNKSINPDEAVAYG_2	LNKSINPDEAVAYG	LNKSINPDEAVAYG	L	G		14	others	2	1489.7412	745.8761	22.66	1.0166	1.0268	1.0217	PEAKS DB	G230921_013_Slot2-48_1_11551.d	NA	5_FDR001	2	42.12	-2.4		1346.3	10.3947842104251	HSP7C_HUMAN	+ 2
300ms_JY_None	300ms	JY	None	JY	300ms_JY_None_1	P11142|HSP7C_HUMAN	P11142	HSP7C	HUMAN	1	P11142_747.9_2	56470	NVLRIINEPTAAAI_2	NVLRIINEPTAAAI	NVLRIINEPTAAAI	N	I		14	others	2	1493.8566	747.9355	33.91	1.0191	1.0292	1.02415	PEAKS DB	G230921_005_Slot2-48_1_11543.d	NA	5_FDR001	3	37.64	0		358.3	8.48502423332337	HSP7C_HUMAN	+ 2
300ms_JY_None	300ms	JY	None	JY	300ms_JY_None_1	P11142|HSP7C_HUMAN	P11142	HSP7C	HUMAN	1	P11142_747.9_2	58743	LNVLRIINEPTAAA_2	LNVLRIINEPTAAA	LNVLRIINEPTAAA	L	A		14	others	2	1493.8566	747.9386	35.2	1.013	1.0231	1.01805	PEAKS DB	G230921_005_Slot2-48_1_11543.d	NA	5_FDR001	3	49.48	4.1		619.16	9.27416846089261	HSP7C_HUMAN	+ 2
300ms_JY_None	300ms	JY	None	JY	300ms_JY_None_1	P11142|HSP7C_HUMAN	P11142	HSP7C	HUMAN	1	P11142_759.4_2	33482	GILNVSAVDKSTGKE_2	GILNVSAVDKSTGKE	GILNVSAVDKSTGKE	G	E		15	others	2	1516.8097	759.4138	22.87	1.0689	1.079	1.07395	PEAKS DB	G230921_024_Slot2-48_1_11562.d	NA	5_FDR001	3	56.07	2.2		3203.3	11.6453432024265	HSP7C_HUMAN	+ 2
300ms_JY_None	300ms	JY	None	JY	300ms_JY_None_1	P11142|HSP7C_HUMAN	P11142	HSP7C	HUMAN	1	P11142_764.4_2	25848	KELNKSINPDEAVA_2	KELNKSINPDEAVA	KELNKSINPDEAVA	K	A		14	others	2	1526.7939	764.405	17.56	1.0098	1.0199	1.01485	PEAKS DB	G230921_013_Slot2-48_1_11551.d	NA	5_FDR001	3	34.8	1		391.31	8.61216816882525	HSP7C_HUMAN	+ 2
300ms_JY_None	300ms	JY	None	JY	300ms_JY_None_1	P11142|HSP7C_HUMAN	P11142	HSP7C	HUMAN	1	P11142_783.5_2	58187	NVLRIINEPTAAAIA_2	NVLRIINEPTAAAIA	NVLRIINEPTAAAIA	N	A		15	others	2	1564.8937	783.4504	33.38	1.0514	1.0616	1.0565	PEAKS DB	G230921_013_Slot2-48_1_11551.d	NA	5_FDR001	3	40.73	-4.7		1451.4	10.5032294598137	HSP7C_HUMAN	+ 2
300ms_JY_None	300ms	JY	None	JY	300ms_JY_None_1	P11142|HSP7C_HUMAN	P11142	HSP7C	HUMAN	1	P11142_792.9_2	24931	GKELNKSINPDEAVA_2	GKELNKSINPDEAVA	GKELNKSINPDEAVA	G	A		15	others	2	1583.8154	792.915	18.01	1.062	1.0721	1.06705	PEAKS DB	G230921_005_Slot2-48_1_11543.d	NA	5_FDR001	3	39.05	0		391.73	8.61371580872942	HSP7C_HUMAN	+ 2
300ms_JY_None	300ms	JY	None	JY	300ms_JY_None_1	P11142|HSP7C_HUMAN	P11142	HSP7C	HUMAN	1	P11142_865_2	62241	NVLRIINEPTAAAIAY_2	NVLRIINEPTAAAIAY	NVLRIINEPTAAAIAY	N	Y		16	others	2	1727.957	864.9833	35.6	1.1081	1.1182	1.11315	PEAKS DB	G230921_013_Slot2-48_1_11551.d	NA	5_FDR001	3	44.52	-2.8		275.28	8.10475598696226	HSP7C_HUMAN	+ 2
300ms_JY_None	300ms	JY	None	JY	300ms_JY_None_1	P11142|HSP7C_HUMAN	P11142	HSP7C	HUMAN	1	P11142_874.4_2	30219	KELNKSINPDEAVAYG_2	KELNKSINPDEAVAYG	KELNKSINPDEAVAYG	K	G		16	others	2	1746.8788	874.4481	21.31	1.1154	1.1255	1.12045	PEAKS DB	G230921_024_Slot2-48_1_11562.d	NA	5_FDR001	2	36.7	1.7		200.25	7.64565843240871	HSP7C_HUMAN	+ 2
300ms_JY_None	300ms	JY	None	JY	300ms_JY_None_1	P11142|HSP7C_HUMAN	P11142	HSP7C	HUMAN	1	P11142_893.5_2	58896	NVLRIINEPTAAAIAYG_2	NVLRIINEPTAAAIAYG	NVLRIINEPTAAAIAYG	N	G		17	others	2	1784.9784	893.4974	35.29	1.1109	1.1211	1.116	PEAKS DB	G230921_005_Slot2-48_1_11543.d	NA	5_FDR001	3	48.25	1		808	9.6582114827518	HSP7C_HUMAN	+ 2
300ms_JY_None	300ms	JY	None	JY	300ms_JY_None_1	P11142|HSP7C_HUMAN	P11142	HSP7C	HUMAN	1	P11142_903_2	30926	GKELNKSINPDEAVAYG_2	GKELNKSINPDEAVAYG	GKELNKSINPDEAVAYG	G	G		17	others	2	1803.9003	902.9595	21.65	1.1324	1.1425	1.13745	PEAKS DB	G230921_024_Slot2-48_1_11562.d	NA	5_FDR001	3	31.03	2.3		226.35	7.82241149636048	HSP7C_HUMAN	+ 2
300ms_JY_None	300ms	JY	None	JY	300ms_JY_None_1	P11142|HSP7C_HUMAN:P38646|GRP75_HUMAN	P11142	HSP7C	HUMAN	1	P11142_970.6_1	70499	LLDVTPLSL_1	LLDVTPLSL	LLDVTPLSL	L	L		9	8 to 13 AAs	1	969.5746	970.5851	40	1.5396	1.5497	1.54465	PEAKS DB	G230921_013_Slot2-48_1_11551.d	NA	5_FDR001	3	43.45	3.3		6532.5	12.6734195042074	HSP7C_HUMAN	+ 1
300ms_JY_None	300ms	JY	None	JY	300ms_JY_None_1	P11142|HSP7C_HUMAN	P11142	HSP7C	HUMAN	1	P11142_1022.5_1	61694	TIEDGIFEV_1	TIEDGIFEV	TIEDGIFEV	T	V		9	8 to 13 AAs	1	1021.4968	1022.5033	36.88	1.5044	1.5145	1.50945	PEAKS DB	G230921_005_Slot2-48_1_11543.d	NA	5_FDR001	2	34.44	-0.7		613.71	9.26141328120659	HSP7C_HUMAN	+ 1
300ms_JY_None	300ms	JY	None	JY	300ms_JY_None_1	P11142|HSP7C_HUMAN:P38646|GRP75_HUMAN	P11142	HSP7C	HUMAN	1	P11142_1083.7_1	73132	LLLDVTPLSL_1	LLLDVTPLSL	LLLDVTPLSL	L	L		10	8 to 13 AAs	1	1082.6587	1083.6703	41.38	1.6446	1.6547	1.64965	PEAKS DB	G230921_013_Slot2-48_1_11551.d	NA	5_FDR001	0	42.32	4		0	NA	HSP7C_HUMAN	+ 1
300ms_JY_None	300ms	JY	None	JY	300ms_JY_None_1	P11142|HSP7C_HUMAN	P11142	HSP7C	HUMAN	1	P11142_1135.6_1	70033	LTIEDGIFEV_1	LTIEDGIFEV	LTIEDGIFEV	L	V		10	8 to 13 AAs	1	1134.5808	1135.5901	39.76	1.6236	1.6337	1.62865	PEAKS DB	G230921_013_Slot2-48_1_11551.d	NA	5_FDR001	3	44.43	1.8		1301.1	10.3455161336969	HSP7C_HUMAN	+ 1
300ms_JY_None	300ms	JY	None	JY	300ms_JY_None_1	P11171|41_HUMAN	P11171	41	HUMAN	1	P11171_508.8_2	42644	IPKSKFLAL_2	IPKSKFLAL	IPKSKFLAL	I	L		9	8 to 13 AAs	2	1015.6429	508.8314	27.62	0.885	0.8952	0.8901	PEAKS DB	G230921_024_Slot2-48_1_11562.d	NA	5_FDR001	3	30.73	5.1		976.86	9.93200800500999	41_HUMAN	+ 2
300ms_JY_None	300ms	JY	None	JY	300ms_JY_None_1	P11171|41_HUMAN	P11171	41	HUMAN	1	P11171_568.8_2	22568	SMYGVDLHKA_2	SM(+15.99)YGVDLHKA	SMYGVDLHKA	S	A	Oxidation (M)	10	8 to 13 AAs	2	1135.5332	568.7727	16.85	0.8903	0.9004	0.89535	PEAKS DB	G230921_005_Slot2-48_1_11543.d	NA	5_FDR001	3	45.73	-2.1	M2:Oxidation (M):1000.00	449.62	8.81256240073185	41_HUMAN	+ 2
300ms_JY_None	300ms	JY	None	JY	300ms_JY_None_1	P11279|LAMP1_HUMAN	P11279	LAMP1	HUMAN	1	P11279_810.5_1	59143	IPIAVGGAL_1	IPIAVGGAL	IPIAVGGAL	I	L		9	8 to 13 AAs	1	809.501	810.5067	33.89	1.3444	1.3545	1.34945	PEAKS DB	G230921_013_Slot2-48_1_11551.d	NA	5_FDR001	3	33.15	-2		218.09	7.76877980990854	LAMP1_HUMAN	+ 1
300ms_JY_None	300ms	JY	None	JY	300ms_JY_None_1	P11309|PIM1_HUMAN	P11309	PIM1	HUMAN	1	P11309_500.8_2	21366	LPNGTRVPM_2	LPNGTRVPM(+15.99)	LPNGTRVPM	L	)	Oxidation (M)	9	8 to 13 AAs	2	999.5172	500.7669	16.27	0.8016	0.8117	0.80665	PEAKS DB	G230921_005_Slot2-48_1_11543.d	NA	5_FDR001	0	21.93	2.2	M9:Oxidation (M):1000.00	0	NA	PIM1_HUMAN	+ 2
300ms_JY_None	300ms	JY	None	JY	300ms_JY_None_1	P11388|TOP2A_HUMAN	P11388	TOP2A	HUMAN	1	P11388_494.8_2	40810	IPRITIEM_2	IPRITIEM(+15.99)	IPRITIEM	I	)	Oxidation (M)	8	8 to 13 AAs	2	987.5423	494.7779	25.62	0.8072	0.8174	0.8123	PEAKS DB	G230921_005_Slot2-48_1_11543.d	NA	5_FDR001	3	33.17	-1.1	M8:Oxidation (M):1000.00	4546.1	12.1504137039514	TOP2A_HUMAN	+ 2
300ms_JY_None	300ms	JY	None	JY	300ms_JY_None_1	P11388|TOP2A_HUMAN	P11388	TOP2A	HUMAN	1	P11388_508.3_2	17495	SPKLSNKEL_2	SPKLSNKEL	SPKLSNKEL	S	L		9	8 to 13 AAs	2	1014.5709	508.2942	13.69	0.851	0.8611	0.85605	PEAKS DB	G230921_013_Slot2-48_1_11551.d	NA	5_FDR001	3	41.09	2.8		1924.9	10.910567783326	TOP2A_HUMAN	+ 2
300ms_JY_None	300ms	JY	None	JY	300ms_JY_None_1	P11388|TOP2A_HUMAN	P11388	TOP2A	HUMAN	1	P11388_572.3_2	54444	SPRYIFTML_2	SPRYIFTM(+15.99)L	SPRYIFTML	S	L	Oxidation (M)	9	8 to 13 AAs	2	1142.5793	572.2967	32.83	0.8899	0.9	0.89495	PEAKS DB	G230921_005_Slot2-48_1_11543.d	NA	5_FDR001	3	31.43	-0.4	M8:Oxidation (M):1000.00	54646	15.7378282763366	TOP2A_HUMAN	+ 2
300ms_JY_None	300ms	JY	None	JY	300ms_JY_None_1	P11388|TOP2A_HUMAN	P11388	TOP2A	HUMAN	1	P11388_585.3_2	35578	FLYDDNQRV_2	FLYDDNQRV	FLYDDNQRV	F	V		9	8 to 13 AAs	2	1168.5513	585.2833	23.08	0.8866	0.8968	0.8917	PEAKS DB	G230921_005_Slot2-48_1_11543.d	NA	5_FDR001	3	35.38	0.7		10328	13.3342732853072	TOP2A_HUMAN	+ 2
300ms_JY_None	300ms	JY	None	JY	300ms_JY_None_1	P11388|TOP2A_HUMAN	P11388	TOP2A	HUMAN	1	P11388_602.3_2	27041	KLDETGNSLKV_2	KLDETGNSLKV	KLDETGNSLKV	K	V		11	8 to 13 AAs	2	1202.6506	602.3327	18.09	0.9126	0.9227	0.91765	PEAKS DB	G230921_013_Slot2-48_1_11551.d	NA	5_FDR001	2	32.14	0.2		235.24	7.87798958538721	TOP2A_HUMAN	+ 2
300ms_JY_None	300ms	JY	None	JY	300ms_JY_None_1	P11388|TOP2A_HUMAN	P11388	TOP2A	HUMAN	1	P11388_973.5_1	34149	SPQEDGVEL_1	SPQEDGVEL	SPQEDGVEL	S	L		9	8 to 13 AAs	1	972.4399	973.4509	23.19	1.4418	1.4519	1.44685	PEAKS DB	G230921_024_Slot2-48_1_11562.d	NA	5_FDR001	3	33.74	3.8		313.04	8.29020320512607	TOP2A_HUMAN	+ 1
300ms_JY_None	300ms	JY	None	JY	300ms_JY_None_1	P11388|TOP2A_HUMAN	P11388	TOP2A	HUMAN	1	P11388_1067.6_1	59133	SLMMTIINL_1	SLM(+15.99)M(+15.99)TIINL	SLMMTIINL	S	L	Oxidation (M)	9	8 to 13 AAs	1	1066.5403	1067.5515	36.79	1.5974	1.6075	1.60245	PEAKS DB	G230921_024_Slot2-48_1_11562.d	NA	5_FDR001	2	27.01	3.7	M3:Oxidation (M):1000.00;M4:Oxidation (M):1000.00	6966.6	12.7662390153742	TOP2A_HUMAN	+ 1
300ms_JY_None	300ms	JY	None	JY	300ms_JY_None_1	P11388|TOP2A_HUMAN	P11388	TOP2A	HUMAN	1	P11388_1222.6_1	51641	YLYGQTTTYL_1	YLYGQTTTYL	YLYGQTTTYL	Y	L		10	8 to 13 AAs	1	1221.5918	1222.6075	32.51	1.7052	1.7153	1.71025	PEAKS DB	G230921_024_Slot2-48_1_11562.d	NA	5_FDR001	3	43	6.9		227.15	7.82750149516938	TOP2A_HUMAN	+ 1
300ms_JY_None	300ms	JY	None	JY	300ms_JY_None_1	P11586|C1TC_HUMAN	P11586	C1TC	HUMAN	1	P11586_476.3_2	10045	KPKPIGKLA_2	KPKPIGKLA	KPKPIGKLA	K	A		9	8 to 13 AAs	2	950.6276	476.3222	9.9	0.8198	0.8299	0.82485	PEAKS DB	G230921_013_Slot2-48_1_11551.d	NA	5_FDR001	3	42.97	2.4		662.69	9.37219033906796	C1TC_HUMAN	+ 2
300ms_JY_None	300ms	JY	None	JY	300ms_JY_None_1	P11586|C1TC_HUMAN	P11586	C1TC	HUMAN	1	P11586_988.5_1	63368	GLLSEEVEL_1	GLLSEEVEL	GLLSEEVEL	G	L		9	8 to 13 AAs	1	987.5124	988.5215	36.21	1.523	1.5331	1.52805	PEAKS DB	G230921_013_Slot2-48_1_11551.d	NA	5_FDR001	2	20.24	1.9		319.06	8.31768394154818	C1TC_HUMAN	+ 1
300ms_JY_None	300ms	JY	None	JY	300ms_JY_None_1	P11717|MPRI_HUMAN	P11717	MPRI	HUMAN	1	P11717_630.8_2	20312	SPMKEKGNIQL_2	SPM(+15.99)KEKGNIQL	SPMKEKGNIQL	S	L	Oxidation (M)	11	8 to 13 AAs	2	1259.6543	630.8348	15.04	0.9231	0.9332	0.92815	PEAKS DB	G230921_013_Slot2-48_1_11551.d	NA	5_FDR001	3	39.15	0.6	M3:Oxidation (M):1000.00	2844.7	11.4740607996427	MPRI_HUMAN	+ 2
300ms_JY_None	300ms	JY	None	JY	300ms_JY_None_1	P11717|MPRI_HUMAN	P11717	MPRI	HUMAN	1	P11717_908.5_2	51655	NPSTGHLFDLSSLSGRAG_2	NPSTGHLFDLSSLSGRAG	NPSTGHLFDLSSLSGRAG	N	G		18	others	2	1814.8911	908.4557	32.51	1.1652	1.1753	1.17025	PEAKS DB	G230921_024_Slot2-48_1_11562.d	NA	5_FDR001	5	48.17	3.2		1673.9	10.7089976274766	MPRI_HUMAN	+ 2
300ms_JY_None	300ms	JY	None	JY	300ms_JY_None_1	P11802|CDK4_HUMAN	P11802	CDK4	HUMAN	1	P11802_912.6_1	67594	ALTPVVVTL_1	ALTPVVVTL	ALTPVVVTL	A	L		9	8 to 13 AAs	1	911.5692	912.5792	38.61	1.4737	1.4838	1.47875	PEAKS DB	G230921_013_Slot2-48_1_11551.d	NA	5_FDR001	2	35.69	3.1		13485	13.719067901123	CDK4_HUMAN	+ 1
300ms_JY_None	300ms	JY	None	JY	300ms_JY_None_1	P11831|SRF_HUMAN	P11831	SRF	HUMAN	1	P11831_534.8_2	21713	GIMKKAYEL_2	GIM(+15.99)KKAYEL	GIMKKAYEL	G	L	Oxidation (M)	9	8 to 13 AAs	2	1067.5685	534.7932	17.19	0.896	0.9061	0.90105	PEAKS DB	G230921_024_Slot2-48_1_11562.d	NA	5_FDR001	3	38.5	3.2	M3:Oxidation (M):1000.00	31160	14.927407612949	SRF_HUMAN	+ 2
300ms_JY_None	300ms	JY	None	JY	300ms_JY_None_1	P11831|SRF_HUMAN	P11831	SRF	HUMAN	1	P11831_798.4_1	33407	TPAPTAGAL_1	TPAPTAGAL	TPAPTAGAL	T	L		9	8 to 13 AAs	1	797.4283	798.437	21.05	1.2966	1.3067	1.30165	PEAKS DB	G230921_013_Slot2-48_1_11551.d	NA	5_FDR001	3	34.26	1.8		649.34	9.34283027334922	SRF_HUMAN	+ 1
300ms_JY_None	300ms	JY	None	JY	300ms_JY_None_1	P11836|CD20_HUMAN	P11836	CD20	HUMAN	1	P11836_463.8_2	22007	RPKSNIVL_2	RPKSNIVL	RPKSNIVL	R	L		8	8 to 13 AAs	2	925.5709	463.7928	16.61	0.8072	0.8174	0.8123	PEAKS DB	G230921_005_Slot2-48_1_11543.d	NA	5_FDR001	1	20.18	0.2		3327.2	11.700092874759	CD20_HUMAN	+ 2
300ms_JY_None	300ms	JY	None	JY	300ms_JY_None_1	P11912|CD79A_HUMAN	P11912	CD79A	HUMAN	1	P11912_932.5_1	58270	VPASLMVSL_1	VPASLM(+15.99)VSL	VPASLMVSL	V	L	Oxidation (M)	9	8 to 13 AAs	1	931.5048	932.5145	33.44	1.4709	1.481	1.47595	PEAKS DB	G230921_013_Slot2-48_1_11551.d	NA	5_FDR001	3	28.8	2.6	M6:Oxidation (M):1000.00	330.59	8.36889927505647	CD79A_HUMAN	+ 1
300ms_JY_None	300ms	JY	None	JY	300ms_JY_None_1	P11926|DCOR_HUMAN	P11926	DCOR	HUMAN	1	P11926_536.3_2	32153	ILDQKINEV_2	ILDQKINEV	ILDQKINEV	I	V		9	8 to 13 AAs	2	1070.5972	536.3081	22.24	0.8688	0.879	0.8739	PEAKS DB	G230921_024_Slot2-48_1_11562.d	NA	5_FDR001	6	37.47	4.2		24483	14.5794927276104	DCOR_HUMAN	+ 2
300ms_JY_None	300ms	JY	None	JY	300ms_JY_None_1	P11940|PABP1_HUMAN:Q13310|PABP4_HUMAN	P11940	PABP1	HUMAN	1	P11940_501.8_2	13681	SPESLRSKV_2	SPESLRSKV	SPESLRSKV	S	V		9	8 to 13 AAs	2	1001.5505	501.7853	13.03	0.8599	0.87	0.86495	PEAKS DB	G230921_024_Slot2-48_1_11562.d	NA	5_FDR001	3	39.36	5.6		3442.7	11.749324753293	PABP1_HUMAN	+ 2
300ms_JY_None	300ms	JY	None	JY	300ms_JY_None_1	P11940|PABP1_HUMAN	P11940	PABP1	HUMAN	1	P11940_510.3_2	28155	APRPPFSTM_2	APRPPFSTM(+15.99)	APRPPFSTM	A	)	Oxidation (M)	9	8 to 13 AAs	2	1018.4906	510.2538	19.54	0.8052	0.8154	0.8103	PEAKS DB	G230921_005_Slot2-48_1_11543.d	NA	5_FDR001	3	32.28	2.3	M9:Oxidation (M):1000.00	2791.5	11.4468248407803	PABP1_HUMAN	+ 2
300ms_JY_None	300ms	JY	None	JY	300ms_JY_None_1	P11940|PABP1_HUMAN:Q13310|PABP4_HUMAN	P11940	PABP1	HUMAN	1	P11940_593.3_2	12803	APPQEQKQML_2	APPQEQKQM(+15.99)L	APPQEQKQML	A	L	Oxidation (M)	10	8 to 13 AAs	2	1184.5859	593.3004	12.03	0.8814	0.8915	0.88645	PEAKS DB	G230921_005_Slot2-48_1_11543.d	NA	5_FDR001	2	34.61	0.3	M9:Oxidation (M):1000.00	303.71	8.24655060145064	PABP1_HUMAN	+ 2
300ms_JY_None	300ms	JY	None	JY	300ms_JY_None_1	P11940|PABP1_HUMAN	P11940	PABP1	HUMAN	1	P11940_854.5_1	61105	SPAGPILSI_1	SPAGPILSI	SPAGPILSI	S	I		9	8 to 13 AAs	1	853.4909	854.498	35.02	1.3953	1.4054	1.40035	PEAKS DB	G230921_013_Slot2-48_1_11551.d	NA	5_FDR001	3	33.03	-0.2		3264.8	11.6727789003707	PABP1_HUMAN	+ 1
300ms_JY_None	300ms	JY	None	JY	300ms_JY_None_1	P11940|PABP1_HUMAN	P11940	PABP1	HUMAN	1	P11940_952.4_1	39041	APSYPMASL_1	APSYPM(+15.99)ASL	APSYPMASL	A	L	Oxidation (M)	9	8 to 13 AAs	1	951.4371	952.4452	24.72	1.4094	1.4196	1.4145	PEAKS DB	G230921_005_Slot2-48_1_11543.d	NA	5_FDR001	3	32.82	0.8	M6:Oxidation (M):1000.00	674.69	9.39808096868983	PABP1_HUMAN	+ 1
300ms_JY_None	300ms	JY	None	JY	300ms_JY_None_1	P12004|PCNA_HUMAN	P12004	PCNA	HUMAN	1	P12004_610.3_2	49941	KLMDLDVEQL_2	KLM(+15.99)DLDVEQL	KLMDLDVEQL	K	L	Oxidation (M)	10	8 to 13 AAs	2	1218.6166	610.316	29.12	0.9219	0.932	0.92695	PEAKS DB	G230921_013_Slot2-48_1_11551.d	NA	5_FDR001	5	25.53	0.7	M3:Oxidation (M):1000.00	25932	14.6624458575807	PCNA_HUMAN	+ 2
300ms_JY_None	300ms	JY	None	JY	300ms_JY_None_1	P12004|PCNA_HUMAN	P12004	PCNA	HUMAN	1	P12004_918.5_1	51880	TPLSSTVTL_1	TPLSSTVTL	TPLSSTVTL	T	L		9	8 to 13 AAs	1	917.507	918.5171	30.02	1.4567	1.4668	1.46175	PEAKS DB	G230921_013_Slot2-48_1_11551.d	NA	5_FDR001	3	39.64	3.1		6568.9	12.6814360878717	PCNA_HUMAN	+ 1
300ms_JY_None	300ms	JY	None	JY	300ms_JY_None_1	P12004|PCNA_HUMAN	P12004	PCNA	HUMAN	1	P12004_934.5_1	47293	SMSADVPLV_1	SM(+15.99)SADVPLV	SMSADVPLV	S	V	Oxidation (M)	9	8 to 13 AAs	1	933.4477	934.4577	27.72	1.4584	1.4685	1.46345	PEAKS DB	G230921_013_Slot2-48_1_11551.d	NA	5_FDR001	3	35.53	2.9	M2:Oxidation (M):1000.00	14098	13.7832028900644	PCNA_HUMAN	+ 1
300ms_JY_None	300ms	JY	None	JY	300ms_JY_None_1	P12004|PCNA_HUMAN	P12004	PCNA	HUMAN	1	P12004_986.6_1	42107	ALKDLINEA_1	ALKDLINEA	ALKDLINEA	A	A		9	8 to 13 AAs	1	985.5444	986.5535	27.29	1.5194	1.5295	1.52445	PEAKS DB	G230921_024_Slot2-48_1_11562.d	NA	5_FDR001	3	29.37	1.8		529.31	9.04796910015055	PCNA_HUMAN	+ 1
300ms_JY_None	300ms	JY	None	JY	300ms_JY_None_1	P12236|ADT3_HUMAN:P05141|ADT2_HUMAN	P12236	ADT3	HUMAN	1	P12236_463.3_2	28154	APIERVKL_2	APIERVKL	APIERVKL	A	L		8	8 to 13 AAs	2	924.5756	463.2953	19.51	0.8417	0.8518	0.84675	PEAKS DB	G230921_005_Slot2-48_1_11543.d	NA	5_FDR001	1	18.89	0.4		284.5	8.15228484230658	ADT3_HUMAN	+ 2
300ms_JY_None	300ms	JY	None	JY	300ms_JY_None_1	P12236|ADT3_HUMAN:P05141|ADT2_HUMAN	P12236	ADT3	HUMAN	1	P12236_519.8_2	38510	APIERVKLL_2	APIERVKLL	APIERVKLL	A	L		9	8 to 13 AAs	2	1037.6597	519.8378	25.38	0.881	0.8911	0.88605	PEAKS DB	G230921_024_Slot2-48_1_11562.d	NA	5_FDR001	1	34.49	1.4		1409.9	10.4613771248604	ADT3_HUMAN	+ 2
300ms_JY_None	300ms	JY	None	JY	300ms_JY_None_1	P12236|ADT3_HUMAN:P05141|ADT2_HUMAN	P12236	ADT3	HUMAN	1	P12236_949.5_1	34551	MIAQTVTAV_1	M(+15.99)IAQTVTAV	MIAQTVTAV	M	V	Oxidation (M)	9	8 to 13 AAs	1	948.495	949.4992	22.56	1.46	1.4701	1.46505	PEAKS DB	G230921_005_Slot2-48_1_11543.d	NA	5_FDR001	3	36.2	-3.2	M1:Oxidation (M):1000.00	2658	11.3761253892762	ADT3_HUMAN	+ 1
300ms_JY_None	300ms	JY	None	JY	300ms_JY_None_1	P12268|IMDH2_HUMAN	P12268	IMDH2	HUMAN	1	P12268_985.5_1	35841	VIADGGIQNV_1	VIADGGIQNV	VIADGGIQNV	V	V		10	8 to 13 AAs	1	984.524	985.5347	24.02	1.4972	1.5073	1.50225	PEAKS DB	G230921_024_Slot2-48_1_11562.d	NA	5_FDR001	3	40.31	3.5		258.64	8.01480160235136	IMDH2_HUMAN	+ 1
300ms_JY_None	300ms	JY	None	JY	300ms_JY_None_1	P12270|TPR_HUMAN	P12270	TPR	HUMAN	1	P12270_507.3_3	16094	KLMEVEKEKQEL_3	KLM(+15.99)EVEKEKQEL	KLMEVEKEKQEL	K	L	Oxidation (M)	12	8 to 13 AAs	3	1518.7963	507.273	13.67	0.8056	0.8158	0.8107	PEAKS DB	G230921_005_Slot2-48_1_11543.d	NA	5_FDR001	0	36.04	0.6	M3:Oxidation (M):1000.00	0	NA	TPR_HUMAN	≥ +3
300ms_JY_None	300ms	JY	None	JY	300ms_JY_None_1	P12270|TPR_HUMAN	P12270	TPR	HUMAN	1	P12270_516.8_2	22904	KPGMKLTEL_2	KPGM(+15.99)KLTEL	KPGMKLTEL	K	L	Oxidation (M)	9	8 to 13 AAs	2	1031.5685	516.793	16.23	0.8465	0.8567	0.8516	PEAKS DB	G230921_013_Slot2-48_1_11551.d	NA	5_FDR001	2	28.47	2.8	M4:Oxidation (M):1000.00	3109.3	11.6023741061117	TPR_HUMAN	+ 2
300ms_JY_None	300ms	JY	None	JY	300ms_JY_None_1	P12270|TPR_HUMAN	P12270	TPR	HUMAN	1	P12270_543.3_2	32242	KIIDIQEKV_2	KIIDIQEKV	KIIDIQEKV	K	V		9	8 to 13 AAs	2	1084.6492	543.3317	22.28	0.8834	0.8935	0.88845	PEAKS DB	G230921_024_Slot2-48_1_11562.d	NA	5_FDR001	3	34.59	-0.4		384.37	8.58635192822714	TPR_HUMAN	+ 2
300ms_JY_None	300ms	JY	None	JY	300ms_JY_None_1	P12270|TPR_HUMAN	P12270	TPR	HUMAN	1	P12270_554.3_2	52481	YLDEIVKEV_2	YLDEIVKEV	YLDEIVKEV	Y	V		9	8 to 13 AAs	2	1106.5859	554.3015	30.32	0.8854	0.8956	0.8905	PEAKS DB	G230921_013_Slot2-48_1_11551.d	NA	5_FDR001	3	36.68	2.2		449.75	8.81297947125148	TPR_HUMAN	+ 2
300ms_JY_None	300ms	JY	None	JY	300ms_JY_None_1	P12270|TPR_HUMAN	P12270	TPR	HUMAN	1	P12270_1086.5_1	65825	GMYETPLFL_1	GM(+15.99)YETPLFL	GMYETPLFL	G	L	Oxidation (M)	9	8 to 13 AAs	1	1085.5103	1086.5161	39.15	1.6083	1.6184	1.61335	PEAKS DB	G230921_005_Slot2-48_1_11543.d	NA	5_FDR001	3	36.9	-1.3	M2:Oxidation (M):1000.00	690.7	9.43191541342427	TPR_HUMAN	+ 1
300ms_JY_None	300ms	JY	None	JY	300ms_JY_None_1	P13010|XRCC5_HUMAN	P13010	XRCC5	HUMAN	1	P13010_506.8_2	36515	IPLSKIKTL_2	IPLSKIKTL	IPLSKIKTL	I	L		9	8 to 13 AAs	2	1011.6692	506.8444	24.34	0.8919	0.902	0.89695	PEAKS DB	G230921_024_Slot2-48_1_11562.d	NA	5_FDR001	3	34.9	4.9		797.91	9.64008221707926	XRCC5_HUMAN	+ 2
300ms_JY_None	300ms	JY	None	JY	300ms_JY_None_1	P13010|XRCC5_HUMAN	P13010	XRCC5	HUMAN	1	P13010_530.3_2	46640	NPAENFRVL_2	NPAENFRVL	NPAENFRVL	N	L		9	8 to 13 AAs	2	1058.5509	530.2831	27.34	0.851	0.8611	0.85605	PEAKS DB	G230921_013_Slot2-48_1_11551.d	NA	5_FDR001	4	36.79	0.7		1358.1	10.4073739970816	XRCC5_HUMAN	+ 2
300ms_JY_None	300ms	JY	None	JY	300ms_JY_None_1	P13010|XRCC5_HUMAN	P13010	XRCC5	HUMAN	1	P13010_924.6_1	56230	ALSSLIHAL_1	ALSSLIHAL	ALSSLIHAL	A	L		9	8 to 13 AAs	1	923.544	924.5511	35.08	1.5299	1.54	1.53495	PEAKS DB	G230921_024_Slot2-48_1_11562.d	NA	5_FDR001	3	32.96	-0.2		1040.5	10.0230612497353	XRCC5_HUMAN	+ 1
300ms_JY_None	300ms	JY	None	JY	300ms_JY_None_1	P13010|XRCC5_HUMAN	P13010	XRCC5	HUMAN	1	P13010_936.5_1	43665	ALIDSMSLA_1	ALIDSM(+15.99)SLA	ALIDSMSLA	A	A	Oxidation (M)	9	8 to 13 AAs	1	935.4634	936.473	27.08	1.4757	1.4858	1.48075	PEAKS DB	G230921_005_Slot2-48_1_11543.d	NA	5_FDR001	3	30.94	2.5	M6:Oxidation (M):1000.00	612.55	9.25868380010696	XRCC5_HUMAN	+ 1
300ms_JY_None	300ms	JY	None	JY	300ms_JY_None_1	P13010|XRCC5_HUMAN	P13010	XRCC5	HUMAN	1	P13010_949.5_1	36085	SLAEGSVTSV_1	SLAEGSVTSV	SLAEGSVTSV	S	V		10	8 to 13 AAs	1	948.4764	949.4865	22.25	1.4604	1.4705	1.46545	PEAKS DB	G230921_013_Slot2-48_1_11551.d	NA	5_FDR001	3	42.31	3		575.92	9.16972461321491	XRCC5_HUMAN	+ 1
300ms_JY_None	300ms	JY	None	JY	300ms_JY_None_1	P13010|XRCC5_HUMAN	P13010	XRCC5	HUMAN	1	P13010_1024.5_1	66250	FLDALIVSM_1	FLDALIVSM(+15.99)	FLDALIVSM	F	)	Oxidation (M)	9	8 to 13 AAs	1	1023.5311	1024.5468	37.86	1.5662	1.5763	1.57125	PEAKS DB	G230921_013_Slot2-48_1_11551.d	NA	5_FDR001	2	33.32	8.2	M9:Oxidation (M):1000.00	336.72	8.39540560456633	XRCC5_HUMAN	+ 1
300ms_JY_None	300ms	JY	None	JY	300ms_JY_None_1	P13073|COX41_HUMAN	P13073	COX41	HUMAN	1	P13073_1007.5_1	55626	VYGPLPQSF_1	VYGPLPQSF	VYGPLPQSF	V	F		9	8 to 13 AAs	1	1006.5123	1007.5179	33.43	1.5311	1.5412	1.53615	PEAKS DB	G230921_005_Slot2-48_1_11543.d	NA	5_FDR001	0	33.93	-1.6		0	NA	COX41_HUMAN	+ 1
300ms_JY_None	300ms	JY	None	JY	300ms_JY_None_1	P13284|GILT_HUMAN	P13284	GILT	HUMAN	1	P13284_539.6_3	5302	GDRGMQLMHANAQR_3	GDRGM(+15.99)QLM(+15.99)HANAQR	GDRGMQLMHANAQR	G	R	Oxidation (M)	14	others	3	1615.7307	539.5831	7.29	0.8141	0.8243	0.8192	PEAKS DB	G230921_005_Slot2-48_1_11543.d	NA	5_FDR001	0	23.31	-2.1	M5:Oxidation (M):1000.00;M8:Oxidation (M):1000.00	0	NA	GILT_HUMAN	≥ +3
300ms_JY_None	300ms	JY	None	JY	300ms_JY_None_1	P13284|GILT_HUMAN	P13284	GILT	HUMAN	1	P13284_657.4_1	61616	PTAAVQA_1	PTAAVQA	PTAAVQA	P	A		7	others	1	656.3493	657.3592	38.11	1.1781	1.1882	1.18315	PEAKS DB	G230921_024_Slot2-48_1_11562.d	NA	5_FDR001	3	25.7	4		3578.2	11.8050183123382	GILT_HUMAN	+ 1
300ms_JY_None	300ms	JY	None	JY	300ms_JY_None_1	P13284|GILT_HUMAN	P13284	GILT	HUMAN	1	P13284_756.4_1	65916	VPTAAVQA_1	VPTAAVQA	VPTAAVQA	V	A		8	8 to 13 AAs	1	755.4177	756.423	37.67	1.2914	1.3015	1.29645	PEAKS DB	G230921_013_Slot2-48_1_11551.d	NA	5_FDR001	3	27.31	-2.7		175.19	7.45277661675632	GILT_HUMAN	+ 1
300ms_JY_None	300ms	JY	None	JY	300ms_JY_None_1	P13284|GILT_HUMAN	P13284	GILT	HUMAN	1	P13284_871.4_1	63031	DVPTAAVQA_1	DVPTAAVQA	DVPTAAVQA	D	A		9	8 to 13 AAs	1	870.4447	871.4482	37.64	1.3577	1.3678	1.36275	PEAKS DB	G230921_005_Slot2-48_1_11543.d	NA	5_FDR001	1	25.17	-4.4		198.49	7.63292251546124	GILT_HUMAN	+ 1
300ms_JY_None	300ms	JY	None	JY	300ms_JY_None_1	P13284|GILT_HUMAN	P13284	GILT	HUMAN	1	P13284_898.5_1	57321	LLDVPTAAV_1	LLDVPTAAV	LLDVPTAAV	L	V		9	8 to 13 AAs	1	897.5171	898.5259	32.9	1.4539	1.464	1.45895	PEAKS DB	G230921_013_Slot2-48_1_11551.d	NA	5_FDR001	9	46.44	1.7		55247	15.7536085055444	GILT_HUMAN	+ 1
300ms_JY_None	300ms	JY	None	JY	300ms_JY_None_1	P13284|GILT_HUMAN	P13284	GILT	HUMAN	1	P13284_912.5_1	59024	LLLDVPTAA_1	LLLDVPTAA	LLLDVPTAA	L	A		9	8 to 13 AAs	1	911.5328	912.5389	35.38	1.4584	1.4685	1.46345	PEAKS DB	G230921_005_Slot2-48_1_11543.d	NA	5_FDR001	2	33.96	-1.2		954.35	9.8983746495706	GILT_HUMAN	+ 1
300ms_JY_None	300ms	JY	None	JY	300ms_JY_None_1	P13284|GILT_HUMAN	P13284	GILT	HUMAN	1	P13284_1011.6_1	67858	LLLDVPTAAV_1	LLLDVPTAAV	LLLDVPTAAV	L	V		10	8 to 13 AAs	1	1010.6012	1011.6103	38.81	1.5566	1.5667	1.56165	PEAKS DB	G230921_013_Slot2-48_1_11551.d	NA	5_FDR001	3	51.49	1.8		26705	14.7048222637795	GILT_HUMAN	+ 1
300ms_JY_None	300ms	JY	None	JY	300ms_JY_None_1	P13284|GILT_HUMAN	P13284	GILT	HUMAN	1	P13284_1210.7_1	61552	LLLDVPTAAVQA_1	LLLDVPTAAVQA	LLLDVPTAAVQA	L	A		12	8 to 13 AAs	1	1209.6969	1210.7113	38.13	1.7032	1.7133	1.70825	PEAKS DB	G230921_024_Slot2-48_1_11562.d	NA	5_FDR001	6	54.07	5.9		17819	14.1211287548199	GILT_HUMAN	+ 1
300ms_JY_None	300ms	JY	None	JY	300ms_JY_None_1	P13612|ITA4_HUMAN	P13612	ITA4	HUMAN	1	P13612_565.3_2	9085	KPHENKTYL_2	KPHENKTYL	KPHENKTYL	K	L		9	8 to 13 AAs	2	1128.5928	565.3035	9.23	0.883	0.8931	0.88805	PEAKS DB	G230921_013_Slot2-48_1_11551.d	NA	5_FDR001	2	34.61	-0.2		204.15	7.67348575733779	ITA4_HUMAN	+ 2
300ms_JY_None	300ms	JY	None	JY	300ms_JY_None_1	P13612|ITA4_HUMAN	P13612	ITA4	HUMAN	1	P13612_578.3_2	40796	LLYQGPHNTL_2	LLYQGPHNTL	LLYQGPHNTL	L	L		10	8 to 13 AAs	2	1154.6084	578.3127	24.39	0.8968	0.9069	0.90185	PEAKS DB	G230921_013_Slot2-48_1_11551.d	NA	5_FDR001	3	44.8	2.2		7752.2	12.9203900761692	ITA4_HUMAN	+ 2
300ms_JY_None	300ms	JY	None	JY	300ms_JY_None_1	P13639|EF2_HUMAN	P13639	EF2	HUMAN	1	P13639_413.8_2	35131	SPVVRVAV_2	SPVVRVAV	SPVVRVAV	S	V		8	8 to 13 AAs	2	825.5072	413.7605	22.77	0.7558	0.7659	0.76085	PEAKS DB	G230921_005_Slot2-48_1_11543.d	NA	5_FDR001	3	27.24	-0.9		148.92	7.21839371107679	EF2_HUMAN	+ 2
300ms_JY_None	300ms	JY	None	JY	300ms_JY_None_1	P13639|EF2_HUMAN	P13639	EF2	HUMAN	1	P13639_425.9_3	7058	SPNKHNRLYM_3	SPNKHNRLYM(+15.99)	SPNKHNRLYM	S	)	Oxidation (M)	10	8 to 13 AAs	3	1274.619	425.8795	7.89	0.7104	0.7205	0.71545	PEAKS DB	G230921_013_Slot2-48_1_11551.d	NA	5_FDR001	2	29.65	-1.9	M10:Oxidation (M):1000.00	404.57	8.66024553375425	EF2_HUMAN	≥ +3
300ms_JY_None	300ms	JY	None	JY	300ms_JY_None_1	P13639|EF2_HUMAN	P13639	EF2	HUMAN	1	P13639_483.3_2	3416	SPNKHNRL_2	SPNKHNRL	SPNKHNRL	S	L		8	8 to 13 AAs	2	964.5203	483.2664	4.4	0.7991	0.8093	0.8042	PEAKS DB	G230921_013_Slot2-48_1_11551.d	NA	5_FDR001	3	30.22	-2.1		1700.6	10.7318281276748	EF2_HUMAN	+ 2
300ms_JY_None	300ms	JY	None	JY	300ms_JY_None_1	P13639|EF2_HUMAN	P13639	EF2	HUMAN	1	P13639_511.8_2	16324	KKSDPVVSY_2	KKSDPVVSY	KKSDPVVSY	K	Y		9	8 to 13 AAs	2	1021.5444	511.7772	13.8	0.8145	0.8247	0.8196	PEAKS DB	G230921_005_Slot2-48_1_11543.d	NA	5_FDR001	3	35.03	-4.4		928.78	9.85919309585904	EF2_HUMAN	+ 2
300ms_JY_None	300ms	JY	None	JY	300ms_JY_None_1	P13639|EF2_HUMAN	P13639	EF2	HUMAN	1	P13639_558.3_2	24024	KPIQRTILM_2	KPIQRTILM(+15.99)	KPIQRTILM	K	)	Oxidation (M)	9	8 to 13 AAs	2	1114.6532	558.334	16.72	0.8854	0.8956	0.8905	PEAKS DB	G230921_013_Slot2-48_1_11551.d	NA	5_FDR001	3	29.7	0.3	M9:Oxidation (M):1000.00	2736.3	11.4180106964595	EF2_HUMAN	+ 2
300ms_JY_None	300ms	JY	None	JY	300ms_JY_None_1	P13639|EF2_HUMAN	P13639	EF2	HUMAN	1	P13639_733.4_1	45025	TDITKGV_1	TDITKGV	TDITKGV	T	V		7	others	1	732.4017	733.4089	26.52	1.2615	1.2716	1.26655	PEAKS DB	G230921_013_Slot2-48_1_11551.d	NA	5_FDR001	3	25.66	-0.2		1700.6	10.7318281276748	EF2_HUMAN	+ 1
300ms_JY_None	300ms	JY	None	JY	300ms_JY_None_1	P13639|EF2_HUMAN	P13639	EF2	HUMAN	1	P13639_897.5_1	48448	GLKEGIPAL_1	GLKEGIPAL	GLKEGIPAL	G	L		9	8 to 13 AAs	1	896.5331	897.5416	28.28	1.4749	1.485	1.47995	PEAKS DB	G230921_013_Slot2-48_1_11551.d	NA	5_FDR001	2	19.63	1.4		961.04	9.90845266926561	EF2_HUMAN	+ 1
300ms_JY_None	300ms	JY	None	JY	300ms_JY_None_1	P13639|EF2_HUMAN	P13639	EF2	HUMAN	1	P13639_959.6_1	42628	ILTDITKGV_1	ILTDITKGV	ILTDITKGV	I	V		9	8 to 13 AAs	1	958.5699	959.574	26.56	1.4972	1.5073	1.50225	PEAKS DB	G230921_005_Slot2-48_1_11543.d	NA	5_FDR001	6	41.84	-3.3		8553.3	13.0622654268948	EF2_HUMAN	+ 1
300ms_JY_None	300ms	JY	None	JY	300ms_JY_None_1	P13674|P4HA1_HUMAN	P13674	P4HA1	HUMAN	1	P13674_483.6_3	28925	KLLELDPEHQRA_3	KLLELDPEHQRA	KLLELDPEHQRA	K	A		12	8 to 13 AAs	3	1447.7783	483.6019	20.66	0.7979	0.8081	0.803	PEAKS DB	G230921_024_Slot2-48_1_11562.d	NA	5_FDR001	3	40.59	3.9		476.07	8.89502990874482	P4HA1_HUMAN	≥ +3
300ms_JY_None	300ms	JY	None	JY	300ms_JY_None_1	P13747|HLAE_HUMAN	P13747	HLAE	HUMAN	1	P13747_990.6_1	70619	MVDGTLLLL_1	M(+15.99)VDGTLLLL	MVDGTLLLL	M	L	Oxidation (M)	9	8 to 13 AAs	1	989.5467	990.5549	40.05	1.5509	1.561	1.55595	PEAKS DB	G230921_013_Slot2-48_1_11551.d	NA	5_FDR001	2	29.76	1	M1:Oxidation (M):1000.00	44574	15.4439148114721	HLAE_HUMAN	+ 1
300ms_JY_None	300ms	JY	None	JY	300ms_JY_None_1	P13796|PLSL_HUMAN:P13797|PLST_HUMAN	P13796	PLSL	HUMAN	1	P13796_984.5_1	61658	ALPEDLVEV_1	ALPEDLVEV	ALPEDLVEV	A	V		9	8 to 13 AAs	1	983.5175	984.5272	35.45	1.5073	1.5174	1.51235	PEAKS DB	G230921_013_Slot2-48_1_11551.d	NA	5_FDR001	4	25.38	2.5		11153	13.4451442065536	PLSL_HUMAN	+ 1
300ms_JY_None	300ms	JY	None	JY	300ms_JY_None_1	P13798|ACPH_HUMAN	P13798	ACPH	HUMAN	1	P13798_503.8_2	19400	SPSGTMKAVL_2	SPSGTM(+15.99)KAVL	SPSGTMKAVL	S	L	Oxidation (M)	10	8 to 13 AAs	2	1005.5165	503.7662	15.36	0.8178	0.8279	0.82285	PEAKS DB	G230921_005_Slot2-48_1_11543.d	NA	5_FDR001	2	30.89	1.3	M6:Oxidation (M):1000.00	1366.9	10.4166919864347	ACPH_HUMAN	+ 2
300ms_JY_None	300ms	JY	None	JY	300ms_JY_None_1	P13798|ACPH_HUMAN	P13798	ACPH	HUMAN	1	P13798_1131.6_1	52848	VLDVESGNISV_1	VLDVESGNISV	VLDVESGNISV	V	V		11	8 to 13 AAs	1	1130.5819	1131.5981	30.5	1.601	1.6111	1.60605	PEAKS DB	G230921_013_Slot2-48_1_11551.d	NA	5_FDR001	2	37.5	7.9		62.297	5.9610907847926	ACPH_HUMAN	+ 1
300ms_JY_None	300ms	JY	None	JY	300ms_JY_None_1	P13804|ETFA_HUMAN	P13804	ETFA	HUMAN	1	P13804_636.3_2	60959	LLYDLADQLHA_2	LLYDLADQLHA	LLYDLADQLHA	L	A		11	8 to 13 AAs	2	1270.6558	636.3342	34.92	0.951	0.9612	0.9561	PEAKS DB	G230921_013_Slot2-48_1_11551.d	NA	5_FDR001	3	48.3	-1.6		2467.7	11.2689513003732	ETFA_HUMAN	+ 2
300ms_JY_None	300ms	JY	None	JY	300ms_JY_None_1	P13804|ETFA_HUMAN	P13804	ETFA	HUMAN	1	P13804_912.5_1	65492	APISDIIAI_1	APISDIIAI	APISDIIAI	A	I		9	8 to 13 AAs	1	911.5327	912.541	38.97	1.4442	1.4543	1.44925	PEAKS DB	G230921_005_Slot2-48_1_11543.d	NA	5_FDR001	1	18.88	1.1		137.15	7.09961081196091	ETFA_HUMAN	+ 1
300ms_JY_None	300ms	JY	None	JY	300ms_JY_None_1	P13929|ENOB_HUMAN	P13929	ENOB	HUMAN	1	P13929_536.3_2	26161	ILDSRGNPTV_2	ILDSRGNPTV	ILDSRGNPTV	I	V		10	8 to 13 AAs	2	1070.572	536.2922	18.56	0.8364	0.8465	0.84145	PEAKS DB	G230921_005_Slot2-48_1_11543.d	NA	5_FDR001	1	27.29	-2		383.54	8.58323323632252	ENOB_HUMAN	+ 2
300ms_JY_None	300ms	JY	None	JY	300ms_JY_None_1	P13984|T2FB_HUMAN	P13984	T2FB	HUMAN	1	P13984_533.3_2	36232	APREHPFVL_2	APREHPFVL	APREHPFVL	A	L		9	8 to 13 AAs	2	1064.5767	533.2964	23.31	0.8534	0.8636	0.8585	PEAKS DB	G230921_005_Slot2-48_1_11543.d	NA	5_FDR001	4	29.98	1.5		13320	13.7013064619586	T2FB_HUMAN	+ 2
300ms_JY_None	300ms	JY	None	JY	300ms_JY_None_1	P13987|CD59_HUMAN	P13987	CD59	HUMAN	1	P13987_989.6_1	46593	SLSEKTVLL_1	SLSEKTVLL	SLSEKTVLL	S	L		9	8 to 13 AAs	1	988.5804	989.5886	27.33	1.5105	1.5206	1.51555	PEAKS DB	G230921_013_Slot2-48_1_11551.d	NA	5_FDR001	3	29.43	0.9		2769.9	11.4356181771429	CD59_HUMAN	+ 1
300ms_JY_None	300ms	JY	None	JY	300ms_JY_None_1	P14174|MIF_HUMAN	P14174	MIF	HUMAN	1	P14174_579.3_2	50650	VPRASVPDGFL_2	VPRASVPDGFL	VPRASVPDGFL	V	L		11	8 to 13 AAs	2	1156.624	579.3187	30.71	0.8879	0.898	0.89295	PEAKS DB	G230921_005_Slot2-48_1_11543.d	NA	5_FDR001	3	47.15	-1		5368	12.3901689562002	MIF_HUMAN	+ 2
300ms_JY_None	300ms	JY	None	JY	300ms_JY_None_1	P14174|MIF_HUMAN	P14174	MIF	HUMAN	1	P14174_976.5_1	65491	VPDGFLSEL_1	VPDGFLSEL	VPDGFLSEL	V	L		9	8 to 13 AAs	1	975.4913	976.4985	38.98	1.4648	1.4749	1.46985	PEAKS DB	G230921_005_Slot2-48_1_11543.d	NA	5_FDR001	1	22.79	0		141.91	7.14883244543171	MIF_HUMAN	+ 1
300ms_JY_None	300ms	JY	None	JY	300ms_JY_None_1	P14174|MIF_HUMAN	P14174	MIF	HUMAN	1	P14174_1078.6_1	58211	FLSELTQQL_1	FLSELTQQL	FLSELTQQL	F	L		9	8 to 13 AAs	1	1077.5706	1078.5824	36.28	1.605	1.6151	1.61005	PEAKS DB	G230921_024_Slot2-48_1_11562.d	NA	5_FDR001	3	50.06	4.2		5222.6	12.3505524962959	MIF_HUMAN	+ 1
300ms_JY_None	300ms	JY	None	JY	300ms_JY_None_1	P14324|FPPS_HUMAN	P14324	FPPS	HUMAN	1	P14324_1052.5_1	39835	YQTEIGQTL_1	YQTEIGQTL	YQTEIGQTL	Y	L		9	8 to 13 AAs	1	1051.5186	1052.5284	26.09	1.5553	1.5654	1.56035	PEAKS DB	G230921_024_Slot2-48_1_11562.d	NA	5_FDR001	2	46.98	2.5		0	NA	FPPS_HUMAN	+ 1
300ms_JY_None	300ms	JY	None	JY	300ms_JY_None_1	P14324|FPPS_HUMAN	P14324	FPPS	HUMAN	1	P14324_1125.5_1	69522	YLDLFGDPSV_1	YLDLFGDPSV	YLDLFGDPSV	Y	V		10	8 to 13 AAs	1	1124.5389	1125.5466	39.51	1.6167	1.6268	1.62175	PEAKS DB	G230921_013_Slot2-48_1_11551.d	NA	5_FDR001	2	49.78	0.4		0	NA	FPPS_HUMAN	+ 1
300ms_JY_None	300ms	JY	None	JY	300ms_JY_None_1	P14373|TRI27_HUMAN	P14373	TRI27	HUMAN	1	P14373_452.2_2	4176	RPSGPGGEM_2	RPSGPGGEM(+15.99)	RPSGPGGEM	R	)	Oxidation (M)	9	8 to 13 AAs	2	902.3916	452.2021	6.33	0.7473	0.7574	0.75235	PEAKS DB	G230921_005_Slot2-48_1_11543.d	NA	5_FDR001	2	37.15	-2.2	M9:Oxidation (M):1000.00	672.5	9.39339045744399	TRI27_HUMAN	+ 2
300ms_JY_None	300ms	JY	None	JY	300ms_JY_None_1	P14373|TRI27_HUMAN	P14373	TRI27	HUMAN	1	P14373_1037.6_1	62192	QLYSVDVTL_1	QLYSVDVTL	QLYSVDVTL	Q	L		9	8 to 13 AAs	1	1036.5441	1037.5547	35.61	1.5598	1.5699	1.56485	PEAKS DB	G230921_013_Slot2-48_1_11551.d	NA	5_FDR001	3	33.85	3.2		1071.4	10.0652814858323	TRI27_HUMAN	+ 1
300ms_JY_None	300ms	JY	None	JY	300ms_JY_None_1	P14618|KPYM_HUMAN	P14618	KPYM	HUMAN	1	P14618_482.8_2	63303	YRGIFPVL_2	YRGIFPVL	YRGIFPVL	Y	L		8	8 to 13 AAs	2	963.5541	482.785	37.81	0.8279	0.838	0.83295	PEAKS DB	G230921_005_Slot2-48_1_11543.d	NA	5_FDR001	1	21.14	1.4		2378.7	11.2159576161965	KPYM_HUMAN	+ 2
300ms_JY_None	300ms	JY	None	JY	300ms_JY_None_1	P14618|KPYM_HUMAN	P14618	KPYM	HUMAN	1	P14618_496.8_2	34574	RPRAPIIAV_2	RPRAPIIAV	RPRAPIIAV	R	V		9	8 to 13 AAs	2	991.629	496.823	22.55	0.8206	0.8307	0.82565	PEAKS DB	G230921_005_Slot2-48_1_11543.d	NA	5_FDR001	3	24.52	2.4		5136.3	12.3265137542314	KPYM_HUMAN	+ 2
300ms_JY_None	300ms	JY	None	JY	300ms_JY_None_1	P14618|KPYM_HUMAN	P14618	KPYM	HUMAN	1	P14618_522.8_2	11676	KPHSEAGTAF_2	KPHSEAGTAF	KPHSEAGTAF	K	F		10	8 to 13 AAs	2	1043.5035	522.7609	10.79	0.8251	0.8352	0.83015	PEAKS DB	G230921_013_Slot2-48_1_11551.d	NA	5_FDR001	2	25.88	3.5		0	NA	KPYM_HUMAN	+ 2
300ms_JY_None	300ms	JY	None	JY	300ms_JY_None_1	P14625|ENPL_HUMAN	P14625	ENPL	HUMAN	1	P14625_508.3_2	11640	ALKDKIEKA_2	ALKDKIEKA	ALKDKIEKA	A	A		9	8 to 13 AAs	2	1014.6073	508.3149	10.75	0.836	0.8461	0.84105	PEAKS DB	G230921_013_Slot2-48_1_11551.d	NA	5_FDR001	0	27.65	7.8		0	NA	ENPL_HUMAN	+ 2
300ms_JY_None	300ms	JY	None	JY	300ms_JY_None_1	P14635|CCNB1_HUMAN	P14635	CCNB1	HUMAN	1	P14635_549.3_2	55455	TLAKYLMEL_2	TLAKYLM(+15.99)EL	TLAKYLMEL	T	L	Oxidation (M)	9	8 to 13 AAs	2	1096.5839	549.2989	33.4	0.8692	0.8794	0.8743	PEAKS DB	G230921_005_Slot2-48_1_11543.d	NA	5_FDR001	1	21.97	-0.6	M7:Oxidation (M):1000.00	1714.4	10.7434880397892	CCNB1_HUMAN	+ 2
300ms_JY_None	300ms	JY	None	JY	300ms_JY_None_1	P14635|CCNB1_HUMAN	P14635	CCNB1	HUMAN	1	P14635_708.8_2	38437	RLLQETMYMTV_2	RLLQETM(+15.99)YM(+15.99)TV	RLLQETMYMTV	R	V	Oxidation (M)	11	8 to 13 AAs	2	1415.6788	708.8445	23.31	0.9818	0.9919	0.98685	PEAKS DB	G230921_013_Slot2-48_1_11551.d	NA	5_FDR001	3	36.09	-3	M7:Oxidation (M):1000.00;M9:Oxidation (M):1000.00	1038.6	10.0204244152004	CCNB1_HUMAN	+ 2
300ms_JY_None	300ms	JY	None	JY	300ms_JY_None_1	P14635|CCNB1_HUMAN	P14635	CCNB1	HUMAN	1	P14635_928.5_1	39203	ALVQDLAKA_1	ALVQDLAKA	ALVQDLAKA	A	A		9	8 to 13 AAs	1	927.5389	928.5478	23.64	1.485	1.4951	1.49005	PEAKS DB	G230921_013_Slot2-48_1_11551.d	NA	5_FDR001	2	34.76	1.8		331.36	8.37225564844579	CCNB1_HUMAN	+ 1
300ms_JY_None	300ms	JY	None	JY	300ms_JY_None_1	P14866|HNRPL_HUMAN	P14866	HNRPL	HUMAN	1	P14866_872.5_1	51322	GLIDGVVEA_1	GLIDGVVEA	GLIDGVVEA	G	A		9	8 to 13 AAs	1	871.4651	872.4753	31.11	1.4228	1.4329	1.42785	PEAKS DB	G230921_005_Slot2-48_1_11543.d	NA	5_FDR001	3	32.33	3.3		26231	14.6789851878211	HNRPL_HUMAN	+ 1
300ms_JY_None	300ms	JY	None	JY	300ms_JY_None_1	P14866|HNRPL_HUMAN	P14866	HNRPL	HUMAN	1	P14866_1038.6_1	60549	ITTDVLYTI_1	ITTDVLYTI	ITTDVLYTI	I	I		9	8 to 13 AAs	1	1037.5645	1038.5747	37.56	1.5707	1.5808	1.57575	PEAKS DB	G230921_024_Slot2-48_1_11562.d	NA	5_FDR001	3	26.18	2.9		1976.3	10.9485862476073	HNRPL_HUMAN	+ 1
300ms_JY_None	300ms	JY	None	JY	300ms_JY_None_1	P14923|PLAK_HUMAN	P14923	PLAK	HUMAN	1	P14923_544.3_2	35128	NLMEQPIKV_2	NLM(+15.99)EQPIKV	NLMEQPIKV	N	V	Oxidation (M)	9	8 to 13 AAs	2	1086.5743	544.2944	22.81	0.8502	0.8603	0.85525	PEAKS DB	G230921_005_Slot2-48_1_11543.d	NA	5_FDR001	3	44.27	-0.1	M3:Oxidation (M):1000.00	3030.6	11.565387732265	PLAK_HUMAN	+ 2
300ms_JY_None	300ms	JY	None	JY	300ms_JY_None_1	P14923|PLAK_HUMAN	P14923	PLAK	HUMAN	1	P14923_619.8_2	33679	LLYQEGAKMAV_2	LLYQEGAKM(+15.99)AV	LLYQEGAKMAV	L	V	Oxidation (M)	11	8 to 13 AAs	2	1237.6376	619.8263	21.11	0.9122	0.9223	0.91725	PEAKS DB	G230921_013_Slot2-48_1_11551.d	NA	5_FDR001	1	41.39	0.4	M9:Oxidation (M):1000.00	746.17	9.54336054708665	PLAK_HUMAN	+ 2
300ms_JY_None	300ms	JY	None	JY	300ms_JY_None_1	P14923|PLAK_HUMAN	P14923	PLAK	HUMAN	1	P14923_931.5_1	39837	ALMGSPQLV_1	ALM(+15.99)GSPQLV	ALMGSPQLV	A	V	Oxidation (M)	9	8 to 13 AAs	1	930.4844	931.4921	26.1	1.4693	1.4794	1.47435	PEAKS DB	G230921_024_Slot2-48_1_11562.d	NA	5_FDR001	1	29.08	0.4	M3:Oxidation (M):1000.00	0	NA	PLAK_HUMAN	+ 1
300ms_JY_None	300ms	JY	None	JY	300ms_JY_None_1	P14927|QCR7_HUMAN	P14927	QCR7	HUMAN	1	P14927_577.3_2	49017	YLEPYLKEV_2	YLEPYLKEV	YLEPYLKEV	Y	V		9	8 to 13 AAs	2	1152.6067	577.3097	29.82	0.9024	0.9126	0.9075	PEAKS DB	G230921_005_Slot2-48_1_11543.d	NA	5_FDR001	3	26.99	-1.6		672.93	9.39431262937222	QCR7_HUMAN	+ 2
300ms_JY_None	300ms	JY	None	JY	300ms_JY_None_1	P15056|BRAF_HUMAN	P15056	BRAF	HUMAN	1	P15056_511.3_2	42292	YLSPDLSKV_2	YLSPDLSKV	YLSPDLSKV	Y	V		9	8 to 13 AAs	2	1020.5491	511.2819	26.31	0.8445	0.8546	0.84955	PEAKS DB	G230921_005_Slot2-48_1_11543.d	NA	5_FDR001	1	25.15	0.1		248.65	7.9579726209154	BRAF_HUMAN	+ 2
300ms_JY_None	300ms	JY	None	JY	300ms_JY_None_1	P15260|INGR1_HUMAN	P15260	INGR1	HUMAN	1	P15260_629.7_3	47355	LITVIKAPTSFGYDKPH_3	LITVIKAPTSFGYDKPH	LITVIKAPTSFGYDKPH	L	H		17	others	3	1886.0302	629.6827	28.95	0.9255	0.9357	0.9306	PEAKS DB	G230921_005_Slot2-48_1_11543.d	NA	5_FDR001	3	58.99	-2.1		1064.4	10.0558247001349	INGR1_HUMAN	≥ +3
300ms_JY_None	300ms	JY	None	JY	300ms_JY_None_1	P15291|B4GT1_HUMAN	P15291	B4GT1	HUMAN	1	P15291_467.8_2	34446	VPVPHTTAL_2	VPVPHTTAL	VPVPHTTAL	V	L		9	8 to 13 AAs	2	933.5283	467.7709	22.45	0.8089	0.819	0.81395	PEAKS DB	G230921_005_Slot2-48_1_11543.d	NA	5_FDR001	1	20.03	-1.1		424.27	8.72883885949133	B4GT1_HUMAN	+ 2
300ms_JY_None	300ms	JY	None	JY	300ms_JY_None_1	P15559|NQO1_HUMAN	P15559	NQO1	HUMAN	1	P15559_549.3_2	46065	TPADARIQIL_2	TPADARIQIL	TPADARIQIL	T	L		10	8 to 13 AAs	2	1096.624	549.3218	29.42	0.8668	0.8769	0.87185	PEAKS DB	G230921_024_Slot2-48_1_11562.d	NA	5_FDR001	2	38.43	4.5		0	NA	NQO1_HUMAN	+ 2
300ms_JY_None	300ms	JY	None	JY	300ms_JY_None_1	P15559|NQO1_HUMAN	P15559	NQO1	HUMAN	1	P15559_1054.5_1	67773	SLFDLNFQA_1	SLFDLNFQA	SLFDLNFQA	S	A		9	8 to 13 AAs	1	1053.5131	1054.5208	40.11	1.5836	1.5937	1.58865	PEAKS DB	G230921_005_Slot2-48_1_11543.d	NA	5_FDR001	1	38.34	0.4		387.9	8.59954096564405	NQO1_HUMAN	+ 1
300ms_JY_None	300ms	JY	None	JY	300ms_JY_None_1	P15923|TFE2_HUMAN	P15923	TFE2	HUMAN	1	P15923_408.2_2	10302	DTQPKKV_2	DTQPKKV	DTQPKKV	D	V		7	others	2	814.4548	408.2352	10.65	0.7347	0.7448	0.73975	PEAKS DB	G230921_005_Slot2-48_1_11543.d	NA	5_FDR001	2	23.06	1.2		198.97	7.63640711243345	TFE2_HUMAN	+ 2
300ms_JY_None	300ms	JY	None	JY	300ms_JY_None_1	P15923|TFE2_HUMAN	P15923	TFE2	HUMAN	1	P15923_508.3_2	10299	SLDTQPKKV_2	SLDTQPKKV	SLDTQPKKV	S	V		9	8 to 13 AAs	2	1014.5709	508.2951	10.66	0.8222	0.8324	0.8273	PEAKS DB	G230921_005_Slot2-48_1_11543.d	NA	5_FDR001	2	37.14	4.6		653.33	9.35166807757365	TFE2_HUMAN	+ 2
300ms_JY_None	300ms	JY	None	JY	300ms_JY_None_1	P15923|TFE2_HUMAN:Q99081|HTF4_HUMAN	P15923	TFE2	HUMAN	1	P15923_527.4_2	43966	KPQTKLLIL_2	KPQTKLLIL	KPQTKLLIL	K	L		9	8 to 13 AAs	2	1052.6957	527.3557	28.37	0.8976	0.9077	0.90265	PEAKS DB	G230921_024_Slot2-48_1_11562.d	NA	5_FDR001	5	32.96	1.1		23960	14.5483402876761	TFE2_HUMAN	+ 2
300ms_JY_None	300ms	JY	None	JY	300ms_JY_None_1	P15923|TFE2_HUMAN:Q99081|HTF4_HUMAN	P15923	TFE2	HUMAN	1	P15923_560.3_2	25990	RVRDINEAF_2	RVRDINEAF	RVRDINEAF	R	F		9	8 to 13 AAs	2	1118.5833	560.2979	18.5	0.8684	0.8785	0.87345	PEAKS DB	G230921_005_Slot2-48_1_11543.d	NA	5_FDR001	3	26.18	-1.8		16349	13.9969147743455	TFE2_HUMAN	+ 2
300ms_JY_None	300ms	JY	None	JY	300ms_JY_None_1	P16298|PP2BB_HUMAN	P16298	PP2BB	HUMAN	1	P16298_591.3_2	58122	SPANTRYLFL_2	SPANTRYLFL	SPANTRYLFL	S	L		10	8 to 13 AAs	2	1180.624	591.3195	33.35	0.8956	0.9057	0.90065	PEAKS DB	G230921_013_Slot2-48_1_11551.d	NA	5_FDR001	3	41.64	0.4		2230	11.1228279948077	PP2BB_HUMAN	+ 2
300ms_JY_None	300ms	JY	None	JY	300ms_JY_None_1	P16298|PP2BB_HUMAN	P16298	PP2BB	HUMAN	1	P16298_1066.6_1	69779	ILYPSTLFL_1	ILYPSTLFL	ILYPSTLFL	I	L		9	8 to 13 AAs	1	1065.611	1066.6151	41.15	1.6176	1.6277	1.62265	PEAKS DB	G230921_005_Slot2-48_1_11543.d	NA	5_FDR001	0	22.68	-2.9		0	NA	PP2BB_HUMAN	+ 1
300ms_JY_None	300ms	JY	None	JY	300ms_JY_None_1	P16401|H15_HUMAN	P16401	H15	HUMAN	1	P16401_473.3_2	4106	AASKERNGL_2	AASKERNGL	AASKERNGL	A	L		9	8 to 13 AAs	2	944.5039	473.2599	6.19	0.8166	0.8267	0.82165	PEAKS DB	G230921_005_Slot2-48_1_11543.d	NA	5_FDR001	2	33.15	1.3		703.53	9.45846813410138	H15_HUMAN	+ 2
300ms_JY_None	300ms	JY	None	JY	300ms_JY_None_1	P16401|H15_HUMAN	P16401	H15	HUMAN	1	P16401_573.3_2	21970	AASKERNGLSL_2	AASKERNGLSL	AASKERNGLSL	A	L		11	8 to 13 AAs	2	1144.62	573.3189	15.78	0.9166	0.9267	0.92165	PEAKS DB	G230921_013_Slot2-48_1_11551.d	NA	5_FDR001	3	37.2	2.9		563.94	9.13939786603864	H15_HUMAN	+ 2
300ms_JY_None	300ms	JY	None	JY	300ms_JY_None_1	P16402|H13_HUMAN	P16402	H13	HUMAN	1	P16402_448.3_2	3027	KPRKPAGAA_2	KPRKPAGAA	KPRKPAGAA	K	A		9	8 to 13 AAs	2	894.5399	448.2787	3.46	0.7578	0.7679	0.76285	PEAKS DB	G230921_024_Slot2-48_1_11562.d	NA	5_FDR001	3	38.61	3.3		25474	14.6367378930315	H13_HUMAN	+ 2
300ms_JY_None	300ms	JY	None	JY	300ms_JY_None_1	P16402|H13_HUMAN	P16402	H13	HUMAN	1	P16402_457.3_2	4135	KVKKPATAA_2	KVKKPATAA	KVKKPATAA	K	A		9	8 to 13 AAs	2	912.5756	457.2934	5.72	0.8028	0.8129	0.80785	PEAKS DB	G230921_013_Slot2-48_1_11551.d	NA	5_FDR001	2	32.1	-3.7		402.66	8.65341835272671	H13_HUMAN	+ 2
300ms_JY_None	300ms	JY	None	JY	300ms_JY_None_1	P16402|H13_HUMAN:P16403|H12_HUMAN	P16402	H13	HUMAN	1	P16402_481.8_2	12886	SKERSGVSL_2	SKERSGVSL	SKERSGVSL	S	L		9	8 to 13 AAs	2	961.5192	481.7655	12.16	0.8283	0.8384	0.83335	PEAKS DB	G230921_005_Slot2-48_1_11543.d	NA	5_FDR001	3	32.89	-2.9		14546	13.8283348609618	H13_HUMAN	+ 2
300ms_JY_None	300ms	JY	None	JY	300ms_JY_None_1	P16402|H13_HUMAN:P16403|H12_HUMAN	P16402	H13	HUMAN	1	P16402_496.3_2	12958	AASKERSGVS_2	AASKERSGVS	AASKERSGVS	A	S		10	8 to 13 AAs	2	990.5094	496.262	12.68	0.836	0.8461	0.84105	PEAKS DB	G230921_024_Slot2-48_1_11562.d	NA	5_FDR001	3	35.77	0.1		1793.3	10.8084011405807	H13_HUMAN	+ 2
300ms_JY_None	300ms	JY	None	JY	300ms_JY_None_1	P16402|H13_HUMAN:P16403|H12_HUMAN	P16402	H13	HUMAN	1	P16402_517.3_2	14359	ASKERSGVSL_2	ASKERSGVSL	ASKERSGVSL	A	L		10	8 to 13 AAs	2	1032.5564	517.2844	12.2	0.9	0.9101	0.90505	PEAKS DB	G230921_013_Slot2-48_1_11551.d	NA	5_FDR001	3	44.29	-2		1505.1	10.5556436285981	H13_HUMAN	+ 2
300ms_JY_None	300ms	JY	None	JY	300ms_JY_None_1	P16402|H13_HUMAN:P16403|H12_HUMAN	P16402	H13	HUMAN	1	P16402_552.8_2	12954	AASKERSGVSL_2	AASKERSGVSL	AASKERSGVSL	A	L		11	8 to 13 AAs	2	1103.5935	552.8057	13.01	0.9146	0.9247	0.91965	PEAKS DB	G230921_024_Slot2-48_1_11562.d	NA	5_FDR001	5	48.92	3.1		84982	16.3748696765559	H13_HUMAN	+ 2
300ms_JY_None	300ms	JY	None	JY	300ms_JY_None_1	P16403|H12_HUMAN	P16403	H12	HUMAN	1	P16403_448.3_2	3951	KPKKPVGAA_2	KPKKPVGAA	KPKKPVGAA	K	A		9	8 to 13 AAs	2	894.5651	448.2901	5.98	0.7979	0.8081	0.803	PEAKS DB	G230921_024_Slot2-48_1_11562.d	NA	5_FDR001	3	40.97	0.7		5419.1	12.403837554442	H12_HUMAN	+ 2
300ms_JY_None	300ms	JY	None	JY	300ms_JY_None_1	P16403|H12_HUMAN	P16403	H12	HUMAN	1	P16403_505.3_2	8633	TPRKASGPPV_2	TPRKASGPPV	TPRKASGPPV	T	V		10	8 to 13 AAs	2	1008.5716	505.2932	10.1	0.8251	0.8352	0.83015	PEAKS DB	G230921_024_Slot2-48_1_11562.d	NA	5_FDR001	2	23.48	0.3		383.57	8.58334607763928	H12_HUMAN	+ 2
300ms_JY_None	300ms	JY	None	JY	300ms_JY_None_1	P16591|FER_HUMAN	P16591	FER	HUMAN	1	P16591_1140.6_1	59077	SLDAAAGMLYL_1	SLDAAAGM(+15.99)LYL	SLDAAAGMLYL	S	L	Oxidation (M)	11	8 to 13 AAs	1	1139.5532	1140.5609	35.37	1.6406	1.6507	1.64565	PEAKS DB	G230921_005_Slot2-48_1_11543.d	NA	5_FDR001	2	42.26	0.4	M8:Oxidation (M):1000.00	209.92	7.71369581484336	FER_HUMAN	+ 1
300ms_JY_None	300ms	JY	None	JY	300ms_JY_None_1	P16615|AT2A2_HUMAN:O14983|AT2A1_HUMAN:Q93084|AT2A3_HUMAN	P16615	AT2A2	HUMAN	1	P16615_470.8_2	18753	APALKKAEI_2	APALKKAEI	APALKKAEI	A	I		9	8 to 13 AAs	2	939.5753	470.7972	15.68	0.832	0.8421	0.83705	PEAKS DB	G230921_024_Slot2-48_1_11562.d	NA	5_FDR001	3	31.28	4.8		589.75	9.20395970323946	AT2A2_HUMAN	+ 2
300ms_JY_None	300ms	JY	None	JY	300ms_JY_None_1	P16885|PLCG2_HUMAN	P16885	PLCG2	HUMAN	1	P16885_575.8_2	39781	FLYDTHQNL_2	FLYDTHQNL	FLYDTHQNL	F	L		9	8 to 13 AAs	2	1149.5454	575.7805	26.07	0.9053	0.9154	0.91035	PEAKS DB	G230921_024_Slot2-48_1_11562.d	NA	5_FDR001	3	38.31	0.9		2839.1	11.4712179498439	PLCG2_HUMAN	+ 2
300ms_JY_None	300ms	JY	None	JY	300ms_JY_None_1	P16885|PLCG2_HUMAN	P16885	PLCG2	HUMAN	1	P16885_1064.6_1	56971	ILDLNTYNV_1	ILDLNTYNV	ILDLNTYNV	I	V		9	8 to 13 AAs	1	1063.5549	1064.5569	34.19	1.5905	1.6006	1.59555	PEAKS DB	G230921_005_Slot2-48_1_11543.d	NA	5_FDR001	2	26.5	-5		139.72	7.12639473762014	PLCG2_HUMAN	+ 1
300ms_JY_None	300ms	JY	None	JY	300ms_JY_None_1	P16989|YBOX3_HUMAN	P16989	YBOX3	HUMAN	1	P16989_636.3_1	11986	APAAHVA_1	APAAHVA	APAAHVA	A	A		7	others	1	635.3391	636.3447	11.65	1.1555	1.1656	1.16055	PEAKS DB	G230921_005_Slot2-48_1_11543.d	NA	5_FDR001	3	37.8	-2.6		585.2	9.19278595925113	YBOX3_HUMAN	+ 1
300ms_JY_None	300ms	JY	None	JY	300ms_JY_None_1	P16989|YBOX3_HUMAN	P16989	YBOX3	HUMAN	1	P16989_730.4_1	7008	APAATGTAA_1	APAATGTAA	APAATGTAA	A	A		9	8 to 13 AAs	1	729.3657	730.373	8.61	1.2364	1.2465	1.24145	PEAKS DB	G230921_005_Slot2-48_1_11543.d	NA	5_FDR001	3	35.54	0		1104.4	10.1090470777007	YBOX3_HUMAN	+ 1
300ms_JY_None	300ms	JY	None	JY	300ms_JY_None_1	P16989|YBOX3_HUMAN	P16989	YBOX3	HUMAN	1	P16989_733.4_1	13297	PAPAAHVA_1	PAPAAHVA	PAPAAHVA	P	A		8	8 to 13 AAs	1	732.3918	733.4048	11.65	1.2493	1.2594	1.25435	PEAKS DB	G230921_013_Slot2-48_1_11551.d	NA	5_FDR001	1	33.61	7.8		0	NA	YBOX3_HUMAN	+ 1
300ms_JY_None	300ms	JY	None	JY	300ms_JY_None_1	P16989|YBOX3_HUMAN	P16989	YBOX3	HUMAN	1	P16989_804.4_1	13295	APAPAAHVA_1	APAPAAHVA	APAPAAHVA	A	A		9	8 to 13 AAs	1	803.429	804.4375	11.65	1.3096	1.3197	1.31465	PEAKS DB	G230921_013_Slot2-48_1_11551.d	NA	5_FDR001	1	32.53	1.6		126.94	6.98800293750806	YBOX3_HUMAN	+ 1
300ms_JY_None	300ms	JY	None	JY	300ms_JY_None_1	P17181|INAR1_HUMAN	P17181	INAR1	HUMAN	1	P17181_886.6_1	59657	VLLGATTLV_1	VLLGATTLV	VLLGATTLV	V	V		9	8 to 13 AAs	1	885.5535	886.5648	37.03	1.4842	1.4943	1.48925	PEAKS DB	G230921_024_Slot2-48_1_11562.d	NA	5_FDR001	3	30.3	4.5		1811.7	10.8231283634763	INAR1_HUMAN	+ 1
300ms_JY_None	300ms	JY	None	JY	300ms_JY_None_1	P17480|UBF1_HUMAN	P17480	UBF1	HUMAN	1	P17480_524.3_2	25589	VPSTERMVL_2	VPSTERM(+15.99)VL	VPSTERMVL	V	L	Oxidation (M)	9	8 to 13 AAs	2	1046.543	524.2784	18.41	0.8388	0.849	0.8439	PEAKS DB	G230921_005_Slot2-48_1_11543.d	NA	5_FDR001	1	20.06	-0.6	M7:Oxidation (M):1000.00	6507.3	12.6678433511544	UBF1_HUMAN	+ 2
300ms_JY_None	300ms	JY	None	JY	300ms_JY_None_1	P17480|UBF1_HUMAN	P17480	UBF1	HUMAN	1	P17480_579.3_2	10514	GPNPKSSRTTL_2	GPNPKSSRTTL	GPNPKSSRTTL	G	L		11	8 to 13 AAs	2	1156.62	579.3184	10.14	0.8798	0.8899	0.88485	PEAKS DB	G230921_013_Slot2-48_1_11551.d	NA	5_FDR001	6	45.63	1.9		11306	13.4648009816554	UBF1_HUMAN	+ 2
300ms_JY_None	300ms	JY	None	JY	300ms_JY_None_1	P17483|HXB4_HUMAN	P17483	HXB4	HUMAN	1	P17483_469.3_2	9085	RPNGGPRAL_2	RPNGGPRAL	RPNGGPRAL	R	L		9	8 to 13 AAs	2	936.5253	469.2691	10	0.8048	0.8149	0.80985	PEAKS DB	G230921_005_Slot2-48_1_11543.d	NA	5_FDR001	1	26.1	-1.9		2548.2	11.3152627991812	HXB4_HUMAN	+ 2
300ms_JY_None	300ms	JY	None	JY	300ms_JY_None_1	P17676|CEBPB_HUMAN	P17676	CEBPB	HUMAN	1	P17676_790.4_1	18106	VPSGSSGSL_1	VPSGSSGSL	VPSGSSGSL	V	L		9	8 to 13 AAs	1	789.3868	790.3882	14.72	1.2837	1.2938	1.28875	PEAKS DB	G230921_005_Slot2-48_1_11543.d	NA	5_FDR001	3	26.2	-7.5		45.863	5.51925882275776	CEBPB_HUMAN	+ 1
300ms_JY_None	300ms	JY	None	JY	300ms_JY_None_1	P17707|DCAM_HUMAN	P17707	DCAM	HUMAN	1	P17707_495.8_2	30945	KPGKFVTTL_2	KPGKFVTTL	KPGKFVTTL	K	L		9	8 to 13 AAs	2	989.5909	495.8033	19.9	0.8279	0.838	0.83295	PEAKS DB	G230921_013_Slot2-48_1_11551.d	NA	5_FDR001	3	30.93	1		5587.8	12.4480646690151	DCAM_HUMAN	+ 2
300ms_JY_None	300ms	JY	None	JY	300ms_JY_None_1	P17844|DDX5_HUMAN	P17844	DDX5	HUMAN	1	P17844_524.7_2	34420	FYQEHPDL_2	FYQEHPDL	FYQEHPDL	F	L		8	8 to 13 AAs	2	1047.4661	524.7392	21.43	0.8307	0.8409	0.8358	PEAKS DB	G230921_013_Slot2-48_1_11551.d	NA	5_FDR001	2	27.39	-2.1		457.69	8.83822696083059	DDX5_HUMAN	+ 2
300ms_JY_None	300ms	JY	None	JY	300ms_JY_None_1	P17844|DDX5_HUMAN	P17844	DDX5	HUMAN	1	P17844_762.5_1	69149	LPAIVHI_1	LPAIVHI	LPAIVHI	L	I		7	others	1	761.4799	762.4859	39.34	1.3666	1.3767	1.37165	PEAKS DB	G230921_013_Slot2-48_1_11551.d	NA	5_FDR001	3	27.23	-1.7		983.74	9.94213325505941	DDX5_HUMAN	+ 1
300ms_JY_None	300ms	JY	None	JY	300ms_JY_None_1	P17844|DDX5_HUMAN	P17844	DDX5	HUMAN	1	P17844_1038.6_1	64431	YLLPAIVHI_1	YLLPAIVHI	YLLPAIVHI	Y	I		9	8 to 13 AAs	1	1037.6273	1038.6421	39.53	1.683	1.6931	1.68805	PEAKS DB	G230921_024_Slot2-48_1_11562.d	NA	5_FDR001	9	44.39	7.2		26650	14.7018479125339	DDX5_HUMAN	+ 1
300ms_JY_None	300ms	JY	None	JY	300ms_JY_None_1	P17900|SAP3_HUMAN	P17900	SAP3	HUMAN	1	P17900_867.5_1	47010	LLLAAPAQA_1	LLLAAPAQA	LLLAAPAQA	L	A		9	8 to 13 AAs	1	866.5225	867.5323	29.93	1.4329	1.443	1.43795	PEAKS DB	G230921_024_Slot2-48_1_11562.d	NA	5_FDR001	4	44.8	2.9		2923.8	11.5136289130261	SAP3_HUMAN	+ 1
300ms_JY_None	300ms	JY	None	JY	300ms_JY_None_1	P17931|LEG3_HUMAN	P17931	LEG3	HUMAN	1	P17931_498.8_2	21545	KPNANRIAL_2	KPNANRIAL	KPNANRIAL	K	L		9	8 to 13 AAs	2	995.5876	498.8011	16.4	0.8182	0.8283	0.82325	PEAKS DB	G230921_005_Slot2-48_1_11543.d	NA	5_FDR001	1	28.16	0		3648.2	11.8329691071195	LEG3_HUMAN	+ 2
300ms_JY_None	300ms	JY	None	JY	300ms_JY_None_1	P17931|LEG3_HUMAN	P17931	LEG3	HUMAN	1	P17931_629.8_2	44680	KPNANRIALDF_2	KPNANRIALDF	KPNANRIALDF	K	F		11	8 to 13 AAs	2	1257.6829	629.8471	26.33	0.9328	0.9429	0.93785	PEAKS DB	G230921_013_Slot2-48_1_11551.d	NA	5_FDR001	2	33.66	-2.5		1244	10.2807707701306	LEG3_HUMAN	+ 2
300ms_JY_None	300ms	JY	None	JY	300ms_JY_None_1	P17980|PRS6A_HUMAN	P17980	PRS6A	HUMAN	1	P17980_513.3_2	34135	KLKPGDLVGV_2	KLKPGDLVGV	KLKPGDLVGV	K	V		10	8 to 13 AAs	2	1024.6281	513.3215	23.15	0.8526	0.8627	0.85765	PEAKS DB	G230921_024_Slot2-48_1_11562.d	NA	5_FDR001	3	37.15	0.3		2251.5	11.1366707623418	PRS6A_HUMAN	+ 2
300ms_JY_None	300ms	JY	None	JY	300ms_JY_None_1	P17980|PRS6A_HUMAN	P17980	PRS6A	HUMAN	1	P17980_543.8_2	45232	RLLDSEIKI_2	RLLDSEIKI	RLLDSEIKI	R	I		9	8 to 13 AAs	2	1085.6444	543.8288	27.81	0.8842	0.8943	0.88925	PEAKS DB	G230921_005_Slot2-48_1_11543.d	NA	5_FDR001	3	26.77	-1.3		4165.6	12.0243085965029	PRS6A_HUMAN	+ 2
300ms_JY_None	300ms	JY	None	JY	300ms_JY_None_1	P17980|PRS6A_HUMAN	P17980	PRS6A	HUMAN	1	P17980_1049.6_1	65644	YLVSNVIEL_1	YLVSNVIEL	YLVSNVIEL	Y	L		9	8 to 13 AAs	1	1048.5804	1049.5868	39.05	1.5836	1.5937	1.58865	PEAKS DB	G230921_005_Slot2-48_1_11543.d	NA	5_FDR001	3	33.42	-0.9		898.12	9.81076440961717	PRS6A_HUMAN	+ 1
300ms_JY_None	300ms	JY	None	JY	300ms_JY_None_1	P17987|TCPA_HUMAN	P17987	TCPA	HUMAN	1	P17987_530.3_2	25612	QPRYPVNSV_2	QPRYPVNSV	QPRYPVNSV	Q	V		9	8 to 13 AAs	2	1058.5509	530.2857	18.32	0.8429	0.853	0.84795	PEAKS DB	G230921_005_Slot2-48_1_11543.d	NA	5_FDR001	1	23.15	5.6		3185.3	11.637213540387	TCPA_HUMAN	+ 2
300ms_JY_None	300ms	JY	None	JY	300ms_JY_None_1	P18077|RL35A_HUMAN	P18077	RL35A	HUMAN	1	P18077_1076.6_1	50944	ALLKIEGVYA_1	ALLKIEGVYA	ALLKIEGVYA	A	A		10	8 to 13 AAs	1	1075.6277	1076.64	32.15	1.6688	1.6789	1.67385	PEAKS DB	G230921_024_Slot2-48_1_11562.d	NA	5_FDR001	5	37.13	4.7		10989	13.4237724864297	RL35A_HUMAN	+ 1
300ms_JY_None	300ms	JY	None	JY	300ms_JY_None_1	P18124|RL7_HUMAN	P18124	RL7	HUMAN	1	P18124_486.3_2	49583	VPAEPKLAF_2	VPAEPKLAF	VPAEPKLAF	V	F		9	8 to 13 AAs	2	970.5487	486.283	28.88	0.8709	0.881	0.87595	PEAKS DB	G230921_013_Slot2-48_1_11551.d	NA	5_FDR001	3	34.85	2.8		15164	13.8883627411706	RL7_HUMAN	+ 2
300ms_JY_None	300ms	JY	None	JY	300ms_JY_None_1	P18124|RL7_HUMAN	P18124	RL7	HUMAN	1	P18124_542.4_2	9323	KINKKRIAL_2	KINKKRIAL	KINKKRIAL	K	L		9	8 to 13 AAs	2	1082.7288	542.3723	10.65	0.9041	0.9142	0.90915	PEAKS DB	G230921_024_Slot2-48_1_11562.d	NA	5_FDR001	4	28.15	1.1		6580.1	12.6838937939125	RL7_HUMAN	+ 2
300ms_JY_None	300ms	JY	None	JY	300ms_JY_None_1	P18583|SON_HUMAN	P18583	SON	HUMAN	1	P18583_479.8_2	9654	KPATKTAEL_2	KPATKTAEL	KPATKTAEL	K	L		9	8 to 13 AAs	2	957.5494	479.7834	9.6	0.8251	0.8352	0.83015	PEAKS DB	G230921_013_Slot2-48_1_11551.d	NA	5_FDR001	2	38.72	2.8		7318.6	12.8373519815007	SON_HUMAN	+ 2
300ms_JY_None	300ms	JY	None	JY	300ms_JY_None_1	P18583|SON_HUMAN	P18583	SON	HUMAN	1	P18583_491.3_2	7342	KPTPPKSQV_2	KPTPPKSQV	KPTPPKSQV	K	V		9	8 to 13 AAs	2	980.5654	491.2898	9.24	0.8202	0.8303	0.82525	PEAKS DB	G230921_024_Slot2-48_1_11562.d	NA	5_FDR001	3	32.12	-0.5		1262.2	10.3017248131656	SON_HUMAN	+ 2
300ms_JY_None	300ms	JY	None	JY	300ms_JY_None_1	P18583|SON_HUMAN	P18583	SON	HUMAN	1	P18583_529.2_2	7120	SPMADRSMM_2	SPM(+15.99)ADRSMM(+15.99)	SPMADRSMM	S	)	Oxidation (M)	9	8 to 13 AAs	2	1056.4038	529.2065	8.59	0.8109	0.821	0.81595	PEAKS DB	G230921_005_Slot2-48_1_11543.d	NA	5_FDR001	1	30.77	-5.1	M3:Oxidation (M):38.19;M9:Oxidation (M):0.00	259.53	8.0197575042717	SON_HUMAN	+ 2
300ms_JY_None	300ms	JY	None	JY	300ms_JY_None_1	P18583|SON_HUMAN	P18583	SON	HUMAN	1	P18583_535.8_2	50378	LPSATRALEL_2	LPSATRALEL	LPSATRALEL	L	L		10	8 to 13 AAs	2	1069.6132	535.8134	29.22	0.8425	0.8526	0.84755	PEAKS DB	G230921_013_Slot2-48_1_11551.d	NA	5_FDR001	3	40.21	-0.8		4612	12.1711767976518	SON_HUMAN	+ 2
300ms_JY_None	300ms	JY	None	JY	300ms_JY_None_1	P18583|SON_HUMAN	P18583	SON	HUMAN	1	P18583_536.2_2	8087	SPMAERSMM_2	SPM(+15.99)AERSM(+15.99)M	SPMAERSMM	S	M	Oxidation (M)	9	8 to 13 AAs	2	1070.4194	536.2177	9.33	0.8218	0.832	0.8269	PEAKS DB	G230921_005_Slot2-48_1_11543.d	NA	5_FDR001	1	26.55	1.3	M3:Oxidation (M):37.35;M8:Oxidation (M):12.28	414.17	8.69407924690946	SON_HUMAN	+ 2
300ms_JY_None	300ms	JY	None	JY	300ms_JY_None_1	P18583|SON_HUMAN	P18583	SON	HUMAN	1	P18583_536.2_2	7465	SPMAERSMM_2	SPM(+15.99)AERSMM(+15.99)	SPMAERSMM	S	)	Oxidation (M)	9	8 to 13 AAs	2	1070.4194	536.2185	8.8	0.823	0.8332	0.8281	PEAKS DB	G230921_005_Slot2-48_1_11543.d	NA	5_FDR001	2	31.13	2.8	M3:Oxidation (M):77.53;M9:Oxidation (M):11.06	414.17	8.69407924690946	SON_HUMAN	+ 2
300ms_JY_None	300ms	JY	None	JY	300ms_JY_None_1	P18583|SON_HUMAN	P18583	SON	HUMAN	1	P18583_607.4_2	47556	KVLEPSETLVV_2	KVLEPSETLVV	KVLEPSETLVV	K	V		11	8 to 13 AAs	2	1212.6965	607.3547	29.06	0.9292	0.9393	0.93425	PEAKS DB	G230921_005_Slot2-48_1_11543.d	NA	5_FDR001	3	35.45	-1.3		2751.6	11.4260550454146	SON_HUMAN	+ 2
300ms_JY_None	300ms	JY	None	JY	300ms_JY_None_1	P18583|SON_HUMAN	P18583	SON	HUMAN	1	P18583_886.4_1	25138	LPGPPATSM_1	LPGPPATSM(+15.99)	LPGPPATSM	L	)	Oxidation (M)	9	8 to 13 AAs	1	885.4266	886.4372	18.75	1.3779	1.388	1.38295	PEAKS DB	G230921_024_Slot2-48_1_11562.d	NA	5_FDR001	4	29.19	3.8	M9:Oxidation (M):1000.00	238.86	7.90002146703778	SON_HUMAN	+ 1
300ms_JY_None	300ms	JY	None	JY	300ms_JY_None_1	P18583|SON_HUMAN	P18583	SON	HUMAN	1	P18583_896.5_1	53520	VPAVTTPVL_1	VPAVTTPVL	VPAVTTPVL	V	L		9	8 to 13 AAs	1	895.5378	896.5438	32.3	1.4115	1.4216	1.41655	PEAKS DB	G230921_005_Slot2-48_1_11543.d	NA	5_FDR001	2	31.28	-1.4		663.72	9.37443093766236	SON_HUMAN	+ 1
300ms_JY_None	300ms	JY	None	JY	300ms_JY_None_1	P18583|SON_HUMAN	P18583	SON	HUMAN	1	P18583_1011.6_1	60481	APVPTTTLVL_1	APVPTTTLVL	APVPTTTLVL	A	L		10	8 to 13 AAs	1	1010.6012	1011.6091	36.2	1.5497	1.5598	1.55475	PEAKS DB	G230921_005_Slot2-48_1_11543.d	NA	5_FDR001	3	33.55	0.7		1149.8	10.1671672205261	SON_HUMAN	+ 1
300ms_JY_None	300ms	JY	None	JY	300ms_JY_None_1	P18615|NELFE_HUMAN	P18615	NELFE	HUMAN	1	P18615_428.8_2	4064	APRKGNTL_2	APRKGNTL	APRKGNTL	A	L		8	8 to 13 AAs	2	855.4926	428.7534	6.16	0.7959	0.806	0.80095	PEAKS DB	G230921_005_Slot2-48_1_11543.d	NA	5_FDR001	1	21.01	-0.5		806.48	9.65549494602162	NELFE_HUMAN	+ 2
300ms_JY_None	300ms	JY	None	JY	300ms_JY_None_1	P18848|ATF4_HUMAN	P18848	ATF4	HUMAN	1	P18848_561.3_2	55454	YLKDLIEEV_2	YLKDLIEEV	YLKDLIEEV	Y	V		9	8 to 13 AAs	2	1120.6016	561.3083	33.35	0.8931	0.9033	0.8982	PEAKS DB	G230921_005_Slot2-48_1_11543.d	NA	5_FDR001	1	25.84	0.4		2753.3	11.4269460994383	ATF4_HUMAN	+ 2
300ms_JY_None	300ms	JY	None	JY	300ms_JY_None_1	P18850|ATF6A_HUMAN	P18850	ATF6A	HUMAN	1	P18850_450.8_2	28253	SPVNGKLSV_2	SPVNGKLSV	SPVNGKLSV	S	V		9	8 to 13 AAs	2	899.5076	450.7614	19.57	0.7748	0.785	0.7799	PEAKS DB	G230921_005_Slot2-48_1_11543.d	NA	5_FDR001	2	24.98	0.6		723.61	9.49906853533852	ATF6A_HUMAN	+ 2
300ms_JY_None	300ms	JY	None	JY	300ms_JY_None_1	P18858|DNLI1_HUMAN	P18858	DNLI1	HUMAN	1	P18858_498.8_2	9144	SPAKGQKPAL_2	SPAKGQKPAL	SPAKGQKPAL	S	L		10	8 to 13 AAs	2	995.5764	498.7965	9.99	0.8502	0.8603	0.85525	PEAKS DB	G230921_005_Slot2-48_1_11543.d	NA	5_FDR001	0	34.63	2.1		0	NA	DNLI1_HUMAN	+ 2
300ms_JY_None	300ms	JY	None	JY	300ms_JY_None_1	P18858|DNLI1_HUMAN	P18858	DNLI1	HUMAN	1	P18858_575.8_2	28538	RTFEKIEEV_2	RTFEKIEEV	RTFEKIEEV	R	V		9	8 to 13 AAs	2	1149.6029	575.8117	18.75	0.8871	0.8972	0.89215	PEAKS DB	G230921_013_Slot2-48_1_11551.d	NA	5_FDR001	2	22.66	5.2		2593.6	11.3407402806302	DNLI1_HUMAN	+ 2
300ms_JY_None	300ms	JY	None	JY	300ms_JY_None_1	P18858|DNLI1_HUMAN	P18858	DNLI1	HUMAN	1	P18858_918.5_1	46000	SLSPIYPAA_1	SLSPIYPAA	SLSPIYPAA	S	A		9	8 to 13 AAs	1	917.4858	918.4948	29.43	1.4523	1.4624	1.45735	PEAKS DB	G230921_024_Slot2-48_1_11562.d	NA	5_FDR001	3	35.6	1.8		2287.1	11.1593037314567	DNLI1_HUMAN	+ 1
300ms_JY_None	300ms	JY	None	JY	300ms_JY_None_1	P18858|DNLI1_HUMAN	P18858	DNLI1	HUMAN	1	P18858_952.5_1	46343	MLPPPPLTA_1	M(+15.99)LPPPPLTA	MLPPPPLTA	M	A	Oxidation (M)	9	8 to 13 AAs	1	951.5099	952.5202	29.44	1.4806	1.4907	1.48565	PEAKS DB	G230921_024_Slot2-48_1_11562.d	NA	5_FDR001	5	31.81	3.2	M1:Oxidation (M):1000.00	9675	13.2400459459191	DNLI1_HUMAN	+ 1
300ms_JY_None	300ms	JY	None	JY	300ms_JY_None_1	P18858|DNLI1_HUMAN	P18858	DNLI1	HUMAN	1	P18858_1071.6_1	64314	GLAEQSVLAAL_1	GLAEQSVLAAL	GLAEQSVLAAL	G	L		11	8 to 13 AAs	1	1070.5972	1071.6088	38.39	1.6034	1.6135	1.60845	PEAKS DB	G230921_005_Slot2-48_1_11543.d	NA	5_FDR001	3	31.47	4		463.93	8.85776333074975	DNLI1_HUMAN	+ 1
300ms_JY_None	300ms	JY	None	JY	300ms_JY_None_1	P18859|ATP5J_HUMAN	P18859	ATP5J	HUMAN	1	P18859_643.4_2	33419	PKFEVIEKPQA_2	PKFEVIEKPQA	PKFEVIEKPQA	P	A		11	8 to 13 AAs	2	1284.7078	643.3604	21.01	0.951	0.9612	0.9561	PEAKS DB	G230921_013_Slot2-48_1_11551.d	NA	5_FDR001	4	49.69	-1.3		1551.7	10.5996339437668	ATP5J_HUMAN	+ 2
300ms_JY_None	300ms	JY	None	JY	300ms_JY_None_1	P19338|NUCL_HUMAN	P19338	NUCL	HUMAN	1	P19338_415.3_2	7181	SPTKKVAV_2	SPTKKVAV	SPTKKVAV	S	V		8	8 to 13 AAs	2	828.5069	415.2633	9.1	0.7736	0.7837	0.77865	PEAKS DB	G230921_024_Slot2-48_1_11562.d	NA	5_FDR001	3	33.92	6.3		1132.6	10.1454227196002	NUCL_HUMAN	+ 2
300ms_JY_None	300ms	JY	None	JY	300ms_JY_None_1	P19338|NUCL_HUMAN	P19338	NUCL	HUMAN	1	P19338_499.8_2	4097	APEAKKQKV_2	APEAKKQKV	APEAKKQKV	A	V		9	8 to 13 AAs	2	997.592	499.8064	6.17	0.8506	0.8607	0.85565	PEAKS DB	G230921_024_Slot2-48_1_11562.d	NA	5_FDR001	2	41.49	6.3		0	NA	NUCL_HUMAN	+ 2
300ms_JY_None	300ms	JY	None	JY	300ms_JY_None_1	P19338|NUCL_HUMAN	P19338	NUCL	HUMAN	1	P19338_524.3_2	38768	KVFGNEIKL_2	KVFGNEIKL	KVFGNEIKL	K	L		9	8 to 13 AAs	2	1046.6124	524.3158	25.55	0.8709	0.881	0.87595	PEAKS DB	G230921_024_Slot2-48_1_11562.d	NA	5_FDR001	3	36.59	4.4		1086.2	10.0850740530368	NUCL_HUMAN	+ 2
300ms_JY_None	300ms	JY	None	JY	300ms_JY_None_1	P19338|NUCL_HUMAN	P19338	NUCL	HUMAN	1	P19338_614.9_2	4682	VKLAKAGKNQGD_2	VKLAKAGKNQGD	VKLAKAGKNQGD	V	D		12	8 to 13 AAs	2	1227.6935	614.8509	6.13	0.9276	0.9377	0.93265	PEAKS DB	G230921_013_Slot2-48_1_11551.d	NA	5_FDR001	1	48.16	-5.1		0	NA	NUCL_HUMAN	+ 2
300ms_JY_None	300ms	JY	None	JY	300ms_JY_None_1	P19387|RPB3_HUMAN	P19387	RPB3	HUMAN	1	P19387_1045.6_1	38569	KLSDLQTQL_1	KLSDLQTQL	KLSDLQTQL	K	L		9	8 to 13 AAs	1	1044.5815	1045.593	24.43	1.5836	1.5937	1.58865	PEAKS DB	G230921_005_Slot2-48_1_11543.d	NA	5_FDR001	4	28.85	4		3832.7	11.9041453619942	RPB3_HUMAN	+ 1
300ms_JY_None	300ms	JY	None	JY	300ms_JY_None_1	P19397|CD53_HUMAN	P19397	CD53	HUMAN	1	P19397_520.3_2	58955	VLFHNLPSL_2	VLFHNLPSL	VLFHNLPSL	V	L		9	8 to 13 AAs	2	1038.5862	520.299	35.3	0.8615	0.8717	0.8666	PEAKS DB	G230921_005_Slot2-48_1_11543.d	NA	5_FDR001	4	26.19	-2.7		4024.5	11.9745938399817	CD53_HUMAN	+ 2
300ms_JY_None	300ms	JY	None	JY	300ms_JY_None_1	P19793|RXRA_HUMAN	P19793	RXRA	HUMAN	1	P19793_470.3_2	56361	LPALRSIGL_2	LPALRSIGL	LPALRSIGL	L	L		9	8 to 13 AAs	2	938.5912	470.3022	33.88	0.8044	0.8145	0.80945	PEAKS DB	G230921_005_Slot2-48_1_11543.d	NA	5_FDR001	3	26.03	-1.5		1064.9	10.0565022444299	RXRA_HUMAN	+ 2
300ms_JY_None	300ms	JY	None	JY	300ms_JY_None_1	P19793|RXRA_HUMAN	P19793	RXRA	HUMAN	1	P19793_666.9_2	68188	KLIGDTPIDTFL_2	KLIGDTPIDTFL	KLIGDTPIDTFL	K	L		12	8 to 13 AAs	2	1331.7336	666.8741	38.85	1	1.0102	1.0051	PEAKS DB	G230921_013_Slot2-48_1_11551.d	NA	5_FDR001	3	48.69	0		5162	12.333714426094	RXRA_HUMAN	+ 2
300ms_JY_None	300ms	JY	None	JY	300ms_JY_None_1	P19838|NFKB1_HUMAN	P19838	NFKB1	HUMAN	1	P19838_542.8_2	58931	QLVRDLLEV_2	QLVRDLLEV	QLVRDLLEV	Q	V		9	8 to 13 AAs	2	1083.6288	542.822	33.77	0.9012	0.9114	0.9063	PEAKS DB	G230921_013_Slot2-48_1_11551.d	NA	5_FDR001	2	28.57	0.7		1650.4	10.6886000109991	NFKB1_HUMAN	+ 2
300ms_JY_None	300ms	JY	None	JY	300ms_JY_None_1	P20036|DPA1_HUMAN	P20036	DPA1	HUMAN	1	P20036_502.8_2	53071	FLLSLRGAGA_2	FLLSLRGAGA	FLLSLRGAGA	F	A		10	8 to 13 AAs	2	1003.5814	502.7997	32.03	0.8247	0.8348	0.82975	PEAKS DB	G230921_005_Slot2-48_1_11543.d	NA	5_FDR001	1	23.27	3.3		489.53	8.93525346538511	DPA1_HUMAN	+ 2
300ms_JY_None	300ms	JY	None	JY	300ms_JY_None_1	P20036|DPA1_HUMAN	P20036	DPA1	HUMAN	1	P20036_755.9_2	66265	LANIAILNNNLNTL_2	LANIAILNNNLNTL	LANIAILNNNLNTL	L	L		14	others	2	1509.8514	755.9327	39.33	1.0721	1.0822	1.07715	PEAKS DB	G230921_005_Slot2-48_1_11543.d	NA	5_FDR001	0	36.66	-0.3		0	NA	DPA1_HUMAN	+ 2
300ms_JY_None	300ms	JY	None	JY	300ms_JY_None_1	P20036|DPA1_HUMAN	P20036	DPA1	HUMAN	1	P20036_1051.5_1	19136	QMPETTETV_1	QM(+15.99)PETTETV	QMPETTETV	Q	V	Oxidation (M)	9	8 to 13 AAs	1	1050.454	1051.4651	14.49	1.4798	1.4899	1.48485	PEAKS DB	G230921_013_Slot2-48_1_11551.d	NA	5_FDR001	2	31.03	3.6	M2:Oxidation (M):1000.00	46.812	5.54880649908363	DPA1_HUMAN	+ 1
300ms_JY_None	300ms	JY	None	JY	300ms_JY_None_1	P20073|ANXA7_HUMAN	P20073	ANXA7	HUMAN	1	P20073_553.8_2	42724	RPAFFAERL_2	RPAFFAERL	RPAFFAERL	R	L		9	8 to 13 AAs	2	1105.6031	553.8107	26.62	0.879	0.8891	0.88405	PEAKS DB	G230921_005_Slot2-48_1_11543.d	NA	5_FDR001	2	25.19	3.4		4809.6	12.231701199029	ANXA7_HUMAN	+ 2
300ms_JY_None	300ms	JY	None	JY	300ms_JY_None_1	P20248|CCNA2_HUMAN	P20248	CCNA2	HUMAN	1	P20248_435.2_2	7078	APGPATREA_2	APGPATREA	APGPATREA	A	A		9	8 to 13 AAs	2	868.4402	435.2287	9.04	0.7594	0.7696	0.7645	PEAKS DB	G230921_024_Slot2-48_1_11562.d	NA	5_FDR001	2	20.18	3		267.58	8.0638264769831	CCNA2_HUMAN	+ 2
300ms_JY_None	300ms	JY	None	JY	300ms_JY_None_1	P20248|CCNA2_HUMAN	P20248	CCNA2	HUMAN	1	P20248_438.2_2	10161	ATREAGSAL_2	ATREAGSAL	ATREAGSAL	A	L		9	8 to 13 AAs	2	874.4508	438.2339	10.59	0.7813	0.7914	0.78635	PEAKS DB	G230921_005_Slot2-48_1_11543.d	NA	5_FDR001	2	24.38	2.9		3773.1	11.8815346216488	CCNA2_HUMAN	+ 2
300ms_JY_None	300ms	JY	None	JY	300ms_JY_None_1	P20248|CCNA2_HUMAN	P20248	CCNA2	HUMAN	1	P20248_490.3_2	8723	APQHAQQSI_2	APQHAQQSI	APQHAQQSI	A	I		9	8 to 13 AAs	2	978.4883	490.2511	9.73	0.8174	0.8275	0.82245	PEAKS DB	G230921_005_Slot2-48_1_11543.d	NA	5_FDR001	3	25.36	-0.6		1030.2	10.0087087298359	CCNA2_HUMAN	+ 2
300ms_JY_None	300ms	JY	None	JY	300ms_JY_None_1	P20248|CCNA2_HUMAN	P20248	CCNA2	HUMAN	1	P20248_996.5_1	66193	AMFLGELSL_1	AM(+15.99)FLGELSL	AMFLGELSL	A	L	Oxidation (M)	9	8 to 13 AAs	1	995.4998	996.5057	39.29	1.538	1.5481	1.54305	PEAKS DB	G230921_005_Slot2-48_1_11543.d	NA	5_FDR001	2	26.94	-1.3	M2:Oxidation (M):1000.00	346.25	8.43567026093655	CCNA2_HUMAN	+ 1
300ms_JY_None	300ms	JY	None	JY	300ms_JY_None_1	P20248|CCNA2_HUMAN	P20248	CCNA2	HUMAN	1	P20248_1006.5_1	60445	SLIDADPYL_1	SLIDADPYL	SLIDADPYL	S	L		9	8 to 13 AAs	1	1005.5018	1006.5109	36.18	1.5283	1.5384	1.53335	PEAKS DB	G230921_005_Slot2-48_1_11543.d	NA	5_FDR001	3	43.26	1.7		3214.2	11.6502439865534	CCNA2_HUMAN	+ 1
300ms_JY_None	300ms	JY	None	JY	300ms_JY_None_1	P20273|CD22_HUMAN	P20273	CD22	HUMAN	1	P20273_1036.5_1	51294	FLSNDTVQL_1	FLSNDTVQL	FLSNDTVQL	F	L		9	8 to 13 AAs	1	1035.5237	1036.5341	32.35	1.5525	1.5626	1.55755	PEAKS DB	G230921_024_Slot2-48_1_11562.d	NA	5_FDR001	3	35.02	3		536.97	9.06869767824568	CD22_HUMAN	+ 1
300ms_JY_None	300ms	JY	None	JY	300ms_JY_None_1	P20290|BTF3_HUMAN	P20290	BTF3	HUMAN	1	P20290_499.8_2	23745	KLAKLQAQV_2	KLAKLQAQV	KLAKLQAQV	K	V		9	8 to 13 AAs	2	997.6284	499.8228	16.57	0.8725	0.8826	0.87755	PEAKS DB	G230921_013_Slot2-48_1_11551.d	NA	5_FDR001	3	39.99	2.6		1107.3	10.1128304280794	BTF3_HUMAN	+ 2
300ms_JY_None	300ms	JY	None	JY	300ms_JY_None_1	P20290|BTF3_HUMAN	P20290	BTF3	HUMAN	1	P20290_937.5_1	58614	SLAANTFTI_1	SLAANTFTI	SLAANTFTI	S	I		9	8 to 13 AAs	1	936.4916	937.4995	33.65	1.4729	1.483	1.47795	PEAKS DB	G230921_013_Slot2-48_1_11551.d	NA	5_FDR001	3	30.14	0.6		1944.7	10.9253318990539	BTF3_HUMAN	+ 1
300ms_JY_None	300ms	JY	None	JY	300ms_JY_None_1	P20333|TNR1B_HUMAN	P20333	TNR1B	HUMAN	1	P20333_822.4_1	12135	APSSSSSSL_1	APSSSSSSL	APSSSSSSL	A	L		9	8 to 13 AAs	1	821.3766	822.3928	12.24	1.3347	1.3448	1.33975	PEAKS DB	G230921_024_Slot2-48_1_11562.d	NA	5_FDR001	2	28.19	10.8		481.76	8.91217080294995	TNR1B_HUMAN	+ 1
300ms_JY_None	300ms	JY	None	JY	300ms_JY_None_1	P20591|MX1_HUMAN	P20591	MX1	HUMAN	1	P20591_599.4_2	63718	TLIDLPGITRV_2	TLIDLPGITRV	TLIDLPGITRV	T	V		11	8 to 13 AAs	2	1196.7129	599.3626	38.06	0.913	0.9231	0.91805	PEAKS DB	G230921_005_Slot2-48_1_11543.d	NA	5_FDR001	3	39.98	-1.9		4772.7	12.2205899396957	MX1_HUMAN	+ 2
300ms_JY_None	300ms	JY	None	JY	300ms_JY_None_1	P20592|MX2_HUMAN	P20592	MX2	HUMAN	1	P20592_599.4_2	63718	TIIDLPGITRV_2	TIIDLPGITRV	TIIDLPGITRV	T	V		11	8 to 13 AAs	2	1196.7129	599.3626	38.06	0.913	0.9231	0.91805	PEAKS DB	G230921_005_Slot2-48_1_11543.d	NA	5_FDR001	3	39.98	-1.9		4772.7	12.2205899396957	MX2_HUMAN	+ 2
300ms_JY_None	300ms	JY	None	JY	300ms_JY_None_1	P20592|MX2_HUMAN:P20591|MX1_HUMAN	P20592	MX2	HUMAN	1	P20592_874.5_1	62301	SVLEALSGV_1	SVLEALSGV	SVLEALSGV	S	V		9	8 to 13 AAs	1	873.4807	874.4886	35.67	1.4171	1.4272	1.42215	PEAKS DB	G230921_013_Slot2-48_1_11551.d	NA	5_FDR001	3	33.26	0.7		751.14	9.55293801693098	MX2_HUMAN	+ 1
300ms_JY_None	300ms	JY	None	JY	300ms_JY_None_1	P20700|LMNB1_HUMAN	P20700	LMNB1	HUMAN	1	P20700_501.3_2	48615	LADETLLKV_2	LADETLLKV	LADETLLKV	L	V		9	8 to 13 AAs	2	1000.5804	501.2961	29.57	0.8137	0.8239	0.8188	PEAKS DB	G230921_005_Slot2-48_1_11543.d	NA	5_FDR001	2	29.65	-2.9		636.01	9.31290563899032	LMNB1_HUMAN	+ 2
300ms_JY_None	300ms	JY	None	JY	300ms_JY_None_1	P20700|LMNB1_HUMAN	P20700	LMNB1	HUMAN	1	P20700_538.8_2	38821	RLAVYIDKV_2	RLAVYIDKV	RLAVYIDKV	R	V		9	8 to 13 AAs	2	1075.6389	538.8274	24.6	0.8733	0.8834	0.87835	PEAKS DB	G230921_005_Slot2-48_1_11543.d	NA	5_FDR001	3	35.38	1.2		10239	13.32178719982	LMNB1_HUMAN	+ 2
300ms_JY_None	300ms	JY	None	JY	300ms_JY_None_1	P20700|LMNB1_HUMAN	P20700	LMNB1	HUMAN	1	P20700_1095.5_1	47136	ALYETELADA_1	ALYETELADA	ALYETELADA	A	A		10	8 to 13 AAs	1	1094.5132	1095.5208	27.58	1.5816	1.5917	1.58665	PEAKS DB	G230921_013_Slot2-48_1_11551.d	NA	5_FDR001	3	38.46	0.3		178.57	7.48034591588535	LMNB1_HUMAN	+ 1
300ms_JY_None	300ms	JY	None	JY	300ms_JY_None_1	P21333|FLNA_HUMAN	P21333	FLNA	HUMAN	1	P21333_427.2_3	4258	VPRKPVKHTAM_3	VPRKPVKHTAM(+15.99)	VPRKPVKHTAM	V	)	Oxidation (M)	11	8 to 13 AAs	3	1278.723	427.2485	5.89	0.7639	0.774	0.76895	PEAKS DB	G230921_013_Slot2-48_1_11551.d	NA	5_FDR001	2	48.95	0.4	M11:Oxidation (M):1000.00	1159.9	10.1797847143917	FLNA_HUMAN	≥ +3
300ms_JY_None	300ms	JY	None	JY	300ms_JY_None_1	P21333|FLNA_HUMAN	P21333	FLNA	HUMAN	1	P21333_543.3_2	38769	GPGLSRTGVEL_2	GPGLSRTGVEL	GPGLSRTGVEL	G	L		11	8 to 13 AAs	2	1084.5876	543.3021	25.54	0.851	0.8611	0.85605	PEAKS DB	G230921_024_Slot2-48_1_11562.d	NA	5_FDR001	3	44.32	1.9		698.41	9.44793040573968	FLNA_HUMAN	+ 2
300ms_JY_None	300ms	JY	None	JY	300ms_JY_None_1	P21333|FLNA_HUMAN	P21333	FLNA	HUMAN	1	P21333_585.3_2	21180	TPRGAGSYTIM_2	TPRGAGSYTIM(+15.99)	TPRGAGSYTIM	T	)	Oxidation (M)	11	8 to 13 AAs	2	1168.5547	585.2847	16.24	0.8741	0.8842	0.87915	PEAKS DB	G230921_005_Slot2-48_1_11543.d	NA	5_FDR001	2	22.89	0.2	M11:Oxidation (M):1000.00	939.13	9.87518106796666	FLNA_HUMAN	+ 2
300ms_JY_None	300ms	JY	None	JY	300ms_JY_None_1	P21333|FLNA_HUMAN	P21333	FLNA	HUMAN	1	P21333_631.8_2	20995	IQDNHDGTYTV_2	IQDNHDGTYTV	IQDNHDGTYTV	I	V		11	8 to 13 AAs	2	1261.5575	631.7841	16.11	0.9158	0.9259	0.92085	PEAKS DB	G230921_005_Slot2-48_1_11543.d	NA	5_FDR001	3	36.69	-3		1148.9	10.1660375162558	FLNA_HUMAN	+ 2
300ms_JY_None	300ms	JY	None	JY	300ms_JY_None_1	P21333|FLNA_HUMAN	P21333	FLNA	HUMAN	1	P21333_857.4_1	26933	ALAGDQPSV_1	ALAGDQPSV	ALAGDQPSV	A	V		9	8 to 13 AAs	1	856.429	857.4343	18.93	1.3747	1.3848	1.37975	PEAKS DB	G230921_005_Slot2-48_1_11543.d	NA	5_FDR001	3	31.44	-2.3		413.55	8.69191795784398	FLNA_HUMAN	+ 1
300ms_JY_None	300ms	JY	None	JY	300ms_JY_None_1	P21333|FLNA_HUMAN	P21333	FLNA	HUMAN	1	P21333_919.5_1	55702	QPASFAVSL_1	QPASFAVSL	QPASFAVSL	Q	L		9	8 to 13 AAs	1	918.4811	919.4867	33.52	1.4386	1.4487	1.44365	PEAKS DB	G230921_005_Slot2-48_1_11543.d	NA	5_FDR001	2	22.7	-1.8		1373.9	10.4240612853579	FLNA_HUMAN	+ 1
300ms_JY_None	300ms	JY	None	JY	300ms_JY_None_1	P21675|TAF1_HUMAN	P21675	TAF1	HUMAN	1	P21675_710.8_2	20602	ALFDEQHREEM_2	ALFDEQHREEM(+15.99)	ALFDEQHREEM	A	)	Oxidation (M)	11	8 to 13 AAs	2	1419.6089	710.8138	16.57	0.9802	0.9903	0.98525	PEAKS DB	G230921_024_Slot2-48_1_11562.d	NA	5_FDR001	2	41.07	2.9	M11:Oxidation (M):1000.00	330.51	8.36855011273962	TAF1_HUMAN	+ 2
300ms_JY_None	300ms	JY	None	JY	300ms_JY_None_1	P22087|FBRL_HUMAN	P22087	FBRL	HUMAN	1	P22087_570.8_2	38931	QPDQTRIVAL_2	QPDQTRIVAL	QPDQTRIVAL	Q	L		10	8 to 13 AAs	2	1139.6299	570.8219	25.68	0.8842	0.8943	0.88925	PEAKS DB	G230921_024_Slot2-48_1_11562.d	NA	5_FDR001	3	34.61	-0.6		38554	15.2345929279075	FBRL_HUMAN	+ 2
300ms_JY_None	300ms	JY	None	JY	300ms_JY_None_1	P22102|PUR2_HUMAN	P22102	PUR2	HUMAN	1	P22102_959.5_1	59937	NLISALEEA_1	NLISALEEA	NLISALEEA	N	A		9	8 to 13 AAs	1	958.4971	959.5095	37.18	1.4567	1.4668	1.46175	PEAKS DB	G230921_024_Slot2-48_1_11562.d	NA	5_FDR001	3	30.1	5.3		557.14	9.12189608812429	PUR2_HUMAN	+ 1
300ms_JY_None	300ms	JY	None	JY	300ms_JY_None_1	P22314|UBA1_HUMAN	P22314	UBA1	HUMAN	1	P22314_417.9_3	6511	IPSADRHKSKL_3	IPSADRHKSKL	IPSADRHKSKL	I	L		11	8 to 13 AAs	3	1250.7095	417.913	8.61	0.7266	0.7367	0.73165	PEAKS DB	G230921_024_Slot2-48_1_11562.d	NA	5_FDR001	6	34.86	6.2		2662.8	11.3787283580308	UBA1_HUMAN	≥ +3
300ms_JY_None	300ms	JY	None	JY	300ms_JY_None_1	P22314|UBA1_HUMAN	P22314	UBA1	HUMAN	1	P22314_519.8_2	39668	RPAQLHIGF_2	RPAQLHIGF	RPAQLHIGF	R	F		9	8 to 13 AAs	2	1037.577	519.7964	26.02	0.8368	0.847	0.8419	PEAKS DB	G230921_024_Slot2-48_1_11562.d	NA	5_FDR001	3	32.32	1.3		1807.2	10.8195404605057	UBA1_HUMAN	+ 2
300ms_JY_None	300ms	JY	None	JY	300ms_JY_None_1	P22314|UBA1_HUMAN	P22314	UBA1	HUMAN	1	P22314_549.8_2	42999	GLYSRQLYV_2	GLYSRQLYV	GLYSRQLYV	G	V		9	8 to 13 AAs	2	1097.5869	549.8014	26.69	0.8915	0.9016	0.89655	PEAKS DB	G230921_005_Slot2-48_1_11543.d	NA	5_FDR001	0	28.15	1.2		0	NA	UBA1_HUMAN	+ 2
300ms_JY_None	300ms	JY	None	JY	300ms_JY_None_1	P22314|UBA1_HUMAN	P22314	UBA1	HUMAN	1	P22314_1026.5_1	61611	NLFAQTYGL_1	NLFAQTYGL	NLFAQTYGL	N	L		9	8 to 13 AAs	1	1025.5182	1026.5264	36.78	1.546	1.5561	1.55105	PEAKS DB	G230921_005_Slot2-48_1_11543.d	NA	5_FDR001	2	33.15	0.9		278.32	8.12060077384517	UBA1_HUMAN	+ 1
300ms_JY_None	300ms	JY	None	JY	300ms_JY_None_1	P22626|ROA2_HUMAN	P22626	ROA2	HUMAN	1	P22626_485.2_2	8925	AMAARPHSI_2	AM(+15.99)AARPHSI	AMAARPHSI	A	I	Oxidation (M)	9	8 to 13 AAs	2	968.4861	485.2491	9.14	0.8757	0.8858	0.88075	PEAKS DB	G230921_013_Slot2-48_1_11551.d	NA	5_FDR001	2	25.44	-2.5	M2:Oxidation (M):1000.00	525.31	9.03702523821765	ROA2_HUMAN	+ 2
300ms_JY_None	300ms	JY	None	JY	300ms_JY_None_1	P22626|ROA2_HUMAN	P22626	ROA2	HUMAN	1	P22626_774.4_1	67494	GFGFVTF_1	GFGFVTF	GFGFVTF	G	F		7	others	1	773.3748	774.3788	39.94	1.3108	1.3209	1.31585	PEAKS DB	G230921_005_Slot2-48_1_11543.d	NA	5_FDR001	0	18.67	-4.2		0	NA	ROA2_HUMAN	+ 1
300ms_JY_None	300ms	JY	None	JY	300ms_JY_None_1	P22626|ROA2_HUMAN	P22626	ROA2	HUMAN	1	P22626_900_2	65249	LFIGGLSFETTEESLR_2	LFIGGLSFETTEESLR	LFIGGLSFETTEESLR	L	R		16	others	2	1797.9148	899.9666	38.84	1.1356	1.1457	1.14065	PEAKS DB	G230921_005_Slot2-48_1_11543.d	NA	5_FDR001	0	32.07	2.1		0	NA	ROA2_HUMAN	+ 2
300ms_JY_None	300ms	JY	None	JY	300ms_JY_None_1	P22626|ROA2_HUMAN:P51991|ROA3_HUMAN	P22626	ROA2	HUMAN	1	P22626_1006.4_1	36799	NYNDFGNY_1	NYNDFGNY	NYNDFGNY	N	Y		8	8 to 13 AAs	1	1005.3828	1006.3879	23.59	1.4749	1.485	1.47995	PEAKS DB	G230921_005_Slot2-48_1_11543.d	NA	5_FDR001	1	21.84	-2.2		188.95	7.5618607083726	ROA2_HUMAN	+ 1
300ms_JY_None	300ms	JY	None	JY	300ms_JY_None_1	P22626|ROA2_HUMAN	P22626	ROA2	HUMAN	1	P22626_1098.4_1	17642	SMAEVDAAMAA_1	SM(+15.99)AEVDAAM(+15.99)AA	SMAEVDAAMAA	S	A	Oxidation (M)	11	8 to 13 AAs	1	1097.4369	1098.4451	15.13	1.5465	1.5566	1.55155	PEAKS DB	G230921_024_Slot2-48_1_11562.d	NA	5_FDR001	3	52.64	0.8	M2:Oxidation (M):1000.00;M9:Oxidation (M):1000.00	242.91	7.92427807313444	ROA2_HUMAN	+ 1
300ms_JY_None	300ms	JY	None	JY	300ms_JY_None_1	P22695|QCR2_HUMAN	P22695	QCR2	HUMAN	1	P22695_493.8_2	13682	HAAAYRNAL_2	HAAAYRNAL	HAAAYRNAL	H	L		9	8 to 13 AAs	2	985.5093	493.7625	13.04	0.8348	0.8449	0.83985	PEAKS DB	G230921_024_Slot2-48_1_11562.d	NA	5_FDR001	3	39.54	1.2		5613.4	12.4546591512762	QCR2_HUMAN	+ 2
300ms_JY_None	300ms	JY	None	JY	300ms_JY_None_1	P23193|TCEA1_HUMAN	P23193	TCEA1	HUMAN	1	P23193_477.3_2	23308	PNLRKNVL_2	PNLRKNVL	PNLRKNVL	P	L		8	8 to 13 AAs	2	952.5818	477.298	16.4	0.8482	0.8583	0.85325	PEAKS DB	G230921_013_Slot2-48_1_11551.d	NA	5_FDR001	3	38.67	-0.3		1741.6	10.7661975973008	TCEA1_HUMAN	+ 2
300ms_JY_None	300ms	JY	None	JY	300ms_JY_None_1	P23193|TCEA1_HUMAN	P23193	TCEA1	HUMAN	1	P23193_534.3_2	21448	NPNLRKNVL_2	NPNLRKNVL	NPNLRKNVL	N	L		9	8 to 13 AAs	2	1066.6248	534.3194	16.43	0.8846	0.8947	0.88965	PEAKS DB	G230921_005_Slot2-48_1_11543.d	NA	5_FDR001	3	37.88	-0.5		32311	14.9797377811189	TCEA1_HUMAN	+ 2
300ms_JY_None	300ms	JY	None	JY	300ms_JY_None_1	P23193|TCEA1_HUMAN	P23193	TCEA1	HUMAN	1	P23193_582.3_2	30636	FPRAPSTSDSV_2	FPRAPSTSDSV	FPRAPSTSDSV	F	V		11	8 to 13 AAs	2	1162.5618	582.2908	19.73	0.8798	0.8899	0.88485	PEAKS DB	G230921_013_Slot2-48_1_11551.d	NA	5_FDR001	3	49.48	4.6		2057.8	11.0068870564812	TCEA1_HUMAN	+ 2
300ms_JY_None	300ms	JY	None	JY	300ms_JY_None_1	P23246|SFPQ_HUMAN	P23246	SFPQ	HUMAN	1	P23246_1028.6_1	44413	ALAEIAKAEL_1	ALAEIAKAEL	ALAEIAKAEL	A	L		10	8 to 13 AAs	1	1027.5913	1028.6008	28.58	1.6176	1.6277	1.62265	PEAKS DB	G230921_024_Slot2-48_1_11562.d	NA	5_FDR001	6	36.59	2.2		4119.7	12.008323567636	SFPQ_HUMAN	+ 1
300ms_JY_None	300ms	JY	None	JY	300ms_JY_None_1	P23284|PPIB_HUMAN	P23284	PPIB	HUMAN	1	P23284_838.5_1	51588	LLLPGPSAA_1	LLLPGPSAA	LLLPGPSAA	L	A		9	8 to 13 AAs	1	837.496	838.5041	31.22	1.3787	1.3888	1.38375	PEAKS DB	G230921_005_Slot2-48_1_11543.d	NA	5_FDR001	1	31.21	1		933.07	9.86584150757697	PPIB_HUMAN	+ 1
300ms_JY_None	300ms	JY	None	JY	300ms_JY_None_1	P23497|SP100_HUMAN	P23497	SP100	HUMAN	1	P23497_498.8_2	36663	APKRPPLAF_2	APKRPPLAF	APKRPPLAF	A	F		9	8 to 13 AAs	2	995.5916	498.8033	22.45	0.8506	0.8607	0.85565	PEAKS DB	G230921_013_Slot2-48_1_11551.d	NA	5_FDR001	3	39.74	0.5		1449.2	10.5010409955659	SP100_HUMAN	+ 2
300ms_JY_None	300ms	JY	None	JY	300ms_JY_None_1	P23511|NFYA_HUMAN	P23511	NFYA	HUMAN	1	P23511_857.5_1	33318	VPVSGTQGL_1	VPVSGTQGL	VPVSGTQGL	V	L		9	8 to 13 AAs	1	856.4654	857.4713	21	1.3747	1.3848	1.37975	PEAKS DB	G230921_013_Slot2-48_1_11551.d	NA	5_FDR001	5	38.65	-1.7		286.48	8.1622906135458	NFYA_HUMAN	+ 1
300ms_JY_None	300ms	JY	None	JY	300ms_JY_None_1	P23526|SAHH_HUMAN	P23526	SAHH	HUMAN	1	P23526_501.8_2	40015	VMIAGKVAVV_2	VM(+15.99)IAGKVAVV	VMIAGKVAVV	V	V	Oxidation (M)	10	8 to 13 AAs	2	1001.5943	501.8065	25.14	0.8287	0.8388	0.83375	PEAKS DB	G230921_005_Slot2-48_1_11543.d	NA	5_FDR001	1	29.97	4.1	M2:Oxidation (M):1000.00	511.09	8.99743355358096	SAHH_HUMAN	+ 2
300ms_JY_None	300ms	JY	None	JY	300ms_JY_None_1	P23528|COF1_HUMAN	P23528	COF1	HUMAN	1	P23528_628.4_2	58161	IILEEGKEILV_2	IILEEGKEILV	IILEEGKEILV	I	V		11	8 to 13 AAs	2	1254.7434	628.3802	33.35	0.962	0.9721	0.96705	PEAKS DB	G230921_013_Slot2-48_1_11551.d	NA	5_FDR001	3	32.73	2		555.61	9.11792875529378	COF1_HUMAN	+ 2
300ms_JY_None	300ms	JY	None	JY	300ms_JY_None_1	P23528|COF1_HUMAN	P23528	COF1	HUMAN	1	P23528_1046.5_1	34875	ALYDATYET_1	ALYDATYET	ALYDATYET	A	T		9	8 to 13 AAs	1	1045.4603	1046.4718	23.54	1.5343	1.5444	1.53935	PEAKS DB	G230921_024_Slot2-48_1_11562.d	NA	5_FDR001	2	43.65	4		588.33	9.20048179350465	COF1_HUMAN	+ 1
300ms_JY_None	300ms	JY	None	JY	300ms_JY_None_1	P23588|IF4B_HUMAN	P23588	IF4B	HUMAN	1	P23588_560.8_2	43779	LPKSPPYTAF_2	LPKSPPYTAF	LPKSPPYTAF	L	F		10	8 to 13 AAs	2	1119.5964	560.8073	28.25	0.8688	0.879	0.8739	PEAKS DB	G230921_024_Slot2-48_1_11562.d	NA	5_FDR001	4	41.71	3.1		13457	13.7160692020146	IF4B_HUMAN	+ 2
300ms_JY_None	300ms	JY	None	JY	300ms_JY_None_1	P23610|HAP40_HUMAN	P23610	HAP40	HUMAN	1	P23610_935.6_1	71487	LPQLPLAAL_1	LPQLPLAAL	LPQLPLAAL	L	L		9	8 to 13 AAs	1	934.5851	935.5942	40.51	1.4907	1.5008	1.49575	PEAKS DB	G230921_013_Slot2-48_1_11551.d	NA	5_FDR001	3	36.39	2		482.27	8.91369725864012	HAP40_HUMAN	+ 1
300ms_JY_None	300ms	JY	None	JY	300ms_JY_None_1	P23921|RIR1_HUMAN	P23921	RIR1	HUMAN	1	P23921_475.3_2	20668	SPMVAKSTL_2	SPM(+15.99)VAKSTL	SPMVAKSTL	S	L	Oxidation (M)	9	8 to 13 AAs	2	948.495	475.257	15.19	0.8064	0.8166	0.8115	PEAKS DB	G230921_013_Slot2-48_1_11551.d	NA	5_FDR001	2	19.26	4.7	M3:Oxidation (M):1000.00	211.97	7.72771628515829	RIR1_HUMAN	+ 2
300ms_JY_None	300ms	JY	None	JY	300ms_JY_None_1	P23921|RIR1_HUMAN	P23921	RIR1	HUMAN	1	P23921_505.3_2	45654	RPIGIGVQGL_2	RPIGIGVQGL	RPIGIGVQGL	R	L		10	8 to 13 AAs	2	1008.608	505.3123	29.17	0.8344	0.8445	0.83945	PEAKS DB	G230921_024_Slot2-48_1_11562.d	NA	5_FDR001	3	33.68	2		680.1	9.40960308157458	RIR1_HUMAN	+ 2
300ms_JY_None	300ms	JY	None	JY	300ms_JY_None_1	P23921|RIR1_HUMAN	P23921	RIR1	HUMAN	1	P23921_507.3_2	38542	RPAANPIQF_2	RPAANPIQF	RPAANPIQF	R	F		9	8 to 13 AAs	2	1012.5453	507.2803	25.45	0.8226	0.8328	0.8277	PEAKS DB	G230921_024_Slot2-48_1_11562.d	NA	5_FDR001	6	25.35	0.7		30306	14.8873158271524	RIR1_HUMAN	+ 2
300ms_JY_None	300ms	JY	None	JY	300ms_JY_None_1	P23921|RIR1_HUMAN	P23921	RIR1	HUMAN	1	P23921_561.8_2	33360	KTLERSYLL_2	KTLERSYLL	KTLERSYLL	K	L		9	8 to 13 AAs	2	1121.6444	561.8324	22.82	0.9053	0.9154	0.91035	PEAKS DB	G230921_024_Slot2-48_1_11562.d	NA	5_FDR001	3	37.3	5.2		6763.1	12.7234689704409	RIR1_HUMAN	+ 2
300ms_JY_None	300ms	JY	None	JY	300ms_JY_None_1	P23921|RIR1_HUMAN	P23921	RIR1	HUMAN	1	P23921_614.3_2	58780	RPAANPIQFTL_2	RPAANPIQFTL	RPAANPIQFTL	R	L		11	8 to 13 AAs	2	1226.6771	614.3454	33.68	0.9097	0.9199	0.9148	PEAKS DB	G230921_013_Slot2-48_1_11551.d	NA	5_FDR001	3	32.69	-0.7		460.66	8.84755852115075	RIR1_HUMAN	+ 2
300ms_JY_None	300ms	JY	None	JY	300ms_JY_None_1	P23921|RIR1_HUMAN	P23921	RIR1	HUMAN	1	P23921_862.4_1	10690	APMPTASTA_1	APM(+15.99)PTASTA	APMPTASTA	A	A	Oxidation (M)	9	8 to 13 AAs	1	861.3902	862.4008	11.44	1.3549	1.365	1.35995	PEAKS DB	G230921_024_Slot2-48_1_11562.d	NA	5_FDR001	3	34.06	3.8	M3:Oxidation (M):1000.00	498	8.96000193206808	RIR1_HUMAN	+ 1
300ms_JY_None	300ms	JY	None	JY	300ms_JY_None_1	P23921|RIR1_HUMAN	P23921	RIR1	HUMAN	1	P23921_896.5_1	45541	GLYSGVTTV_1	GLYSGVTTV	GLYSGVTTV	G	V		9	8 to 13 AAs	1	895.4651	896.4752	26.83	1.4337	1.4438	1.43875	PEAKS DB	G230921_013_Slot2-48_1_11551.d	NA	5_FDR001	3	33.88	3.1		17111	14.0626364557346	RIR1_HUMAN	+ 1
300ms_JY_None	300ms	JY	None	JY	300ms_JY_None_1	P24001|IL32_HUMAN	P24001	IL32	HUMAN	1	P24001_468.3_2	30790	KVVALVHAV_2	KVVALVHAV	KVVALVHAV	K	V		9	8 to 13 AAs	2	934.5964	468.3046	20.77	0.8158	0.8259	0.82085	PEAKS DB	G230921_005_Slot2-48_1_11543.d	NA	5_FDR001	1	45.71	-1.9		550.09	9.10352386646903	IL32_HUMAN	+ 2
300ms_JY_None	300ms	JY	None	JY	300ms_JY_None_1	P24001|IL32_HUMAN	P24001	IL32	HUMAN	1	P24001_472.2_2	8826	PRGDKEEL_2	PRGDKEEL	PRGDKEEL	P	L		8	8 to 13 AAs	2	942.477	472.2467	9.05	0.8012	0.8113	0.80625	PEAKS DB	G230921_013_Slot2-48_1_11551.d	NA	5_FDR001	2	20.6	2		598.64	9.22554487000337	IL32_HUMAN	+ 2
300ms_JY_None	300ms	JY	None	JY	300ms_JY_None_1	P24001|IL32_HUMAN	P24001	IL32	HUMAN	1	P24001_507.8_2	8841	APRGDKEEL_2	APRGDKEEL	APRGDKEEL	A	L		9	8 to 13 AAs	2	1013.5141	507.7657	9.06	0.8255	0.8356	0.83055	PEAKS DB	G230921_013_Slot2-48_1_11551.d	NA	5_FDR001	3	30.88	2.8		10468	13.353698209048	IL32_HUMAN	+ 2
300ms_JY_None	300ms	JY	None	JY	300ms_JY_None_1	P24311|COX7B_HUMAN	P24311	COX7B	HUMAN	1	P24311_553.8_2	9612	QVRSIQQTM_2	QVRSIQQTM(+15.99)	QVRSIQQTM	Q	)	Oxidation (M)	9	8 to 13 AAs	2	1105.5551	553.7848	10.79	0.8587	0.8688	0.86375	PEAKS DB	G230921_024_Slot2-48_1_11562.d	NA	5_FDR001	3	32.2	0	M9:Oxidation (M):1000.00	340.16	8.41006969175638	COX7B_HUMAN	+ 2
300ms_JY_None	300ms	JY	None	JY	300ms_JY_None_1	P24539|AT5F1_HUMAN	P24539	AT5F1	HUMAN	1	P24539_676.9_2	48123	YLFDVQRNNIA_2	YLFDVQRNNIA	YLFDVQRNNIA	Y	A		11	8 to 13 AAs	2	1351.6885	676.8511	30.55	0.9903	1.0004	0.99535	PEAKS DB	G230921_024_Slot2-48_1_11562.d	NA	5_FDR001	3	42.37	-0.6		355.3	8.47289387844386	AT5F1_HUMAN	+ 2
300ms_JY_None	300ms	JY	None	JY	300ms_JY_None_1	P24539|AT5F1_HUMAN	P24539	AT5F1	HUMAN	1	P24539_750.4_2	46586	YLFDVQRNNIAM_2	YLFDVQRNNIAM(+15.99)	YLFDVQRNNIAM	Y	)	Oxidation (M)	12	8 to 13 AAs	2	1498.7239	750.3703	29.7	1.0466	1.0567	1.05165	PEAKS DB	G230921_024_Slot2-48_1_11562.d	NA	5_FDR001	2	50.19	1.4	M12:Oxidation (M):1000.00	491.36	8.94063660720115	AT5F1_HUMAN	+ 2
300ms_JY_None	300ms	JY	None	JY	300ms_JY_None_1	P24539|AT5F1_HUMAN	P24539	AT5F1	HUMAN	1	P24539_918.5_1	36214	APSLKNAAF_1	APSLKNAAF	APSLKNAAF	A	F		9	8 to 13 AAs	1	917.497	918.5023	22.27	1.4782	1.4883	1.48325	PEAKS DB	G230921_013_Slot2-48_1_11551.d	NA	5_FDR001	4	32.71	-2.2		1242.9	10.279494510813	AT5F1_HUMAN	+ 1
300ms_JY_None	300ms	JY	None	JY	300ms_JY_None_1	P24752|THIL_HUMAN	P24752	THIL	HUMAN	1	P24752_494.3_2	56994	TPLARIVAF_2	TPLARIVAF	TPLARIVAF	T	F		9	8 to 13 AAs	2	986.5912	494.302	34.2	0.8239	0.834	0.82895	PEAKS DB	G230921_005_Slot2-48_1_11543.d	NA	5_FDR001	2	31.29	-1.8		465.3	8.86201737686988	THIL_HUMAN	+ 2
300ms_JY_None	300ms	JY	None	JY	300ms_JY_None_1	P24928|RPB1_HUMAN	P24928	RPB1	HUMAN	1	P24928_515.3_2	14721	TPQSNRPVM_2	TPQSNRPVM	TPQSNRPVM	T	M		9	8 to 13 AAs	2	1028.5073	515.2584	12.98	0.8133	0.8235	0.8184	PEAKS DB	G230921_005_Slot2-48_1_11543.d	NA	5_FDR001	0	19	-5		0	NA	RPB1_HUMAN	+ 2
300ms_JY_None	300ms	JY	None	JY	300ms_JY_None_1	P24928|RPB1_HUMAN	P24928	RPB1	HUMAN	1	P24928_523.3_2	6273	TPQSNRPVM_2	TPQSNRPVM(+15.99)	TPQSNRPVM	T	)	Oxidation (M)	9	8 to 13 AAs	2	1044.5022	523.2575	7.99	0.817	0.8271	0.82205	PEAKS DB	G230921_005_Slot2-48_1_11543.d	NA	5_FDR001	4	38.5	-1.7	M9:Oxidation (M):1000.00	67508	16.0427708576601	RPB1_HUMAN	+ 2
300ms_JY_None	300ms	JY	None	JY	300ms_JY_None_1	P24928|RPB1_HUMAN	P24928	RPB1	HUMAN	1	P24928_539.8_2	14876	RLIKSMESV_2	RLIKSM(+15.99)ESV	RLIKSMESV	R	V	Oxidation (M)	9	8 to 13 AAs	2	1077.5852	539.7998	12.43	0.8761	0.8862	0.88115	PEAKS DB	G230921_013_Slot2-48_1_11551.d	NA	5_FDR001	2	28.69	-0.1	M6:Oxidation (M):1000.00	637.23	9.31567037853438	RPB1_HUMAN	+ 2
300ms_JY_None	300ms	JY	None	JY	300ms_JY_None_1	P24928|RPB1_HUMAN	P24928	RPB1	HUMAN	1	P24928_559.3_2	43637	KPKTPSLTVF_2	KPKTPSLTVF	KPKTPSLTVF	K	F		10	8 to 13 AAs	2	1116.6543	559.3356	25.8	0.9012	0.9114	0.9063	PEAKS DB	G230921_013_Slot2-48_1_11551.d	NA	5_FDR001	3	30.22	2.2		12873	13.6520606864695	RPB1_HUMAN	+ 2
300ms_JY_None	300ms	JY	None	JY	300ms_JY_None_1	P24928|RPB1_HUMAN	P24928	RPB1	HUMAN	1	P24928_574.8_2	39957	YVNYRHLAL_2	YVNYRHLAL	YVNYRHLAL	Y	L		9	8 to 13 AAs	2	1147.6138	574.8152	23.97	0.915	0.9251	0.92005	PEAKS DB	G230921_013_Slot2-48_1_11551.d	NA	5_FDR001	3	39.89	1.9		431.84	8.75435307169213	RPB1_HUMAN	+ 2
300ms_JY_None	300ms	JY	None	JY	300ms_JY_None_1	P24941|CDK2_HUMAN	P24941	CDK2	HUMAN	1	P24941_1007.6_1	70558	ALTGIPLPLI_1	ALTGIPLPLI	ALTGIPLPLI	A	I		10	8 to 13 AAs	1	1006.6426	1007.6454	41.66	1.5715	1.5816	1.57655	PEAKS DB	G230921_005_Slot2-48_1_11543.d	NA	5_FDR001	0	20.14	-4.5		0	NA	CDK2_HUMAN	+ 1
300ms_JY_None	300ms	JY	None	JY	300ms_JY_None_1	P25054|APC_HUMAN	P25054	APC	HUMAN	1	P25054_441.6_3	6858	RPAKYKDANIM_3	RPAKYKDANIM(+15.99)	RPAKYKDANIM	R	)	Oxidation (M)	11	8 to 13 AAs	3	1321.6813	441.5661	8.46	0.7525	0.7627	0.7576	PEAKS DB	G230921_005_Slot2-48_1_11543.d	NA	5_FDR001	2	23.4	-3.6	M11:Oxidation (M):1000.00	557.02	9.12158531874543	APC_HUMAN	≥ +3
300ms_JY_None	300ms	JY	None	JY	300ms_JY_None_1	P25054|APC_HUMAN	P25054	APC	HUMAN	1	P25054_539.3_2	17628	LPSSSSSRGSL_2	LPSSSSSRGSL	LPSSSSSRGSL	L	L		11	8 to 13 AAs	2	1076.5461	539.2793	14.5	0.8534	0.8636	0.8585	PEAKS DB	G230921_005_Slot2-48_1_11543.d	NA	5_FDR001	1	20.59	-2		866.39	9.75887278102006	APC_HUMAN	+ 2
300ms_JY_None	300ms	JY	None	JY	300ms_JY_None_1	P25098|ARBK1_HUMAN	P25098	ARBK1	HUMAN	1	P25098_512.8_2	29484	KPRSPVVEL_2	KPRSPVVEL	KPRSPVVEL	K	L		9	8 to 13 AAs	2	1023.6077	512.8108	20.19	0.8251	0.8352	0.83015	PEAKS DB	G230921_005_Slot2-48_1_11543.d	NA	5_FDR001	3	26.74	-0.6		6934.7	12.7596177565586	ARBK1_HUMAN	+ 2
300ms_JY_None	300ms	JY	None	JY	300ms_JY_None_1	P25098|ARBK1_HUMAN	P25098	ARBK1	HUMAN	1	P25098_1026.5_1	52691	VLADVSYLM_1	VLADVSYLM(+15.99)	VLADVSYLM	V	)	Oxidation (M)	9	8 to 13 AAs	1	1025.5104	1026.5222	30.42	1.5465	1.5566	1.55155	PEAKS DB	G230921_013_Slot2-48_1_11551.d	NA	5_FDR001	0	35.03	4.5	M9:Oxidation (M):1000.00	0	NA	ARBK1_HUMAN	+ 1
300ms_JY_None	300ms	JY	None	JY	300ms_JY_None_1	P25325|THTM_HUMAN	P25325	THTM	HUMAN	1	P25325_525.8_2	36558	APRAGQPLQL_2	APRAGQPLQL	APRAGQPLQL	A	L		10	8 to 13 AAs	2	1049.5981	525.8054	23.43	0.8307	0.8409	0.8358	PEAKS DB	G230921_005_Slot2-48_1_11543.d	NA	5_FDR001	1	23.6	-1.9		5222.2	12.3504419957565	THTM_HUMAN	+ 2
300ms_JY_None	300ms	JY	None	JY	300ms_JY_None_1	P25440|BRD2_HUMAN	P25440	BRD2	HUMAN	1	P25440_480.2_3	10119	RPMSYDEKRQL_3	RPM(+15.99)SYDEKRQL	RPMSYDEKRQL	R	L	Oxidation (M)	11	8 to 13 AAs	3	1437.7034	480.2411	10.52	0.7846	0.7947	0.78965	PEAKS DB	G230921_005_Slot2-48_1_11543.d	NA	5_FDR001	0	20.13	-1.4	M3:Oxidation (M):1000.00	0	NA	BRD2_HUMAN	≥ +3
300ms_JY_None	300ms	JY	None	JY	300ms_JY_None_1	P25440|BRD2_HUMAN	P25440	BRD2	HUMAN	1	P25440_865.5_1	30142	TAAPPAQPL_1	TAAPPAQPL	TAAPPAQPL	T	L		9	8 to 13 AAs	1	864.4705	865.4768	20.61	1.3662	1.3763	1.37125	PEAKS DB	G230921_005_Slot2-48_1_11543.d	NA	5_FDR001	3	26.02	-1.1		6382.1	12.6398154987907	BRD2_HUMAN	+ 1
300ms_JY_None	300ms	JY	None	JY	300ms_JY_None_1	P25774|CATS_HUMAN	P25774	CATS	HUMAN	1	P25774_900.9_2	55598	TTAFQYIIDNKGIDSD_2	TTAFQYIIDNKGIDSD	TTAFQYIIDNKGIDSD	T	D		16	others	2	1799.8577	900.9427	34.7	1.1158	1.1259	1.12085	PEAKS DB	G230921_024_Slot2-48_1_11562.d	NA	5_FDR001	3	42.22	7.3		251.52	7.97452931248388	CATS_HUMAN	+ 2
300ms_JY_None	300ms	JY	None	JY	300ms_JY_None_1	P25963|IKBA_HUMAN	P25963	IKBA	HUMAN	1	P25963_459.3_2	35626	TPHLHSIL_2	TPHLHSIL	TPHLHSIL	T	L		8	8 to 13 AAs	2	916.5131	459.2675	22	0.8283	0.8384	0.83335	PEAKS DB	G230921_013_Slot2-48_1_11551.d	NA	5_FDR001	3	37.91	8		1250.2	10.2879431922915	IKBA_HUMAN	+ 2
300ms_JY_None	300ms	JY	None	JY	300ms_JY_None_1	P25963|IKBA_HUMAN	P25963	IKBA	HUMAN	1	P25963_589.3_2	52038	ALLGAGCDPEL_2	ALLGAGC(+119.00)DPEL	ALLGAGCDPEL	A	L	Cysteinylation	11	8 to 13 AAs	2	1176.5155	589.2663	30.09	0.8939	0.9041	0.899	PEAKS DB	G230921_013_Slot2-48_1_11551.d	NA	5_FDR001	3	47.08	2.2	C7:Cysteinylation:1000.00	2273.6	11.1507627443554	IKBA_HUMAN	+ 2
300ms_JY_None	300ms	JY	None	JY	300ms_JY_None_1	P26010|ITB7_HUMAN:P05107|ITB2_HUMAN	P26010	ITB7	HUMAN	1	P26010_457.3_2	31227	IPKSAVGEL_2	IPKSAVGEL	IPKSAVGEL	I	L		9	8 to 13 AAs	2	912.528	457.2726	21.77	0.7886	0.7987	0.79365	PEAKS DB	G230921_024_Slot2-48_1_11562.d	NA	5_FDR001	3	32.35	2.8		582.35	9.185742682247	ITB7_HUMAN	+ 2
300ms_JY_None	300ms	JY	None	JY	300ms_JY_None_1	P26010|ITB7_HUMAN	P26010	ITB7	HUMAN	1	P26010_520.3_2	28716	APQRVRVTL_2	APQRVRVTL	APQRVRVTL	A	L		9	8 to 13 AAs	2	1038.6298	520.3248	18.92	0.881	0.8911	0.88605	PEAKS DB	G230921_013_Slot2-48_1_11551.d	NA	5_FDR001	3	24.5	5		40419	15.3027460082219	ITB7_HUMAN	+ 2
300ms_JY_None	300ms	JY	None	JY	300ms_JY_None_1	P26010|ITB7_HUMAN	P26010	ITB7	HUMAN	1	P26010_520.8_2	54863	ALLVRLQEV_2	ALLVRLQEV	ALLVRLQEV	A	V		9	8 to 13 AAs	2	1039.6389	520.8283	31.57	0.853	0.8632	0.8581	PEAKS DB	G230921_013_Slot2-48_1_11551.d	NA	5_FDR001	3	30.83	3		1008.1	9.97742304090898	ITB7_HUMAN	+ 2
300ms_JY_None	300ms	JY	None	JY	300ms_JY_None_1	P26010|ITB7_HUMAN	P26010	ITB7	HUMAN	1	P26010_534.8_2	16648	RLQEVTHSV_2	RLQEVTHSV	RLQEVTHSV	R	V		9	8 to 13 AAs	2	1067.5724	534.7944	13.31	0.8753	0.8854	0.88035	PEAKS DB	G230921_013_Slot2-48_1_11551.d	NA	5_FDR001	3	39.55	1.7		12421	13.6004937074528	ITB7_HUMAN	+ 2
300ms_JY_None	300ms	JY	None	JY	300ms_JY_None_1	P26010|ITB7_HUMAN:P05107|ITB2_HUMAN	P26010	ITB7	HUMAN	1	P26010_582.8_2	64075	FVDKTVLPFV_2	FVDKTVLPFV	FVDKTVLPFV	F	V		10	8 to 13 AAs	2	1163.6591	582.8353	38.22	0.9239	0.934	0.92895	PEAKS DB	G230921_005_Slot2-48_1_11543.d	NA	5_FDR001	0	25.29	-2.5		0	NA	ITB7_HUMAN	+ 2
300ms_JY_None	300ms	JY	None	JY	300ms_JY_None_1	P26010|ITB7_HUMAN	P26010	ITB7	HUMAN	1	P26010_687.8_2	35125	NPRFQEADSPTL_2	NPRFQEADSPTL	NPRFQEADSPTL	N	L		12	8 to 13 AAs	2	1373.6575	687.8348	22.81	0.9628	0.9729	0.96785	PEAKS DB	G230921_005_Slot2-48_1_11543.d	NA	5_FDR001	3	37.29	-1.7		4089.4	11.9976734699994	ITB7_HUMAN	+ 2
300ms_JY_None	300ms	JY	None	JY	300ms_JY_None_1	P26010|ITB7_HUMAN:P05107|ITB2_HUMAN	P26010	ITB7	HUMAN	1	P26010_800.5_1	34458	PKSAVGEL_1	PKSAVGEL	PKSAVGEL	P	L		8	8 to 13 AAs	1	799.4439	800.4507	21.47	1.3763	1.3864	1.38135	PEAKS DB	G230921_013_Slot2-48_1_11551.d	NA	5_FDR001	3	29.67	-0.6		458.57	8.84099816556799	ITB7_HUMAN	+ 1
300ms_JY_None	300ms	JY	None	JY	300ms_JY_None_1	P26010|ITB7_HUMAN	P26010	ITB7	HUMAN	1	P26010_962.6_1	68933	TVLPFVSTV_1	TVLPFVSTV	TVLPFVSTV	T	V		9	8 to 13 AAs	1	961.5484	962.5577	39.27	1.4729	1.483	1.47795	PEAKS DB	G230921_013_Slot2-48_1_11551.d	NA	5_FDR001	3	39.98	2.1		20723	14.3389452518706	ITB7_HUMAN	+ 1
300ms_JY_None	300ms	JY	None	JY	300ms_JY_None_1	P26010|ITB7_HUMAN	P26010	ITB7	HUMAN	1	P26010_1007.5_1	39474	FQEADSPTL_1	FQEADSPTL	FQEADSPTL	F	L		9	8 to 13 AAs	1	1006.4607	1007.468	23.75	1.4939	1.504	1.49895	PEAKS DB	G230921_013_Slot2-48_1_11551.d	NA	5_FDR001	0	42.55	0		0	NA	ITB7_HUMAN	+ 1
300ms_JY_None	300ms	JY	None	JY	300ms_JY_None_1	P26010|ITB7_HUMAN:P05107|ITB2_HUMAN	P26010	ITB7	HUMAN	1	P26010_1154.5_1	39454	YLMDLSYSM_1	YLM(+15.99)DLSYSM(+15.99)	YLMDLSYSM	Y	)	Oxidation (M)	9	8 to 13 AAs	1	1153.4672	1154.4808	25.9	1.6454	1.6555	1.65045	PEAKS DB	G230921_024_Slot2-48_1_11562.d	NA	5_FDR001	3	44.67	5.5	M3:Oxidation (M):1000.00;M9:Oxidation (M):1000.00	376.72	8.5573488175248	ITB7_HUMAN	+ 1
300ms_JY_None	300ms	JY	None	JY	300ms_JY_None_1	P26358|DNMT1_HUMAN	P26358	DNMT1	HUMAN	1	P26358_555.8_2	46254	GLMQEKIYI_2	GLM(+15.99)QEKIYI	GLMQEKIYI	G	I	Oxidation (M)	9	8 to 13 AAs	2	1109.5791	555.7975	27.15	0.8976	0.9077	0.90265	PEAKS DB	G230921_013_Slot2-48_1_11551.d	NA	5_FDR001	3	32.57	1.2	M3:Oxidation (M):1000.00	2210.2	11.1099612090086	DNMT1_HUMAN	+ 2
300ms_JY_None	300ms	JY	None	JY	300ms_JY_None_1	P26358|DNMT1_HUMAN	P26358	DNMT1	HUMAN	1	P26358_1028.6_1	46748	GLIEKNIEL_1	GLIEKNIEL	GLIEKNIEL	G	L		9	8 to 13 AAs	1	1027.5913	1028.6014	29.8	1.6224	1.6325	1.62745	PEAKS DB	G230921_024_Slot2-48_1_11562.d	NA	5_FDR001	6	33.15	2.8		11647	13.5076707771344	DNMT1_HUMAN	+ 1
300ms_JY_None	300ms	JY	None	JY	300ms_JY_None_1	P26358|DNMT1_HUMAN	P26358	DNMT1	HUMAN	1	P26358_1151.5_1	37251	ILMDPSPEYA_1	ILM(+15.99)DPSPEYA	ILMDPSPEYA	I	A	Oxidation (M)	10	8 to 13 AAs	1	1150.5216	1151.541	23.79	1.5974	1.6075	1.60245	PEAKS DB	G230921_005_Slot2-48_1_11543.d	NA	5_FDR001	2	38.98	10.5	M3:Oxidation (M):1000.00	0	NA	DNMT1_HUMAN	+ 1
300ms_JY_None	300ms	JY	None	JY	300ms_JY_None_1	P26368|U2AF2_HUMAN	P26368	U2AF2	HUMAN	1	P26368_540.8_2	41576	IPRPVDGVEV_2	IPRPVDGVEV	IPRPVDGVEV	I	V		10	8 to 13 AAs	2	1079.5974	540.8069	24.79	0.838	0.8482	0.8431	PEAKS DB	G230921_013_Slot2-48_1_11551.d	NA	5_FDR001	3	39.18	1.7		4056.6	11.9860553376458	U2AF2_HUMAN	+ 2
300ms_JY_None	300ms	JY	None	JY	300ms_JY_None_1	P26373|RL13_HUMAN	P26373	RL13	HUMAN	1	P26373_343.2_3	9009	FPRKPSAPK_3	FPRKPSAPK	FPRKPSAPK	F	K		9	8 to 13 AAs	3	1026.5974	343.2075	9.89	0.7205	0.7307	0.7256	PEAKS DB	G230921_005_Slot2-48_1_11543.d	NA	5_FDR001	2	24.78	3.1		3022.6	11.5615743551927	RL13_HUMAN	≥ +3
300ms_JY_None	300ms	JY	None	JY	300ms_JY_None_1	P26373|RL13_HUMAN	P26373	RL13	HUMAN	1	P26373_373.6_3	18095	APRPASGPIRP_3	APRPASGPIRP	APRPASGPIRP	A	P		11	8 to 13 AAs	3	1117.6356	373.5533	13.98	0.7128	0.723	0.7179	PEAKS DB	G230921_013_Slot2-48_1_11551.d	NA	5_FDR001	11	45.42	2.2		33623	15.0371608338092	RL13_HUMAN	≥ +3
300ms_JY_None	300ms	JY	None	JY	300ms_JY_None_1	P26373|RL13_HUMAN	P26373	RL13	HUMAN	1	P26373_376.7_2	6493	APRPASGP_2	APRPASGP	APRPASGP	A	P		8	8 to 13 AAs	2	751.3976	376.7064	8.57	0.699	0.7092	0.7041	PEAKS DB	G230921_024_Slot2-48_1_11562.d	NA	5_FDR001	2	27.12	0.9		298.45	8.22134544356244	RL13_HUMAN	+ 2
300ms_JY_None	300ms	JY	None	JY	300ms_JY_None_1	P26373|RL13_HUMAN	P26373	RL13	HUMAN	1	P26373_445.2_2	18437	PSRNGMVL_2	PSRNGM(+15.99)VL	PSRNGMVL	P	L	Oxidation (M)	8	8 to 13 AAs	2	888.4487	445.2335	14.27	0.7773	0.7874	0.78235	PEAKS DB	G230921_013_Slot2-48_1_11551.d	NA	5_FDR001	2	25.4	4.1	M6:Oxidation (M):1000.00	5060.3	12.3050072023252	RL13_HUMAN	+ 2
300ms_JY_None	300ms	JY	None	JY	300ms_JY_None_1	P26373|RL13_HUMAN	P26373	RL13	HUMAN	1	P26373_472.6_3	22953	PRPASGPIRPIVR_3	PRPASGPIRPIVR	PRPASGPIRPIVR	P	R		13	8 to 13 AAs	3	1414.8521	472.6267	17.7	0.8255	0.8356	0.83055	PEAKS DB	G230921_024_Slot2-48_1_11562.d	NA	5_FDR001	2	41.16	4.4		156.99	7.29452885456115	RL13_HUMAN	≥ +3
300ms_JY_None	300ms	JY	None	JY	300ms_JY_None_1	P26373|RL13_HUMAN	P26373	RL13	HUMAN	1	P26373_480.8_2	16669	APSRNGMVL_2	APSRNGM(+15.99)VL	APSRNGMVL	A	L	Oxidation (M)	9	8 to 13 AAs	2	959.4858	480.7525	14.61	0.7947	0.8048	0.79975	PEAKS DB	G230921_024_Slot2-48_1_11562.d	NA	5_FDR001	8	31.76	4.7	M7:Oxidation (M):1000.00	160120	17.2887939952749	RL13_HUMAN	+ 2
300ms_JY_None	300ms	JY	None	JY	300ms_JY_None_1	P26373|RL13_HUMAN	P26373	RL13	HUMAN	1	P26373_496.3_3	25380	APRPASGPIRPIVR_3	APRPASGPIRPIVR	APRPASGPIRPIVR	A	R		14	others	3	1485.8892	496.307	17.33	0.8372	0.8474	0.8423	PEAKS DB	G230921_013_Slot2-48_1_11551.d	NA	5_FDR001	3	47.48	6.7		1119.4	10.1285099375083	RL13_HUMAN	≥ +3
300ms_JY_None	300ms	JY	None	JY	300ms_JY_None_1	P26373|RL13_HUMAN	P26373	RL13	HUMAN	1	P26373_511.3_2	11239	APRPASGPIR_2	APRPASGPIR	APRPASGPIR	A	R		10	8 to 13 AAs	2	1020.5828	511.2996	10.52	0.8295	0.8397	0.8346	PEAKS DB	G230921_013_Slot2-48_1_11551.d	NA	5_FDR001	2	34.04	1.7		229.48	7.84222461287724	RL13_HUMAN	+ 2
300ms_JY_None	300ms	JY	None	JY	300ms_JY_None_1	P26373|RL13_HUMAN	P26373	RL13	HUMAN	1	P26373_524.3_2	16373	PRPASGPIRP_2	PRPASGPIRP	PRPASGPIRP	P	P		10	8 to 13 AAs	2	1046.5985	524.3076	14.46	0.8676	0.8777	0.87265	PEAKS DB	G230921_024_Slot2-48_1_11562.d	NA	5_FDR001	5	29.43	2		7794.2	12.928185236352	RL13_HUMAN	+ 2
300ms_JY_None	300ms	JY	None	JY	300ms_JY_None_1	P26373|RL13_HUMAN	P26373	RL13	HUMAN	1	P26373_665.9_2	36971	APRPASGPIRPIV_2	APRPASGPIRPIV	APRPASGPIRPIV	A	V		13	8 to 13 AAs	2	1329.7881	665.903	22.6	0.9668	0.977	0.9719	PEAKS DB	G230921_013_Slot2-48_1_11551.d	NA	5_FDR001	3	52.06	2.5		2881.7	11.4927044359137	RL13_HUMAN	+ 2
300ms_JY_None	300ms	JY	None	JY	300ms_JY_None_1	P26440|IVD_HUMAN	P26440	IVD	HUMAN	1	P26440_633.8_2	37656	KLYEIGAGTSEV_2	KLYEIGAGTSEV	KLYEIGAGTSEV	K	V		12	8 to 13 AAs	2	1265.6503	633.832	24.97	0.9405	0.9506	0.94555	PEAKS DB	G230921_024_Slot2-48_1_11562.d	NA	5_FDR001	3	47.94	-0.6		664.47	9.3760602548469	IVD_HUMAN	+ 2
300ms_JY_None	300ms	JY	None	JY	300ms_JY_None_1	P26599|PTBP1_HUMAN	P26599	PTBP1	HUMAN	1	P26599_507.3_2	4811	SPNQARAQAA_2	SPNQARAQAA	SPNQARAQAA	S	A		10	8 to 13 AAs	2	1012.505	507.2568	6.21	0.8101	0.8202	0.81515	PEAKS DB	G230921_013_Slot2-48_1_11551.d	NA	5_FDR001	1	35.49	-5.9		0	NA	PTBP1_HUMAN	+ 2
300ms_JY_None	300ms	JY	None	JY	300ms_JY_None_1	P26599|PTBP1_HUMAN	P26599	PTBP1	HUMAN	1	P26599_563.8_2	16818	SPNQARAQAAL_2	SPNQARAQAAL	SPNQARAQAAL	S	L		11	8 to 13 AAs	2	1125.589	563.7998	14.04	0.8603	0.8704	0.86535	PEAKS DB	G230921_005_Slot2-48_1_11543.d	NA	5_FDR001	3	49.09	-3.5		6469.2	12.6593716000649	PTBP1_HUMAN	+ 2
300ms_JY_None	300ms	JY	None	JY	300ms_JY_None_1	P26599|PTBP1_HUMAN	P26599	PTBP1	HUMAN	1	P26599_607.3_2	17297	SSPNQARAQAAL_2	SSPNQARAQAAL	SSPNQARAQAAL	S	L		12	8 to 13 AAs	2	1212.6211	607.3167	14.95	0.9	0.9101	0.90505	PEAKS DB	G230921_024_Slot2-48_1_11562.d	NA	5_FDR001	3	42.06	-1.9		302.89	8.24265013770477	PTBP1_HUMAN	+ 2
300ms_JY_None	300ms	JY	None	JY	300ms_JY_None_1	P26639|SYTC_HUMAN	P26639	SYTC	HUMAN	1	P26639_550.8_2	43476	GLADNTVIAKV_2	GLADNTVIAKV	GLADNTVIAKV	G	V		11	8 to 13 AAs	2	1099.6237	550.822	26.97	0.8769	0.8871	0.882	PEAKS DB	G230921_005_Slot2-48_1_11543.d	NA	5_FDR001	3	37.76	5.3		2215.5	11.1134166114859	SYTC_HUMAN	+ 2
300ms_JY_None	300ms	JY	None	JY	300ms_JY_None_1	P26640|SYVC_HUMAN	P26640	SYVC	HUMAN	1	P26640_533.3_2	55537	RIPAYFVTV_2	RIPAYFVTV	RIPAYFVTV	R	V		9	8 to 13 AAs	2	1064.6018	533.3083	33.39	0.8563	0.8664	0.86135	PEAKS DB	G230921_005_Slot2-48_1_11543.d	NA	5_FDR001	1	24.56	0.2		934.09	9.86741775073566	SYVC_HUMAN	+ 2
300ms_JY_None	300ms	JY	None	JY	300ms_JY_None_1	P26640|SYVC_HUMAN	P26640	SYVC	HUMAN	1	P26640_934.5_1	44647	YLAGEAPTL_1	YLAGEAPTL	YLAGEAPTL	Y	L		9	8 to 13 AAs	1	933.4807	934.4875	28.69	1.4648	1.4749	1.46985	PEAKS DB	G230921_024_Slot2-48_1_11562.d	NA	5_FDR001	3	39.77	-0.5		636.34	9.3136540012714	SYVC_HUMAN	+ 1
300ms_JY_None	300ms	JY	None	JY	300ms_JY_None_1	P26651|TTP_HUMAN	P26651	TTP	HUMAN	1	P26651_497.3_2	17259	PSRYKTEL_2	PSRYKTEL	PSRYKTEL	P	L		8	8 to 13 AAs	2	992.5291	497.2722	13.56	0.8781	0.8883	0.8832	PEAKS DB	G230921_013_Slot2-48_1_11551.d	NA	5_FDR001	2	23.55	0.8		295.8	8.20847824221171	TTP_HUMAN	+ 2
300ms_JY_None	300ms	JY	None	JY	300ms_JY_None_1	P26651|TTP_HUMAN	P26651	TTP	HUMAN	1	P26651_547.8_2	17206	TPSRYKTEL_2	TPSRYKTEL	TPSRYKTEL	T	L		9	8 to 13 AAs	2	1093.5768	547.7963	13.56	0.9049	0.915	0.90995	PEAKS DB	G230921_013_Slot2-48_1_11551.d	NA	5_FDR001	3	26.8	1.2		1619.1	10.6609763778064	TTP_HUMAN	+ 2
300ms_JY_None	300ms	JY	None	JY	300ms_JY_None_1	P26651|TTP_HUMAN	P26651	TTP	HUMAN	1	P26651_897.5_1	39531	FAPPQPVAA_1	FAPPQPVAA	FAPPQPVAA	F	A		9	8 to 13 AAs	1	896.4756	897.4839	24.95	1.3694	1.3795	1.37445	PEAKS DB	G230921_005_Slot2-48_1_11543.d	NA	5_FDR001	3	32.97	1.2		395.7	8.62826325508534	TTP_HUMAN	+ 1
300ms_JY_None	300ms	JY	None	JY	300ms_JY_None_1	P27540|ARNT_HUMAN	P27540	ARNT	HUMAN	1	P27540_663.8_2	13773	APRQQQQQTEL_2	APRQQQQQTEL	APRQQQQQTEL	A	L		11	8 to 13 AAs	2	1325.6687	663.8428	11.91	0.9389	0.949	0.94395	PEAKS DB	G230921_013_Slot2-48_1_11551.d	NA	5_FDR001	2	37.01	1.8		0	NA	ARNT_HUMAN	+ 2
300ms_JY_None	300ms	JY	None	JY	300ms_JY_None_1	P27635|RL10_HUMAN:Q96L21|RL10L_HUMAN	P27635	RL10	HUMAN	1	P27635_529.8_2	43336	VPDAKIRIF_2	VPDAKIRIF	VPDAKIRIF	V	F		9	8 to 13 AAs	2	1057.6284	529.8223	28.02	0.8891	0.8992	0.89415	PEAKS DB	G230921_024_Slot2-48_1_11562.d	NA	5_FDR001	3	40.51	1.5		1612	10.654636028528	RL10_HUMAN	+ 2
300ms_JY_None	300ms	JY	None	JY	300ms_JY_None_1	P27694|RFA1_HUMAN	P27694	RFA1	HUMAN	1	P27694_650.8_2	28902	YLMDTSGKVVTA_2	YLM(+15.99)DTSGKVVTA	YLMDTSGKVVTA	Y	A	Oxidation (M)	12	8 to 13 AAs	2	1299.6381	650.825	18.92	0.9425	0.9527	0.9476	PEAKS DB	G230921_013_Slot2-48_1_11551.d	NA	5_FDR001	3	57.7	-2	M3:Oxidation (M):1000.00	816.96	9.67412163263239	RFA1_HUMAN	+ 2
300ms_JY_None	300ms	JY	None	JY	300ms_JY_None_1	P27707|DCK_HUMAN	P27707	DCK	HUMAN	1	P27707_1188.7_1	71998	YLQEVPILTL_1	YLQEVPILTL	YLQEVPILTL	Y	L		10	8 to 13 AAs	1	1187.6802	1188.6892	40.74	1.6999	1.71	1.70495	PEAKS DB	G230921_013_Slot2-48_1_11551.d	NA	5_FDR001	0	41.11	1.5		0	NA	DCK_HUMAN	+ 1
300ms_JY_None	300ms	JY	None	JY	300ms_JY_None_1	P27708|PYR1_HUMAN	P27708	PYR1	HUMAN	1	P27708_541.3_2	50219	FRTPHVLVL_2	FRTPHVLVL	FRTPHVLVL	F	L		9	8 to 13 AAs	2	1080.6444	541.3287	30.46	0.8923	0.9024	0.89735	PEAKS DB	G230921_005_Slot2-48_1_11543.d	NA	5_FDR001	1	28.11	-1.4		902.63	9.81799091883695	PYR1_HUMAN	+ 2
300ms_JY_None	300ms	JY	None	JY	300ms_JY_None_1	P27708|PYR1_HUMAN	P27708	PYR1	HUMAN	1	P27708_576.3_2	33232	TLNDREYQL_2	TLNDREYQL	TLNDREYQL	T	L		9	8 to 13 AAs	2	1150.5618	576.288	21.96	0.8939	0.9041	0.899	PEAKS DB	G230921_005_Slot2-48_1_11543.d	NA	5_FDR001	2	35.86	-0.3		4327.2	12.0792180872661	PYR1_HUMAN	+ 2
300ms_JY_None	300ms	JY	None	JY	300ms_JY_None_1	P27708|PYR1_HUMAN	P27708	PYR1	HUMAN	1	P27708_848.5_1	41796	ALAGGITMV_1	ALAGGITM(+15.99)V	ALAGGITMV	A	V	Oxidation (M)	9	8 to 13 AAs	1	847.4473	848.4548	26.11	1.4042	1.4143	1.40925	PEAKS DB	G230921_005_Slot2-48_1_11543.d	NA	5_FDR001	3	37.65	0.2	M8:Oxidation (M):1000.00	2015.7	10.9770652207626	PYR1_HUMAN	+ 1
300ms_JY_None	300ms	JY	None	JY	300ms_JY_None_1	P27708|PYR1_HUMAN	P27708	PYR1	HUMAN	1	P27708_859.4_1	22226	APSEAANSL_1	APSEAANSL	APSEAANSL	A	L		9	8 to 13 AAs	1	858.4083	859.4151	15.93	1.3541	1.3642	1.35915	PEAKS DB	G230921_013_Slot2-48_1_11551.d	NA	5_FDR001	3	41.66	-0.5		395.88	8.62891937351136	PYR1_HUMAN	+ 1
300ms_JY_None	300ms	JY	None	JY	300ms_JY_None_1	P27708|PYR1_HUMAN	P27708	PYR1	HUMAN	1	P27708_992.5_1	43535	GLMTGSGVVGV_1	GLM(+15.99)TGSGVVGV	GLMTGSGVVGV	G	V	Oxidation (M)	11	8 to 13 AAs	1	991.5009	992.5098	25.68	1.4972	1.5073	1.50225	PEAKS DB	G230921_013_Slot2-48_1_11551.d	NA	5_FDR001	2	36.96	1.7	M3:Oxidation (M):1000.00	0	NA	PYR1_HUMAN	+ 1
300ms_JY_None	300ms	JY	None	JY	300ms_JY_None_1	P27708|PYR1_HUMAN	P27708	PYR1	HUMAN	1	P27708_1025.6_1	57649	GLADKVYFL_1	GLADKVYFL	GLADKVYFL	G	L		9	8 to 13 AAs	1	1024.5593	1025.5706	35.9	1.5998	1.6099	1.60485	PEAKS DB	G230921_024_Slot2-48_1_11562.d	NA	5_FDR001	6	37.76	3.9		14771	13.850479879735	PYR1_HUMAN	+ 1
300ms_JY_None	300ms	JY	None	JY	300ms_JY_None_1	P27797|CALR_HUMAN	P27797	CALR	HUMAN	1	P27797_1014.6_1	73691	MLLSVPLLL_1	M(+15.99)LLSVPLLL	MLLSVPLLL	M	L	Oxidation (M)	9	8 to 13 AAs	1	1013.6194	1014.6316	41.71	1.6006	1.6107	1.60565	PEAKS DB	G230921_013_Slot2-48_1_11551.d	NA	5_FDR001	0	30.04	4.8	M1:Oxidation (M):1000.00	0	NA	CALR_HUMAN	+ 1
300ms_JY_None	300ms	JY	None	JY	300ms_JY_None_1	P27816|MAP4_HUMAN	P27816	MAP4	HUMAN	1	P27816_493.8_2	14735	KPSSTTPRL_2	KPSSTTPRL	KPSSTTPRL	K	L		9	8 to 13 AAs	2	985.5556	493.7866	12.4	0.838	0.8482	0.8431	PEAKS DB	G230921_013_Slot2-48_1_11551.d	NA	5_FDR001	3	27.83	3.1		10786	13.3968723185106	MAP4_HUMAN	+ 2
300ms_JY_None	300ms	JY	None	JY	300ms_JY_None_1	P27816|MAP4_HUMAN	P27816	MAP4	HUMAN	1	P27816_519.8_2	11814	RPEEGRPVV_2	RPEEGRPVV	RPEEGRPVV	R	V		9	8 to 13 AAs	2	1037.5618	519.7898	12.07	0.8441	0.8542	0.84915	PEAKS DB	G230921_024_Slot2-48_1_11562.d	NA	5_FDR001	4	29.47	3.2		6206.1	12.5994712281194	MAP4_HUMAN	+ 2
300ms_JY_None	300ms	JY	None	JY	300ms_JY_None_1	P27816|MAP4_HUMAN	P27816	MAP4	HUMAN	1	P27816_549.3_2	611	RPKSTSTSSM_2	RPKSTSTSSM(+15.99)	RPKSTSTSSM	R	)	Oxidation (M)	10	8 to 13 AAs	2	1096.5183	549.2686	0.71	0.8405	0.8506	0.84555	PEAKS DB	G230921_005_Slot2-48_1_11543.d	NA	5_FDR001	2	31.72	3.9	M10:Oxidation (M):1000.00	454.9	8.82940562440429	MAP4_HUMAN	+ 2
300ms_JY_None	300ms	JY	None	JY	300ms_JY_None_1	P27824|CALX_HUMAN	P27824	CALX	HUMAN	1	P27824_514.8_2	33656	KLLSKTPEL_2	KLLSKTPEL	KLLSKTPEL	K	L		9	8 to 13 AAs	2	1027.6277	514.8219	21.13	0.8623	0.8725	0.8674	PEAKS DB	G230921_013_Slot2-48_1_11551.d	NA	5_FDR001	3	32.75	1.5		963.58	9.91226063918313	CALX_HUMAN	+ 2
300ms_JY_None	300ms	JY	None	JY	300ms_JY_None_1	P27987|IP3KB_HUMAN	P27987	IP3KB	HUMAN	1	P27987_417.6_3	26870	SPRGNLPLRKL_3	SPRGNLPLRKL	SPRGNLPLRKL	S	L		11	8 to 13 AAs	3	1249.7618	417.593	18.03	0.7444	0.7546	0.7495	PEAKS DB	G230921_013_Slot2-48_1_11551.d	NA	5_FDR001	2	28	-3.7		514.48	9.00697118436404	IP3KB_HUMAN	≥ +3
300ms_JY_None	300ms	JY	None	JY	300ms_JY_None_1	P28062|PSB8_HUMAN	P28062	PSB8	HUMAN	1	P28062_591.3_2	11607	APRGQRPESAL_2	APRGQRPESAL	APRGQRPESAL	A	L		11	8 to 13 AAs	2	1180.6312	591.3221	11.97	0.9049	0.915	0.90995	PEAKS DB	G230921_024_Slot2-48_1_11562.d	NA	5_FDR001	3	38.12	-1.3		17685	14.1102385985883	PSB8_HUMAN	+ 2
300ms_JY_None	300ms	JY	None	JY	300ms_JY_None_1	P28062|PSB8_HUMAN	P28062	PSB8	HUMAN	1	P28062_596.3_2	28664	LPRGMQPTEF_2	LPRGM(+15.99)QPTEF	LPRGMQPTEF	L	F	Oxidation (M)	10	8 to 13 AAs	2	1190.5753	596.297	20.67	0.8903	0.9004	0.89535	PEAKS DB	G230921_024_Slot2-48_1_11562.d	NA	5_FDR001	3	37.55	3.5	M5:Oxidation (M):1000.00	33031	15.0115330268357	PSB8_HUMAN	+ 2
300ms_JY_None	300ms	JY	None	JY	300ms_JY_None_1	P28062|PSB8_HUMAN	P28062	PSB8	HUMAN	1	P28062_833.9_2	62205	LPRGMQPTEFFQSL_2	LPRGM(+15.99)QPTEFFQSL	LPRGMQPTEFFQSL	L	L	Oxidation (M)	14	others	2	1665.8185	833.9178	35.53	1.0575	1.0676	1.06255	PEAKS DB	G230921_013_Slot2-48_1_11551.d	NA	5_FDR001	2	32.93	1.5	M5:Oxidation (M):1000.00	621.33	9.2792159041321	PSB8_HUMAN	+ 2
300ms_JY_None	300ms	JY	None	JY	300ms_JY_None_1	P28062|PSB8_HUMAN	P28062	PSB8	HUMAN	1	P28062_1088.6_1	50469	KVIEINPYL_1	KVIEINPYL	KVIEINPYL	K	L		9	8 to 13 AAs	1	1087.6277	1088.639	31.9	1.6228	1.6329	1.62785	PEAKS DB	G230921_024_Slot2-48_1_11562.d	NA	5_FDR001	7	44.09	3.7		14268	13.8004955004668	PSB8_HUMAN	+ 1
300ms_JY_None	300ms	JY	None	JY	300ms_JY_None_1	P28066|PSA5_HUMAN	P28066	PSA5	HUMAN	1	P28066_1015.6_1	41247	KLNATNIEL_1	KLNATNIEL	KLNATNIEL	K	L		9	8 to 13 AAs	1	1014.5709	1015.5767	25.82	1.5388	1.5489	1.54385	PEAKS DB	G230921_005_Slot2-48_1_11543.d	NA	5_FDR001	3	26.56	-1.5		740.55	9.53245333557489	PSA5_HUMAN	+ 1
300ms_JY_None	300ms	JY	None	JY	300ms_JY_None_1	P28070|PSB4_HUMAN	P28070	PSB4	HUMAN	1	P28070_921.4_1	24301	NPMVTGTSV_1	NPM(+15.99)VTGTSV	NPMVTGTSV	N	V	Oxidation (M)	9	8 to 13 AAs	1	920.4274	921.4347	16.87	1.4442	1.4543	1.44925	PEAKS DB	G230921_013_Slot2-48_1_11551.d	NA	5_FDR001	3	42.11	0.1	M3:Oxidation (M):1000.00	3013.8	11.5573679655056	PSB4_HUMAN	+ 1
300ms_JY_None	300ms	JY	None	JY	300ms_JY_None_1	P28072|PSB6_HUMAN	P28072	PSB6	HUMAN	1	P28072_480.3_2	54363	IPKFAVATL_2	IPKFAVATL	IPKFAVATL	I	L		9	8 to 13 AAs	2	958.5851	480.2999	32.75	0.8324	0.8425	0.83745	PEAKS DB	G230921_005_Slot2-48_1_11543.d	NA	5_FDR001	3	32.95	0.1		878.97	9.77967011556454	PSB6_HUMAN	+ 2
300ms_JY_None	300ms	JY	None	JY	300ms_JY_None_1	P28340|DPOD1_HUMAN	P28340	DPOD1	HUMAN	1	P28340_1044.5_1	43134	SLYPSIMMA_1	SLYPSIM(+15.99)M(+15.99)A	SLYPSIMMA	S	A	Oxidation (M)	9	8 to 13 AAs	1	1043.4668	1044.4784	27.87	1.5497	1.5598	1.55475	PEAKS DB	G230921_024_Slot2-48_1_11562.d	NA	5_FDR001	2	37.18	4.1	M7:Oxidation (M):1000.00;M8:Oxidation (M):1000.00	0	NA	DPOD1_HUMAN	+ 1
300ms_JY_None	300ms	JY	None	JY	300ms_JY_None_1	P28715|ERCC5_HUMAN	P28715	ERCC5	HUMAN	1	P28715_506.3_2	22990	APLLKKQTL_2	APLLKKQTL	APLLKKQTL	A	L		9	8 to 13 AAs	2	1010.6488	506.3333	17.74	0.8927	0.9028	0.89775	PEAKS DB	G230921_024_Slot2-48_1_11562.d	NA	5_FDR001	3	40.72	3.2		935.36	9.86937792403133	ERCC5_HUMAN	+ 2
300ms_JY_None	300ms	JY	None	JY	300ms_JY_None_1	P28715|ERCC5_HUMAN	P28715	ERCC5	HUMAN	1	P28715_576.8_2	23785	YLNQHIEHV_2	YLNQHIEHV	YLNQHIEHV	Y	V		9	8 to 13 AAs	2	1151.5724	576.7924	16.58	0.9008	0.9109	0.90585	PEAKS DB	G230921_013_Slot2-48_1_11551.d	NA	5_FDR001	2	44.31	-1.8		572.72	9.161686174584	ERCC5_HUMAN	+ 2
300ms_JY_None	300ms	JY	None	JY	300ms_JY_None_1	P29218|IMPA1_HUMAN	P29218	IMPA1	HUMAN	1	P29218_531.3_2	32169	TPETVRMVL_2	TPETVRM(+15.99)VL	TPETVRMVL	T	L	Oxidation (M)	9	8 to 13 AAs	2	1060.5587	531.2897	22.23	0.8583	0.8684	0.86335	PEAKS DB	G230921_024_Slot2-48_1_11562.d	NA	5_FDR001	3	29.1	5.8	M7:Oxidation (M):1000.00	1708.2	10.7382611835761	IMPA1_HUMAN	+ 2
300ms_JY_None	300ms	JY	None	JY	300ms_JY_None_1	P29350|PTN6_HUMAN	P29350	PTN6	HUMAN	1	P29350_854.5_1	38224	VPSEPGGVL_1	VPSEPGGVL	VPSEPGGVL	V	L		9	8 to 13 AAs	1	853.4545	854.4638	25.35	1.3759	1.386	1.38095	PEAKS DB	G230921_024_Slot2-48_1_11562.d	NA	5_FDR001	3	34.96	2.4		5401.7	12.3991978022338	PTN6_HUMAN	+ 1
300ms_JY_None	300ms	JY	None	JY	300ms_JY_None_1	P29375|KDM5A_HUMAN	P29375	KDM5A	HUMAN	1	P29375_554.3_2	27369	TMVDRIEEV_2	TM(+15.99)VDRIEEV	TMVDRIEEV	T	V	Oxidation (M)	9	8 to 13 AAs	2	1106.5277	554.272	19.87	0.8457	0.8559	0.8508	PEAKS DB	G230921_024_Slot2-48_1_11562.d	NA	5_FDR001	3	32.48	1.5	M2:Oxidation (M):1000.00	1133.5	10.1465686757408	KDM5A_HUMAN	+ 2
300ms_JY_None	300ms	JY	None	JY	300ms_JY_None_1	P29375|KDM5A_HUMAN	P29375	KDM5A	HUMAN	1	P29375_1038.5_1	57415	MMVGDLLEV_1	M(+15.99)M(+15.99)VGDLLEV	MMVGDLLEV	M	V	Oxidation (M)	9	8 to 13 AAs	1	1037.4773	1038.4838	34.43	1.5218	1.5319	1.52685	PEAKS DB	G230921_005_Slot2-48_1_11543.d	NA	5_FDR001	5	28.97	-0.8	M1:Oxidation (M):1000.00;M2:Oxidation (M):1000.00	357.23	8.48070943214266	KDM5A_HUMAN	+ 1
300ms_JY_None	300ms	JY	None	JY	300ms_JY_None_1	P29400|CO4A5_HUMAN	P29400	CO4A5	HUMAN	1	P29400_512.8_2	44100	IPRPGTGITI_2	IPRPGTGITI	IPRPGTGITI	I	I		10	8 to 13 AAs	2	1023.6077	512.8104	27.27	0.8307	0.8409	0.8358	PEAKS DB	G230921_005_Slot2-48_1_11543.d	NA	5_FDR001	3	27.15	-1.5		521	9.02513956227851	CO4A5_HUMAN	+ 2
300ms_JY_None	300ms	JY	None	JY	300ms_JY_None_1	P29401|TKT_HUMAN	P29401	TKT	HUMAN	1	P29401_584.8_2	21926	KPDQQKLQAL_2	KPDQQKLQAL	KPDQQKLQAL	K	L		10	8 to 13 AAs	2	1167.6611	584.8357	15.74	0.9146	0.9247	0.91965	PEAKS DB	G230921_013_Slot2-48_1_11551.d	NA	5_FDR001	2	39.63	-3.7		815.54	9.67161182868173	TKT_HUMAN	+ 2
300ms_JY_None	300ms	JY	None	JY	300ms_JY_None_1	P29590|PML_HUMAN	P29590	PML	HUMAN	1	P29590_525.3_2	13717	NPNHRTPTL_2	NPNHRTPTL	NPNHRTPTL	N	L		9	8 to 13 AAs	2	1048.5414	525.2775	11.9	0.8514	0.8615	0.85645	PEAKS DB	G230921_013_Slot2-48_1_11551.d	NA	5_FDR001	2	27.32	-0.8		1472.6	10.5241498912852	PML_HUMAN	+ 2
300ms_JY_None	300ms	JY	None	JY	300ms_JY_None_1	P29597|TYK2_HUMAN	P29597	TYK2	HUMAN	1	P29597_962.5_1	50870	ALFDAQAQV_1	ALFDAQAQV	ALFDAQAQV	A	V		9	8 to 13 AAs	1	961.4869	962.4943	29.51	1.5036	1.5137	1.50865	PEAKS DB	G230921_013_Slot2-48_1_11551.d	NA	5_FDR001	3	35	0.2		1123.2	10.1333991254172	TYK2_HUMAN	+ 1
300ms_JY_None	300ms	JY	None	JY	300ms_JY_None_1	P29692|EF1D_HUMAN	P29692	EF1D	HUMAN	1	P29692_556.3_2	8333	APQTQHVSPM_2	APQTQHVSPM(+15.99)	APQTQHVSPM	A	)	Oxidation (M)	10	8 to 13 AAs	2	1110.5128	556.263	9.97	0.8538	0.864	0.8589	PEAKS DB	G230921_024_Slot2-48_1_11562.d	NA	5_FDR001	3	41.97	-1.2	M10:Oxidation (M):1000.00	765.01	9.57933479621546	EF1D_HUMAN	+ 2
300ms_JY_None	300ms	JY	None	JY	300ms_JY_None_1	P29728|OAS2_HUMAN	P29728	OAS2	HUMAN	1	P29728_979.5_1	63523	SLDGFTIQV_1	SLDGFTIQV	SLDGFTIQV	S	V		9	8 to 13 AAs	1	978.5022	979.5086	37.94	1.5093	1.5194	1.51435	PEAKS DB	G230921_005_Slot2-48_1_11543.d	NA	5_FDR001	1	22.91	-0.9		721.33	9.49451561629247	OAS2_HUMAN	+ 1
300ms_JY_None	300ms	JY	None	JY	300ms_JY_None_1	P30040|ERP29_HUMAN	P30040	ERP29	HUMAN	1	P30040_640.9_2	66106	VPRAAFLSPLLP_2	VPRAAFLSPLLP	VPRAAFLSPLLP	V	P		12	8 to 13 AAs	2	1279.7651	640.8881	39.27	0.9539	0.964	0.95895	PEAKS DB	G230921_005_Slot2-48_1_11543.d	NA	5_FDR001	3	22.14	-2.8		2356.4	11.2023687427753	ERP29_HUMAN	+ 2
300ms_JY_None	300ms	JY	None	JY	300ms_JY_None_1	P30040|ERP29_HUMAN	P30040	ERP29	HUMAN	1	P30040_697.4_2	71723	VPRAAFLSPLLPL_2	VPRAAFLSPLLPL	VPRAAFLSPLLPL	V	L		13	8 to 13 AAs	2	1392.8492	697.4326	40.64	1.0033	1.0134	1.00835	PEAKS DB	G230921_013_Slot2-48_1_11551.d	NA	5_FDR001	2	27.16	0.9		0	NA	ERP29_HUMAN	+ 2
300ms_JY_None	300ms	JY	None	JY	300ms_JY_None_1	P30046|DOPD_HUMAN:A6NHG4|DDTL_HUMAN	P30046	DOPD	HUMAN	1	P30046_549.8_2	20891	KPADRVNVTV_2	KPADRVNVTV	KPADRVNVTV	K	V		10	8 to 13 AAs	2	1097.6193	549.8204	16.73	0.8627	0.8729	0.8678	PEAKS DB	G230921_024_Slot2-48_1_11562.d	NA	5_FDR001	3	27.24	6.4		3087.1	11.5920365013914	DOPD_HUMAN	+ 2
300ms_JY_None	300ms	JY	None	JY	300ms_JY_None_1	P30048|PRDX3_HUMAN	P30048	PRDX3	HUMAN	1	P30048_477.3_2	32928	APYFKGTAV_2	APYFKGTAV	APYFKGTAV	A	V		9	8 to 13 AAs	2	952.5018	477.2592	21.8	0.8235	0.8336	0.82855	PEAKS DB	G230921_005_Slot2-48_1_11543.d	NA	5_FDR001	3	30.94	2.1		1567	10.6137894644726	PRDX3_HUMAN	+ 2
300ms_JY_None	300ms	JY	None	JY	300ms_JY_None_1	P30084|ECHM_HUMAN	P30084	ECHM	HUMAN	1	P30084_472.8_2	14367	LTRAVGKSL_2	LTRAVGKSL	LTRAVGKSL	L	L		9	8 to 13 AAs	2	943.5814	472.7997	13.38	0.838	0.8482	0.8431	PEAKS DB	G230921_024_Slot2-48_1_11562.d	NA	5_FDR001	3	37.21	3.7		528.52	9.0458142561885	ECHM_HUMAN	+ 2
300ms_JY_None	300ms	JY	None	JY	300ms_JY_None_1	P30084|ECHM_HUMAN	P30084	ECHM	HUMAN	1	P30084_972.5_1	50277	GLIDELNQA_1	GLIDELNQA	GLIDELNQA	G	A		9	8 to 13 AAs	1	971.4924	972.4987	30.52	1.4559	1.466	1.46095	PEAKS DB	G230921_005_Slot2-48_1_11543.d	NA	5_FDR001	2	30.29	-1		589.36	9.20300533751198	ECHM_HUMAN	+ 1
300ms_JY_None	300ms	JY	None	JY	300ms_JY_None_1	P30101|PDIA3_HUMAN	P30101	PDIA3	HUMAN	1	P30101_900.6_1	73226	ALFPGVALL_1	ALFPGVALL	ALFPGVALL	A	L		9	8 to 13 AAs	1	899.548	900.5591	41.47	1.462	1.4721	1.46705	PEAKS DB	G230921_013_Slot2-48_1_11551.d	NA	5_FDR001	4	35.68	4.3		11313	13.4656939358628	PDIA3_HUMAN	+ 1
300ms_JY_None	300ms	JY	None	JY	300ms_JY_None_1	P30153|2AAA_HUMAN:P30154|2AAB_HUMAN	P30153	2AAA	HUMAN	1	P30153_890.5_1	59470	ALASVIMGL_1	ALASVIM(+15.99)GL	ALASVIMGL	A	L	Oxidation (M)	9	8 to 13 AAs	1	889.4943	890.5062	37.04	1.4503	1.4604	1.45535	PEAKS DB	G230921_024_Slot2-48_1_11562.d	NA	5_FDR001	3	29.97	5.2	M7:Oxidation (M):1000.00	18805	14.1988286859277	2AAA_HUMAN	+ 1
300ms_JY_None	300ms	JY	None	JY	300ms_JY_None_1	P30153|2AAA_HUMAN:P30154|2AAB_HUMAN	P30153	2AAA	HUMAN	1	P30153_954.6_1	72565	SLLPAIVEL_1	SLLPAIVEL	SLLPAIVEL	S	L		9	8 to 13 AAs	1	953.5797	954.5893	41.11	1.5242	1.5343	1.52925	PEAKS DB	G230921_013_Slot2-48_1_11551.d	NA	5_FDR001	3	40.19	2.4		23944	14.5473765634981	2AAA_HUMAN	+ 1
300ms_JY_None	300ms	JY	None	JY	300ms_JY_None_1	P30153|2AAA_HUMAN:P30154|2AAB_HUMAN	P30153	2AAA	HUMAN	1	P30153_1078.6_1	65082	AIIEYMPLL_1	AIIEYM(+15.99)PLL	AIIEYMPLL	A	L	Oxidation (M)	9	8 to 13 AAs	1	1077.578	1078.5845	38.79	1.6111	1.6212	1.61615	PEAKS DB	G230921_005_Slot2-48_1_11543.d	NA	5_FDR001	3	36.77	-0.7	M6:Oxidation (M):1000.00	1008.7	9.97828144734499	2AAA_HUMAN	+ 1
300ms_JY_None	300ms	JY	None	JY	300ms_JY_None_1	P30260|CDC27_HUMAN	P30260	CDC27	HUMAN	1	P30260_1028.6_1	60631	TLLGHEFVL_1	TLLGHEFVL	TLLGHEFVL	T	L		9	8 to 13 AAs	1	1027.5702	1028.5791	36.27	1.5759	1.586	1.58095	PEAKS DB	G230921_005_Slot2-48_1_11543.d	NA	5_FDR001	6	40.27	1.6		6332.7	12.6286050206665	CDC27_HUMAN	+ 1
300ms_JY_None	300ms	JY	None	JY	300ms_JY_None_1	P30279|CCND2_HUMAN	P30279	CCND2	HUMAN	1	P30279_971.6_1	62916	ALTELLAKI_1	ALTELLAKI	ALTELLAKI	A	I		9	8 to 13 AAs	1	970.6063	971.6127	37.6	1.5198	1.5299	1.52485	PEAKS DB	G230921_005_Slot2-48_1_11543.d	NA	5_FDR001	5	32.1	-0.8		3087.7	11.5923168722625	CCND2_HUMAN	+ 1
300ms_JY_None	300ms	JY	None	JY	300ms_JY_None_1	P30307|MPIP3_HUMAN	P30307	MPIP3	HUMAN	1	P30307_500.8_2	26314	VPRTPVGKF_2	VPRTPVGKF	VPRTPVGKF	V	F		9	8 to 13 AAs	2	999.5865	500.799	18.62	0.8352	0.8453	0.84025	PEAKS DB	G230921_005_Slot2-48_1_11543.d	NA	5_FDR001	1	25.91	-3.1		350.32	8.45252954467793	MPIP3_HUMAN	+ 2
300ms_JY_None	300ms	JY	None	JY	300ms_JY_None_1	P30405|PPIF_HUMAN	P30405	PPIF	HUMAN	1	P30405_518.8_2	39062	VPRSVPLRL_2	VPRSVPLRL	VPRSVPLRL	V	L		9	8 to 13 AAs	2	1035.6553	518.8353	24.69	0.8692	0.8794	0.8743	PEAKS DB	G230921_005_Slot2-48_1_11543.d	NA	5_FDR001	1	26.76	0.8		770.91	9.59041863210358	PPIF_HUMAN	+ 2
300ms_JY_None	300ms	JY	None	JY	300ms_JY_None_1	P30559|OXYR_HUMAN	P30559	OXYR	HUMAN	1	P30559_506.3_2	56014	APQVHIFSL_2	APQVHIFSL	APQVHIFSL	A	L		9	8 to 13 AAs	2	1010.5549	506.2852	34.93	0.849	0.8591	0.85405	PEAKS DB	G230921_024_Slot2-48_1_11562.d	NA	5_FDR001	1	29.52	0.9		0	NA	OXYR_HUMAN	+ 2
300ms_JY_None	300ms	JY	None	JY	300ms_JY_None_1	P30566|PUR8_HUMAN	P30566	PUR8	HUMAN	1	P30566_510.8_2	17698	SVMKVKAEL_2	SVM(+15.99)KVKAEL	SVMKVKAEL	S	L	Oxidation (M)	9	8 to 13 AAs	2	1019.5685	510.7928	15.17	0.8587	0.8688	0.86375	PEAKS DB	G230921_024_Slot2-48_1_11562.d	NA	5_FDR001	3	33.27	2.5	M3:Oxidation (M):1000.00	1535.8	10.5847746375734	PUR8_HUMAN	+ 2
300ms_JY_None	300ms	JY	None	JY	300ms_JY_None_1	P30825|SL7A1_HUMAN	P30825	SL7A1	HUMAN	1	P30825_449.6_3	13933	RPIGEFSRTHM_3	RPIGEFSRTHM(+15.99)	RPIGEFSRTHM	R	)	Oxidation (M)	11	8 to 13 AAs	3	1345.6561	449.5615	12.03	0.77	0.7801	0.77505	PEAKS DB	G230921_013_Slot2-48_1_11551.d	NA	5_FDR001	3	31.85	4.9	M11:Oxidation (M):1000.00	158.39	7.30733744308477	SL7A1_HUMAN	≥ +3
300ms_JY_None	300ms	JY	None	JY	300ms_JY_None_1	P30876|RPB2_HUMAN	P30876	RPB2	HUMAN	1	P30876_471.8_2	16051	SPIGRDGKL_2	SPIGRDGKL	SPIGRDGKL	S	L		9	8 to 13 AAs	2	941.5294	471.7736	13.7	0.8028	0.8129	0.80785	PEAKS DB	G230921_005_Slot2-48_1_11543.d	NA	5_FDR001	3	28.23	3.3		6837.6	12.7392743121576	RPB2_HUMAN	+ 2
300ms_JY_None	300ms	JY	None	JY	300ms_JY_None_1	P30876|RPB2_HUMAN	P30876	RPB2	HUMAN	1	P30876_553.8_2	7531	KPRQLHNTL_2	KPRQLHNTL	KPRQLHNTL	K	L		9	8 to 13 AAs	2	1105.6356	553.8276	9.36	0.8822	0.8923	0.88725	PEAKS DB	G230921_024_Slot2-48_1_11562.d	NA	5_FDR001	0	32.19	4.6		0	NA	RPB2_HUMAN	+ 2
300ms_JY_None	300ms	JY	None	JY	300ms_JY_None_1	P31153|METK2_HUMAN	P31153	METK2	HUMAN	1	P31153_500.3_2	35087	KLNAKLAEL_2	KLNAKLAEL	KLNAKLAEL	K	L		9	8 to 13 AAs	2	998.6124	500.3152	21.74	0.849	0.8591	0.85405	PEAKS DB	G230921_013_Slot2-48_1_11551.d	NA	5_FDR001	2	31.72	3.5		215.72	7.75301612873584	METK2_HUMAN	+ 2
300ms_JY_None	300ms	JY	None	JY	300ms_JY_None_1	P31350|RIR2_HUMAN	P31350	RIR2	HUMAN	1	P31350_621.8_2	11557	KPSEERVREI_2	KPSEERVREI	KPSEERVREI	K	I		10	8 to 13 AAs	2	1241.6727	621.8429	10.75	0.9207	0.9308	0.92575	PEAKS DB	G230921_013_Slot2-48_1_11551.d	NA	5_FDR001	4	23.55	-1.2		51692	15.6576534018037	RIR2_HUMAN	+ 2
300ms_JY_None	300ms	JY	None	JY	300ms_JY_None_1	P31350|RIR2_HUMAN	P31350	RIR2	HUMAN	1	P31350_982.5_1	37184	APITDPQQL_1	APITDPQQL	APITDPQQL	A	L		9	8 to 13 AAs	1	981.5131	982.5217	24.71	1.5069	1.517	1.51195	PEAKS DB	G230921_024_Slot2-48_1_11562.d	NA	5_FDR001	3	37.42	1.4		181.33	7.502473820156	RIR2_HUMAN	+ 1
300ms_JY_None	300ms	JY	None	JY	300ms_JY_None_1	P31641|SC6A6_HUMAN	P31641	SC6A6	HUMAN	1	P31641_577.3_2	57644	YLYPDITRL_2	YLYPDITRL	YLYPDITRL	Y	L		9	8 to 13 AAs	2	1152.6179	577.316	34.58	0.9162	0.9263	0.92125	PEAKS DB	G230921_005_Slot2-48_1_11543.d	NA	5_FDR001	2	21.47	-0.4		1847.5	10.8513586490335	SC6A6_HUMAN	+ 2
300ms_JY_None	300ms	JY	None	JY	300ms_JY_None_1	P31689|DNJA1_HUMAN	P31689	DNJA1	HUMAN	1	P31689_377.9_3	15899	RPYEKGRLI_3	RPYEKGRLI	RPYEKGRLI	R	I		9	8 to 13 AAs	3	1130.656	377.8924	13.6	0.7525	0.7627	0.7576	PEAKS DB	G230921_005_Slot2-48_1_11543.d	NA	5_FDR001	2	28.54	-0.6		569.17	9.15271581159724	DNJA1_HUMAN	≥ +3
300ms_JY_None	300ms	JY	None	JY	300ms_JY_None_1	P31689|DNJA1_HUMAN	P31689	DNJA1	HUMAN	1	P31689_533.3_2	24338	KQISQAYEV_2	KQISQAYEV	KQISQAYEV	K	V		9	8 to 13 AAs	2	1064.5502	533.2806	17.71	0.8441	0.8542	0.84915	PEAKS DB	G230921_005_Slot2-48_1_11543.d	NA	5_FDR001	0	31.48	-3.2		0	NA	DNJA1_HUMAN	+ 2
300ms_JY_None	300ms	JY	None	JY	300ms_JY_None_1	P31785|IL2RG_HUMAN	P31785	IL2RG	HUMAN	1	P31785_989.6_1	58248	KPSLPFTSL_1	KPSLPFTSL	KPSLPFTSL	K	L		9	8 to 13 AAs	1	988.5593	989.5665	33.44	1.5339	1.544	1.53895	PEAKS DB	G230921_013_Slot2-48_1_11551.d	NA	5_FDR001	6	40.98	-0.1		47154	15.5250925372026	IL2RG_HUMAN	+ 1
300ms_JY_None	300ms	JY	None	JY	300ms_JY_None_1	P31939|PUR9_HUMAN	P31939	PUR9	HUMAN	1	P31939_1046.5_1	64037	ALFEEVPEL_1	ALFEEVPEL	ALFEEVPEL	A	L		9	8 to 13 AAs	1	1045.5331	1046.5433	39.36	1.5679	1.578	1.57295	PEAKS DB	G230921_024_Slot2-48_1_11562.d	NA	5_FDR001	3	33.07	2.8		2328.5	11.1851851668203	PUR9_HUMAN	+ 1
300ms_JY_None	300ms	JY	None	JY	300ms_JY_None_1	P31939|PUR9_HUMAN	P31939	PUR9	HUMAN	1	P31939_1080.6_1	50945	NLYPFVKTV_1	NLYPFVKTV	NLYPFVKTV	N	V		9	8 to 13 AAs	1	1079.6016	1080.6107	32.17	1.6422	1.6523	1.64725	PEAKS DB	G230921_024_Slot2-48_1_11562.d	NA	5_FDR001	7	44.19	1.7		12962	13.6620007187185	PUR9_HUMAN	+ 1
300ms_JY_None	300ms	JY	None	JY	300ms_JY_None_1	P31949|S10AB_HUMAN	P31949	S10AB	HUMAN	1	P31949_1117.5_1	62414	FLSFMNTEL_1	FLSFM(+15.99)NTEL	FLSFMNTEL	F	L	Oxidation (M)	9	8 to 13 AAs	1	1116.5161	1117.527	37.28	1.5844	1.5945	1.58945	PEAKS DB	G230921_005_Slot2-48_1_11543.d	NA	5_FDR001	2	27.05	3.2	M5:Oxidation (M):1000.00	0	NA	S10AB_HUMAN	+ 1
300ms_JY_None	300ms	JY	None	JY	300ms_JY_None_1	P31994|FCG2B_HUMAN	P31994	FCG2B	HUMAN	1	P31994_650.3_2	27862	ALEEPDDQNRI_2	ALEEPDDQNRI	ALEEPDDQNRI	A	I		11	8 to 13 AAs	2	1298.6102	650.3109	18.42	0.9251	0.9352	0.93015	PEAKS DB	G230921_013_Slot2-48_1_11551.d	NA	5_FDR001	2	28.19	-2.3		146.01	7.18992337022493	FCG2B_HUMAN	+ 2
300ms_JY_None	300ms	JY	None	JY	300ms_JY_None_1	P32248|CCR7_HUMAN	P32248	CCR7	HUMAN	1	P32248_508.8_2	25611	KPMKSVLVV_2	KPM(+15.99)KSVLVV	KPMKSVLVV	K	V	Oxidation (M)	9	8 to 13 AAs	2	1015.61	508.815	19.06	0.8692	0.8794	0.8743	PEAKS DB	G230921_024_Slot2-48_1_11562.d	NA	5_FDR001	3	21.63	5.4	M3:Oxidation (M):1000.00	30201	14.8823086996679	CCR7_HUMAN	+ 2
300ms_JY_None	300ms	JY	None	JY	300ms_JY_None_1	P32248|CCR7_HUMAN	P32248	CCR7	HUMAN	1	P32248_993.5_1	69486	AQMVIGFLV_1	AQM(+15.99)VIGFLV	AQMVIGFLV	A	V	Oxidation (M)	9	8 to 13 AAs	1	992.5365	993.5425	39.48	1.5574	1.5675	1.56245	PEAKS DB	G230921_013_Slot2-48_1_11551.d	NA	5_FDR001	2	36.03	-1.3	M3:Oxidation (M):1000.00	395.24	8.62658515107332	CCR7_HUMAN	+ 1
300ms_JY_None	300ms	JY	None	JY	300ms_JY_None_1	P32322|P5CR1_HUMAN	P32322	P5CR1	HUMAN	1	P32322_464.8_2	17591	SPAAIKKTI_2	SPAAIKKTI	SPAAIKKTI	S	I		9	8 to 13 AAs	2	927.5753	464.7954	14.46	0.8287	0.8388	0.83375	PEAKS DB	G230921_005_Slot2-48_1_11543.d	NA	5_FDR001	2	43.87	1.1		376.74	8.5574254079233	P5CR1_HUMAN	+ 2
300ms_JY_None	300ms	JY	None	JY	300ms_JY_None_1	P32519|ELF1_HUMAN	P32519	ELF1	HUMAN	1	P32519_697.4_2	30632	SPRNQQLHTVTL_2	SPRNQQLHTVTL	SPRNQQLHTVTL	S	L		12	8 to 13 AAs	2	1392.7473	697.3806	19.72	0.9871	0.9972	0.99215	PEAKS DB	G230921_013_Slot2-48_1_11551.d	NA	5_FDR001	3	31.45	-0.5		733.51	9.51867282418337	ELF1_HUMAN	+ 2
300ms_JY_None	300ms	JY	None	JY	300ms_JY_None_1	P32519|ELF1_HUMAN	P32519	ELF1	HUMAN	1	P32519_974.6_1	37387	VLTSNVQTI_1	VLTSNVQTI	VLTSNVQTI	V	I		9	8 to 13 AAs	1	973.5444	974.5532	23.88	1.4984	1.5085	1.50345	PEAKS DB	G230921_005_Slot2-48_1_11543.d	NA	5_FDR001	3	35.52	1.5		617.45	9.27017850433012	ELF1_HUMAN	+ 1
300ms_JY_None	300ms	JY	None	JY	300ms_JY_None_1	P32929|CGL_HUMAN	P32929	CGL	HUMAN	1	P32929_596.3_2	53037	SPYFQRPLAL_2	SPYFQRPLAL	SPYFQRPLAL	S	L		10	8 to 13 AAs	2	1190.6448	596.3287	32.03	0.885	0.8952	0.8901	PEAKS DB	G230921_005_Slot2-48_1_11543.d	NA	5_FDR001	3	43.22	-1.7		1487.3	10.5384799642373	CGL_HUMAN	+ 2
300ms_JY_None	300ms	JY	None	JY	300ms_JY_None_1	P32969|RL9_HUMAN	P32969	RL9	HUMAN	1	P32969_944.5_1	39651	ALIQQATTV_1	ALIQQATTV	ALIQQATTV	A	V		9	8 to 13 AAs	1	943.5338	944.5414	25	1.4927	1.5028	1.49775	PEAKS DB	G230921_005_Slot2-48_1_11543.d	NA	5_FDR001	3	37.9	0.4		727.8	9.5073982409543	RL9_HUMAN	+ 1
300ms_JY_None	300ms	JY	None	JY	300ms_JY_None_1	P32970|CD70_HUMAN	P32970	CD70	HUMAN	1	P32970_415.7_2	28146	PASRSISL_2	PASRSISL	PASRSISL	P	L		8	8 to 13 AAs	2	829.4658	415.7427	20.26	0.7704	0.7805	0.77545	PEAKS DB	G230921_024_Slot2-48_1_11562.d	NA	5_FDR001	3	24.81	6.2		682.88	9.4154882710497	CD70_HUMAN	+ 2
300ms_JY_None	300ms	JY	None	JY	300ms_JY_None_1	P32970|CD70_HUMAN	P32970	CD70	HUMAN	1	P32970_459.3_2	31151	SPASRSISL_2	SPASRSISL	SPASRSISL	S	L		9	8 to 13 AAs	2	916.4977	459.2564	19.98	0.8064	0.8166	0.8115	PEAKS DB	G230921_013_Slot2-48_1_11551.d	NA	5_FDR001	3	35.69	0.6		11329	13.4677329010158	CD70_HUMAN	+ 2
300ms_JY_None	300ms	JY	None	JY	300ms_JY_None_1	P32970|CD70_HUMAN	P32970	CD70	HUMAN	1	P32970_459.3_2	45098	GPALGRSFL_2	GPALGRSFL	GPALGRSFL	G	L		9	8 to 13 AAs	2	916.513	459.2668	28.93	0.8129	0.823	0.81795	PEAKS DB	G230921_024_Slot2-48_1_11562.d	NA	5_FDR001	6	35.57	6.6		16378	13.9994715725327	CD70_HUMAN	+ 2
300ms_JY_None	300ms	JY	None	JY	300ms_JY_None_1	P32970|CD70_HUMAN	P32970	CD70	HUMAN	1	P32970_515.8_2	46425	SPASRSISLL_2	SPASRSISLL	SPASRSISLL	S	L		10	8 to 13 AAs	2	1029.5818	515.7994	27.22	0.8672	0.8773	0.87225	PEAKS DB	G230921_013_Slot2-48_1_11551.d	NA	5_FDR001	3	36.68	2.5		2105.6	11.0400156788479	CD70_HUMAN	+ 2
300ms_JY_None	300ms	JY	None	JY	300ms_JY_None_1	P32970|CD70_HUMAN	P32970	CD70	HUMAN	1	P32970_550.3_2	40266	TIASQRLTPL_2	TIASQRLTPL	TIASQRLTPL	T	L		10	8 to 13 AAs	2	1098.6396	550.3273	25.31	0.8668	0.8769	0.87185	PEAKS DB	G230921_005_Slot2-48_1_11543.d	NA	5_FDR001	1	26.91	0.4		631.12	9.3017705324551	CD70_HUMAN	+ 2
300ms_JY_None	300ms	JY	None	JY	300ms_JY_None_1	P33076|C2TA_HUMAN	P33076	C2TA	HUMAN	1	P33076_466.3_2	26183	APRPAGSYL_2	APRPAGSYL	APRPAGSYL	A	L		9	8 to 13 AAs	2	930.4922	466.2556	19.3	0.7935	0.8036	0.79855	PEAKS DB	G230921_024_Slot2-48_1_11562.d	NA	5_FDR001	3	34.25	4.6		3311.4	11.6932255760255	C2TA_HUMAN	+ 2
300ms_JY_None	300ms	JY	None	JY	300ms_JY_None_1	P33076|C2TA_HUMAN	P33076	C2TA	HUMAN	1	P33076_580.8_2	39310	FIYHGEVPQA_2	FIYHGEVPQA	FIYHGEVPQA	F	A		10	8 to 13 AAs	2	1159.5662	580.7922	23.69	0.8802	0.8903	0.88525	PEAKS DB	G230921_013_Slot2-48_1_11551.d	NA	5_FDR001	3	26.77	3.2		2701.5	11.3995449666274	C2TA_HUMAN	+ 2
300ms_JY_None	300ms	JY	None	JY	300ms_JY_None_1	P33076|C2TA_HUMAN	P33076	C2TA	HUMAN	1	P33076_1081.5_1	53229	IPMPFSSSSL_1	IPM(+15.99)PFSSSSL	IPMPFSSSSL	I	L	Oxidation (M)	10	8 to 13 AAs	1	1080.5161	1081.5261	33.41	1.5586	1.5687	1.56365	PEAKS DB	G230921_024_Slot2-48_1_11562.d	NA	5_FDR001	3	31.35	2.5	M3:Oxidation (M):1000.00	386.18	8.59312963980133	C2TA_HUMAN	+ 1
300ms_JY_None	300ms	JY	None	JY	300ms_JY_None_1	P33121|ACSL1_HUMAN	P33121	ACSL1	HUMAN	1	P33121_630.4_2	46048	KPFEQVKGITL_2	KPFEQVKGITL	KPFEQVKGITL	K	L		11	8 to 13 AAs	2	1258.7285	630.3707	27.04	0.9413	0.9514	0.94635	PEAKS DB	G230921_013_Slot2-48_1_11551.d	NA	5_FDR001	3	35.56	-1.3		1854.2	10.8565811507648	ACSL1_HUMAN	+ 2
300ms_JY_None	300ms	JY	None	JY	300ms_JY_None_1	P33240|CSTF2_HUMAN	P33240	CSTF2	HUMAN	1	P33240_531.3_2	12547	SPQEARNML_2	SPQEARNM(+15.99)L	SPQEARNML	S	L	Oxidation (M)	9	8 to 13 AAs	2	1060.4971	531.2572	12.49	0.8324	0.8425	0.83745	PEAKS DB	G230921_024_Slot2-48_1_11562.d	NA	5_FDR001	5	34.33	2.6	M8:Oxidation (M):1000.00	11683	13.5121231614202	CSTF2_HUMAN	+ 2
300ms_JY_None	300ms	JY	None	JY	300ms_JY_None_1	P33241|LSP1_HUMAN	P33241	LSP1	HUMAN	1	P33241_537.8_2	24318	KLIDRTESL_2	KLIDRTESL	KLIDRTESL	K	L		9	8 to 13 AAs	2	1073.608	537.8128	18.44	0.851	0.8611	0.85605	PEAKS DB	G230921_024_Slot2-48_1_11562.d	NA	5_FDR001	3	23.09	2.8		12740	13.6370776571437	LSP1_HUMAN	+ 2
300ms_JY_None	300ms	JY	None	JY	300ms_JY_None_1	P33316|DUT_HUMAN	P33316	DUT	HUMAN	1	P33316_537.3_2	23520	RPAEVGGMQL_2	RPAEVGGM(+15.99)QL	RPAEVGGMQL	R	L	Oxidation (M)	10	8 to 13 AAs	2	1072.5334	537.2751	16.53	0.8437	0.8538	0.84875	PEAKS DB	G230921_013_Slot2-48_1_11551.d	NA	5_FDR001	3	43.23	2.1	M8:Oxidation (M):1000.00	41843	15.352698671143	DUT_HUMAN	+ 2
300ms_JY_None	300ms	JY	None	JY	300ms_JY_None_1	P33527|MRP1_HUMAN	P33527	MRP1	HUMAN	1	P33527_874.5_1	51548	VLAGVAVMV_1	VLAGVAVM(+15.99)V	VLAGVAVMV	V	V	Oxidation (M)	9	8 to 13 AAs	1	873.4994	874.509	31.18	1.422	1.4321	1.42705	PEAKS DB	G230921_005_Slot2-48_1_11543.d	NA	5_FDR001	0	32.37	2.7	M8:Oxidation (M):1000.00	0	NA	MRP1_HUMAN	+ 1
300ms_JY_None	300ms	JY	None	JY	300ms_JY_None_1	P33527|MRP1_HUMAN	P33527	MRP1	HUMAN	1	P33527_977.5_1	56983	ILDAQTAFV_1	ILDAQTAFV	ILDAQTAFV	I	V		9	8 to 13 AAs	1	976.5229	977.5305	32.7	1.5113	1.5214	1.51635	PEAKS DB	G230921_013_Slot2-48_1_11551.d	NA	5_FDR001	2	26.03	0.3		422.43	8.72256848496905	MRP1_HUMAN	+ 1
300ms_JY_None	300ms	JY	None	JY	300ms_JY_None_1	P33552|CKS2_HUMAN	P33552	CKS2	HUMAN	1	P33552_535.3_2	22613	LPRELSKQV_2	LPRELSKQV	LPRELSKQV	L	V		9	8 to 13 AAs	2	1068.6292	535.3213	16.87	0.8534	0.8636	0.8585	PEAKS DB	G230921_005_Slot2-48_1_11543.d	NA	5_FDR001	3	32.68	-1.1		5760.6	12.4920033692365	CKS2_HUMAN	+ 2
300ms_JY_None	300ms	JY	None	JY	300ms_JY_None_1	P33552|CKS2_HUMAN	P33552	CKS2	HUMAN	1	P33552_647.3_2	32586	KYFDEHYEY_2	KYFDEHYEY	KYFDEHYEY	K	Y		9	8 to 13 AAs	2	1292.5349	647.2771	20.79	0.9361	0.9462	0.94115	PEAKS DB	G230921_013_Slot2-48_1_11551.d	NA	5_FDR001	4	51.83	3.7		62526	15.9321686056623	CKS2_HUMAN	+ 2
[truncated: 134,463 more rows]
