# Supplementary material for: Thunder-DDA-PASEF enables high-coverage immunopeptidomics and is boosted by MS2Rescore with MS2PIP timsTOF fragmentation prediction model
Source: Nat Commun. 2024 Mar 13;15:2288. doi: 10.1038/s41467-024-46380-y (PMC10937930; doi:10.1038/s41467-024-46380-y)
Supplement: Supplementary file 10 — Supplementary Data 6 [file 41467_2024_46380_MOESM10_ESM.zip]

Archive with 1 entries (1 files):
- S7_mhcpred_all_06133b.csv
