# Supplementary material for: Thunder-DDA-PASEF enables high-coverage immunopeptidomics and is boosted by MS2Rescore with MS2PIP timsTOF fragmentation prediction model
Source: Nat Commun. 2024 Mar 13;15:2288. doi: 10.1038/s41467-024-46380-y (PMC10937930; doi:10.1038/s41467-024-46380-y)
Supplement: Supplementary file 10 — Supplementary Data 6 [file 41467_2024_46380_MOESM10_ESM.zip › S7_mhcpred_all_06133b.csv]

Cell.Line	Allele	Sequence	EL_score	EL_Rank	Aff_Score	Aff_Rank	Aff_nM	Binder	Cell.Line_allele
JY	HLA-C0702	MLIEEGGLQHL	0.000682	11.669	0.087257	13.556	19451.44	NB	JY alleles
JY	HLA-C0702	RPMDKTVVF	0.130745	0.433	0.22022	2.159	4614.91	SB	JY alleles
JY	HLA-C0702	ALYGQPLLL	0.148886	0.385	0.307778	0.794	1789.49	SB	JY alleles
JY	HLA-C0702	SVRPVPLEV	0.06749	0.754	0.219193	2.186	4666.47	WB	JY alleles
JY	HLA-C0702	ALSEALTEL	0.047672	1.013	0.204353	2.593	5479.25	WB	JY alleles
JY	HLA-C0702	KPLGIKTAL	0.008754	3.229	0.064544	21.078	24870.22	NB	JY alleles
JY	HLA-C0702	ALLGYLQEV	0.014884	2.371	0.189001	3.121	6469.34	NB	JY alleles
JY	HLA-C0702	FPGKVHSL	0.01543	2.32	0.138484	5.976	11174.75	NB	JY alleles
JY	HLA-C0702	KPKPNGRTV	0.01188	2.719	0.096874	11.366	17529.2	NB	JY alleles
JY	HLA-C0702	YILDSVISA	0.009001	3.175	0.153145	4.927	9535.56	NB	JY alleles
JY	HLA-C0702	YVMDTRPKL	0.19392	0.283	0.395909	0.339	689.61	SB	JY alleles
JY	HLA-C0702	ALAPLLSSL	0.033261	1.341	0.21829	2.21	4712.29	WB	JY alleles
JY	HLA-C0702	GAAGGPGGP	2e-06	75	0.009522	91.201	45105.17	NB	JY alleles
JY	HLA-C0702	DIFDAMFSV	0.001281	8.67	0.104002	10.069	16228.1	NB	JY alleles
JY	HLA-C0702	KIMDQVQQA	0.011519	2.768	0.112733	8.717	14765.26	NB	JY alleles
JY	HLA-C0702	SQVGMTAPGTR	3.2e-05	37	0.035709	42.045	33976.17	NB	JY alleles
JY	HLA-C0702	SAGDFGSVG	2.3e-05	41	0.040296	37.191	32331.08	NB	JY alleles
JY	HLA-C0702	IVAEIIKKV	0.013791	2.472	0.132384	6.526	11937.17	NB	JY alleles
JY	HLA-C0702	KVLEILHRV	0.013924	2.46	0.130876	6.676	12133.54	NB	JY alleles
JY	HLA-C0702	KLHYVVTEV	0.008683	3.244	0.163977	4.278	8481	NB	JY alleles
JY	HLA-C0702	YIKDDTIFIK	0.000208	19.269	0.065769	20.538	24542.76	NB	JY alleles
JY	HLA-C0702	LANIAVDKANLE	1e-06	85	0.019586	67.608	40451.61	NB	JY alleles
JY	HLA-C0702	RLQEDPPAGV	0.00017	20.826	0.04369	34.103	31165.34	NB	JY alleles
JY	HLA-C0702	APSPSSSSV	0.01095	2.845	0.092541	12.303	18370.57	NB	JY alleles
JY	HLA-C0702	ILDLNTYNV	0.004126	4.87	0.141362	5.756	10832.14	NB	JY alleles
JY	HLA-C0702	AAAVPPSSL	0.034378	1.307	0.15698	4.684	9147.99	WB	JY alleles
JY	HLA-C0702	FPQATGLSV	0.003403	5.376	0.145306	5.458	10379.62	NB	JY alleles
JY	HLA-C0702	APCSAGPLL	0.001301	8.602	0.062216	22.191	25504.63	NB	JY alleles
JY	HLA-C0702	EPRGQQEVL	0.001512	8.019	0.049064	29.866	29404.91	NB	JY alleles
JY	HLA-C0702	RLLYQLVFL	0.004443	4.679	0.151801	5.013	9675.24	NB	JY alleles
JY	HLA-C0702	FMTTNVPNV	0.015539	2.31	0.29905	0.88	1966.72	NB	JY alleles
JY	HLA-C0702	ALVPGVTQV	0.036438	1.253	0.137094	6.098	11344.08	WB	JY alleles
JY	HLA-C0702	IPISLHTSL	0.030367	1.434	0.169631	3.974	7977.72	WB	JY alleles
JY	HLA-C0702	PDAKKACTYI	1e-06	85	0.019324	68.164	40566.46	NB	JY alleles
JY	HLA-C0702	SSLLEKGLDGAKK	1e-06	85	0.010372	89.351	44692.27	NB	JY alleles
JY	HLA-C0702	APIIAVTRNPQTA	2e-06	75	0.01401	80.497	42967.23	NB	JY alleles
JY	HLA-C0702	ILDDSALYL	0.147653	0.388	0.29013	0.969	2166	SB	JY alleles
JY	HLA-C0702	LLLNSTQSV	0.00352	5.289	0.164205	4.265	8460.1	NB	JY alleles
JY	HLA-C0702	VVDAVVTQV	0.008298	3.328	0.098881	10.956	17152.65	NB	JY alleles
JY	HLA-C0702	KAAAYDISEDEED	0	100	0.005737	96.275	46990.71	NB	JY alleles
JY	HLA-C0702	TPAPPDLTL	0.052185	0.936	0.110696	8.982	15094.29	WB	JY alleles
JY	HLA-C0702	APGGSGAGEER	8e-06	55	0.010426	89.223	44666.16	NB	JY alleles
JY	HLA-C0702	NRPADVYSY	0.72833	0.018	0.542099	0.067	141.8	SB	JY alleles
JY	HLA-C0702	VDPNRAVPL	0.00056	12.722	0.07501	17.025	22207.53	NB	JY alleles
JY	HLA-C0702	GLSQVAVTV	9e-04	10.287	0.069901	18.843	23469.69	NB	JY alleles
JY	HLA-C0702	SPNPARGHSVC	2.4e-05	40.5	0.025595	56.215	37905.29	NB	JY alleles
JY	HLA-C0702	PSLKNAAF	7.3e-05	28.375	0.032908	45.487	35021.62	NB	JY alleles
JY	HLA-C0702	RVSGSRLAIL	0.000259	17.657	0.095246	11.705	17840.7	NB	JY alleles
JY	HLA-C0702	SVAPANSAL	0.026099	1.595	0.231938	1.87	4065.37	WB	JY alleles
JY	HLA-C0702	TPAEYSPQL	0.040054	1.164	0.140241	5.842	10964.32	WB	JY alleles
JY	HLA-C0702	RARSESAQSKM	0.000346	15.636	0.072583	17.85	22798.41	NB	JY alleles
JY	HLA-C0702	MLDMSVPAV	0.004081	4.897	0.182244	3.381	6960.03	NB	JY alleles
JY	HLA-C0702	IPQSPRHSSAL	0.000582	12.519	0.089585	12.996	18967.62	NB	JY alleles
JY	HLA-C0702	TKTVGTAL	0.001203	8.935	0.074672	17.14	22288.9	NB	JY alleles
JY	HLA-C0702	LPQANRDTL	0.000959	9.968	0.095518	11.649	17788.27	NB	JY alleles
JY	HLA-C0702	ARAIYAYAL	0.270345	0.193	0.534738	0.072	153.55	SB	JY alleles
JY	HLA-C0702	TLTEISEWL	0.002516	6.243	0.160866	4.446	8771.33	NB	JY alleles
JY	HLA-C0702	PHFDLSHG	5e-06	60	0.010237	89.671	44757.6	NB	JY alleles
JY	HLA-C0702	RVKAPNKS	7e-06	56.667	0.016222	75.145	41951.1	NB	JY alleles
JY	HLA-C0702	RPQEVSAYL	0.015904	2.276	0.152014	4.999	9652.96	NB	JY alleles
JY	HLA-C0702	SPADHGGSV	0.012224	2.672	0.115229	8.402	14371.84	NB	JY alleles
JY	HLA-C0702	VLLGLVVSL	0.018513	2.034	0.137753	6.038	11263.48	NB	JY alleles
JY	HLA-C0702	ALSEKIVSV	0.070624	0.725	0.199167	2.766	5795.49	WB	JY alleles
JY	HLA-C0702	SQLDISEPYKV	0.000146	22.062	0.041516	36.02	31907.12	NB	JY alleles
JY	HLA-C0702	FLDSLIYGA	0.000622	12.148	0.10112	10.568	16742.11	NB	JY alleles
JY	HLA-C0702	GPGRSGMAL	0.000177	20.522	0.050113	29.131	29073.04	NB	JY alleles
JY	HLA-C0702	VSASPLLYTLIEK	1e-05	51.667	0.034618	43.338	34379.61	NB	JY alleles
JY	HLA-C0702	YLASPPLVV	0.085627	0.611	0.314445	0.746	1664.95	WB	JY alleles
JY	HLA-C0702	NGFPVFATV	0.008267	3.335	0.213384	2.337	4969.18	NB	JY alleles
JY	HLA-C0702	SPGSPRPAL	0.01217	2.679	0.089736	12.961	18936.66	NB	JY alleles
JY	HLA-C0702	SQPKIVKWDRDM	0.000131	23	0.067223	19.913	24159.68	NB	JY alleles
JY	HLA-C0702	FIDKFTPPV	0.010879	2.854	0.233827	1.829	3983.13	NB	JY alleles
JY	HLA-C0702	DTAAQITQRKW	3e-05	37.667	0.01836	70.227	40991.79	NB	JY alleles
JY	HLA-C0702	VPTIRDIFGFIG	1e-06	85	0.025268	56.786	38039.64	NB	JY alleles
JY	HLA-C0702	SLFNANYDV	0.000856	10.53	0.139523	5.897	11049.83	NB	JY alleles
JY	HLA-C0702	RPAEGGARL	0.007994	3.395	0.108585	9.307	15443.02	NB	JY alleles
JY	HLA-C0702	KVREEFKEL	0.016422	2.228	0.172571	3.827	7727.95	NB	JY alleles
JY	HLA-C0702	LQSDVTCQV	0.005205	4.299	0.176144	3.649	7434.89	NB	JY alleles
JY	HLA-C0702	SQVEDLERV	0.001466	8.141	0.088182	13.334	19257.75	NB	JY alleles
JY	HLA-C0702	MPALRSINL	0.012682	2.61	0.178944	3.51	7213.03	NB	JY alleles
JY	HLA-C0702	PRPVLRAL	0.004869	4.445	0.102164	10.387	16554.05	NB	JY alleles
JY	HLA-C0702	YPMPTGYSQ	0.001616	7.76	0.07212	18.008	22912.91	NB	JY alleles
JY	HLA-C0702	WMAPEVAAV	0.009077	3.158	0.252011	1.483	3271.73	NB	JY alleles
JY	HLA-C0702	ALLEPEFIL	0.004398	4.706	0.094202	11.923	18043.37	NB	JY alleles
JY	HLA-C0702	LASEPQEVLHIGS	2e-06	75	0.017195	72.903	41511.77	NB	JY alleles
JY	HLA-C0702	DLPKLKPD	1e-06	85	0.00594	96.143	46887.6	NB	JY alleles
JY	HLA-C0702	SPADPGSPA	0.004049	4.916	0.067594	19.763	24062.89	NB	JY alleles
JY	HLA-C0702	VPSEGKKSL	0.009821	2.998	0.068484	19.404	23832.29	NB	JY alleles
JY	HLA-C0702	SPINRIVQI	0.019095	1.985	0.125834	7.194	12813.86	WB	JY alleles
JY	HLA-C0702	PLGHRMQL	4.1e-05	34.333	0.026726	54.337	37444.27	NB	JY alleles
JY	HLA-C0702	SPSGTLPAL	0.022019	1.797	0.125924	7.184	12801.38	WB	JY alleles
JY	HLA-C0702	KETIEQEKQAGES	0	100	0.005085	96.698	47323.38	NB	JY alleles
JY	HLA-C0702	MVMETIEKI	0.003133	5.598	0.162614	4.352	8607	NB	JY alleles
JY	HLA-C0702	GIWGGNVAL	0.003601	5.229	0.102274	10.368	16534.37	NB	JY alleles
JY	HLA-C0702	AMYGSGIYL	0.069799	0.732	0.311822	0.765	1712.88	WB	JY alleles
JY	HLA-C0702	AVVEFLTSV	0.00877	3.225	0.15265	4.958	9586.77	NB	JY alleles
JY	HLA-C0702	GKIEFISTMEGYK	8e-06	55	0.031605	47.204	35518.86	NB	JY alleles
JY	HLA-C0702	PKTSGSEM	2.4e-05	40.5	0.021573	63.55	39591.24	NB	JY alleles
JY	HLA-C0702	RPRDKQMEL	0.086518	0.605	0.164896	4.228	8397.09	WB	JY alleles
JY	HLA-C0702	AAGVTDGNEVAKA	0	100	0.009412	91.43	45158.9	NB	JY alleles
JY	HLA-C0702	IGGTPPAFN	2e-06	75	0.016355	74.832	41890.78	NB	JY alleles
JY	HLA-C0702	DEIFHVDMAKKET	0	100	0.011014	87.829	44382.89	NB	JY alleles
JY	HLA-C0702	ALPDSMVSV	0.048538	0.998	0.230861	1.893	4113.02	WB	JY alleles
JY	HLA-C0702	KPKATAKAAL	0.000161	21.263	0.05849	24.054	26553.84	NB	JY alleles
JY	HLA-C0702	MPACAASSL	0.001519	8	0.176277	3.642	7424.2	NB	JY alleles
JY	HLA-C0702	VPQVKASAL	0.005902	3.998	0.115011	8.428	14405.78	NB	JY alleles
JY	HLA-C0702	FLDKNDHSL	0.154345	0.371	0.341865	0.557	1237.53	SB	JY alleles
JY	HLA-C0702	SPANTRYLFL	0.000608	12.278	0.138022	6.014	11230.75	NB	JY alleles
JY	HLA-C0702	PSATRALEL	0.000632	12.056	0.078192	16.001	21455.97	NB	JY alleles
JY	HLA-C0702	FRQIIAVVL	0.425234	0.1	0.542034	0.067	141.9	SB	JY alleles
JY	HLA-C0702	LPKKEGLSF	0.015536	2.31	0.117487	8.136	14024.97	NB	JY alleles
JY	HLA-C0702	ALDSGAFQSV	0.000168	20.913	0.050991	28.527	28798.17	NB	JY alleles
JY	HLA-C0702	LLLEPGSLYIL	0.000108	24.75	0.068453	19.416	23840.28	NB	JY alleles
JY	HLA-C0702	NQMPTQPQV	0.027093	1.556	0.17277	3.817	7711.32	WB	JY alleles
JY	HLA-C0702	KIWDPVHRV	0.046285	1.037	0.135503	6.242	11541.05	WB	JY alleles
JY	HLA-C0702	APVYLAAV	3.3e-05	36.667	0.044576	33.337	30868.02	NB	JY alleles
JY	HLA-C0702	EAAVASSPSKAN	0	100	0.00874	92.832	45488.43	NB	JY alleles
JY	HLA-C0702	GIDSSSPEV	0.000644	11.955	0.053951	26.626	27890.46	NB	JY alleles
JY	HLA-C0702	ILFSEDSTKLFV	1.7e-05	45	0.058272	24.175	26616.54	NB	JY alleles
JY	HLA-C0702	AINDPFID	2e-06	75	0.008883	92.533	45418.11	NB	JY alleles
JY	HLA-C0702	PSTKALVL	7.9e-05	27.625	0.032581	45.899	35145.77	NB	JY alleles
JY	HLA-C0702	GLDGHSHLV	0.005747	4.065	0.119109	7.947	13780.99	NB	JY alleles
JY	HLA-C0702	FLSEVFAQL	0.181806	0.305	0.451544	0.185	377.73	SB	JY alleles
JY	HLA-C0702	SPVGPPSGL	0.012871	2.585	0.078489	15.914	21387.13	NB	JY alleles
JY	HLA-C0702	SPSLPQPGL	0.004893	4.435	0.05919	23.688	26353.49	NB	JY alleles
JY	HLA-C0702	KPADRVNVTV	0.001914	7.164	0.053603	26.832	27995.69	NB	JY alleles
JY	HLA-C0702	SPKLPVSSL	0.04998	0.973	0.135888	6.207	11493.08	WB	JY alleles
JY	HLA-C0702	VPSPHQAL	0.00653	3.804	0.100188	10.73	16911.79	NB	JY alleles
JY	HLA-C0702	APWQVVPEL	0.024573	1.663	0.091452	12.558	18588.3	WB	JY alleles
JY	HLA-C0702	HLLDFPNIVI	0.000337	15.8	0.086127	13.828	19690.73	NB	JY alleles
JY	HLA-C0702	SMLPATPWGV	0.000333	15.873	0.111324	8.9	14992.08	NB	JY alleles
JY	HLA-C0702	PEFLEDPSVLTKD	0	100	0.010074	90.05	44836.58	NB	JY alleles
JY	HLA-C0702	RLQDELVTL	0.063832	0.788	0.228402	1.951	4223.92	WB	JY alleles
JY	HLA-C0702	YRIESVLSSSGKR	0.000466	13.762	0.082181	14.848	20549.63	NB	JY alleles
JY	HLA-C0702	YVLEDLEVTV	0.000419	14.415	0.086009	13.856	19715.88	NB	JY alleles
JY	HLA-C0702	APEEHPVLL	0.023538	1.712	0.086807	13.664	19546.38	WB	JY alleles
JY	HLA-C0702	KLIAQNLEL	0.021074	1.854	0.219731	2.172	4639.39	WB	JY alleles
JY	HLA-C0702	AMFLGELSL	0.014415	2.414	0.207388	2.494	5302.25	NB	JY alleles
JY	HLA-C0702	SPFAGSGIL	0.002051	6.929	0.132907	6.477	11869.81	NB	JY alleles
JY	HLA-C0702	APHARNGLSL	0.001181	9.012	0.122538	7.556	13279.07	NB	JY alleles
JY	HLA-C0702	YLYSLEVQL	0.17867	0.312	0.35181	0.507	1111.29	SB	JY alleles
JY	HLA-C0702	SPISSNSHRSL	0.000466	13.762	0.067628	19.749	24054.04	NB	JY alleles
JY	HLA-C0702	IWHHTFYNELR	3.8e-05	35.25	0.069095	19.157	23675.25	NB	JY alleles
JY	HLA-C0702	SELVQAVSDPSSP	0	100	0.006674	95.666	46516.72	NB	JY alleles
JY	HLA-C0702	VPHRSYVSTM	0.002899	5.822	0.232237	1.863	4052.24	NB	JY alleles
JY	HLA-C0702	FLADPSAFV	0.031443	1.397	0.321582	0.695	1541.22	WB	JY alleles
JY	HLA-C0702	ALLERGYSL	0.051222	0.952	0.250207	1.513	3336.22	WB	JY alleles
JY	HLA-C0702	IIGTSSVARAWS	0	100	0.018707	69.474	40838.19	NB	JY alleles
JY	HLA-C0702	EPMGPAQVPM	0.000149	21.895	0.052504	27.523	28330.57	NB	JY alleles
JY	HLA-C0702	SPNLKSHAV	0.014603	2.397	0.118309	8.039	13900.79	NB	JY alleles
JY	HLA-C0702	MQAPRAALVFA	9.6e-05	25.818	0.092703	12.265	18338.4	NB	JY alleles
JY	HLA-C0702	PAERQIDL	1.6e-05	45.5	0.016065	75.523	42022.42	NB	JY alleles
JY	HLA-C0702	VLLGESAVGKSSL	9e-06	53.333	0.03036	48.908	36000.57	NB	JY alleles
JY	HLA-C0702	ALQEKLWNV	0.016597	2.212	0.163315	4.314	8541.96	NB	JY alleles
JY	HLA-C0702	FLLETVVRV	0.056673	0.871	0.236318	1.775	3877.21	WB	JY alleles
JY	HLA-C0702	AMTKDNNLL	0.00049	13.476	0.088871	13.168	19114.71	NB	JY alleles
JY	HLA-C0702	PNLRLLDL	5e-06	60	0.017495	72.214	41377.25	NB	JY alleles
JY	HLA-C0702	ALAGWEPMGV	2.8e-05	38.5	0.040857	36.652	32135.43	NB	JY alleles
JY	HLA-C0702	PNGNAFAT	0	100	0.007981	94.414	45863.54	NB	JY alleles
JY	HLA-C0702	KLADFGDAVQL	0.001839	7.294	0.069689	18.923	23523.59	NB	JY alleles
JY	HLA-C0702	TPTPGGLAL	0.021458	1.831	0.137015	6.105	11353.79	WB	JY alleles
JY	HLA-C0702	SLLEKGLDGAKK	9e-06	53.333	0.01627	75.029	41929.32	NB	JY alleles
JY	HLA-C0702	SPRPLTQQNTSC	1.6e-05	45.5	0.021399	63.883	39665.84	NB	JY alleles
JY	HLA-C0702	PGVRAVEL	1.8e-05	44	0.020092	66.534	40230.76	NB	JY alleles
JY	HLA-C0702	VPRVLGSSV	0.00062	12.167	0.084931	14.126	19947.19	NB	JY alleles
JY	HLA-C0702	TPSSFPSSL	0.032769	1.356	0.15377	4.887	9471.3	WB	JY alleles
JY	HLA-C0702	QPADVIKTHM	0.001338	8.481	0.044765	33.173	30804.96	NB	JY alleles
JY	HLA-C0702	RPSSSRSYVTT	3e-06	70	0.01789	71.307	41200.79	NB	JY alleles
JY	HLA-C0702	ILFPGGSVDL	0.003257	5.484	0.173695	3.771	7634.53	NB	JY alleles
JY	HLA-C0702	SPQPAQQKL	0.03575	1.271	0.087371	13.529	19427.47	WB	JY alleles
JY	HLA-C0702	GLFDGAEVVL	0.001148	9.148	0.097429	11.25	17424.25	NB	JY alleles
JY	HLA-C0702	YLLDLHSYLL	0.013248	2.533	0.271205	1.197	2658.19	NB	JY alleles
JY	HLA-C0702	IEHSVEVAHGK	5e-06	60	0.016819	73.767	41680.99	NB	JY alleles
JY	HLA-C0702	GLIEIISNA	0.001178	9.025	0.061462	22.551	25713.55	NB	JY alleles
JY	HLA-C0702	SPEKGRWTEL	0.000653	11.887	0.069721	18.911	23515.45	NB	JY alleles
JY	HLA-C0702	QVRKAVDAL	0.000671	11.752	0.107857	9.421	15565.15	NB	JY alleles
JY	HLA-C0702	APREDPVLL	0.018787	2.008	0.082613	14.735	20453.8	NB	JY alleles
JY	HLA-C0702	ALHDHLATI	0.029874	1.452	0.247523	1.557	3434.53	WB	JY alleles
JY	HLA-C0702	APHPGKRGL	0.012086	2.691	0.059832	23.356	26171.06	NB	JY alleles
JY	HLA-C0702	SPASRQAAAKL	0.000135	22.75	0.047205	31.248	30002.35	NB	JY alleles
JY	HLA-C0702	VLGQILVSV	0.002501	6.262	0.071941	18.075	22957.33	NB	JY alleles
JY	HLA-C0702	FLLDESLESL	0.009851	2.994	0.198792	2.779	5819.05	NB	JY alleles
JY	HLA-C0702	YLSHQDLCV	0.00108	9.426	0.142734	5.651	10672.53	NB	JY alleles
JY	HLA-C0702	TVAEFVAAV	0.007277	3.572	0.221572	2.124	4547.89	NB	JY alleles
JY	HLA-C0702	SPLGSPELCPSAL	1.6e-05	45.5	0.029257	50.487	36432.77	NB	JY alleles
JY	HLA-C0702	TPNGGSTTL	0.026281	1.588	0.111227	8.913	15007.83	WB	JY alleles
JY	HLA-C0702	TILPKVMQV	0.065607	0.771	0.196555	2.853	5961.61	WB	JY alleles
JY	HLA-C0702	YLSDIPLHDA	0.000778	10.961	0.089807	12.944	18922.12	NB	JY alleles
JY	HLA-C0702	ALPEAIAAL	0.070721	0.724	0.316815	0.73	1622.8	WB	JY alleles
JY	HLA-C0702	SLVDSNMLV	0.00441	4.699	0.171404	3.885	7826.14	NB	JY alleles
JY	HLA-C0702	KIRKTIMQL	0.011123	2.821	0.171814	3.865	7791.5	NB	JY alleles
JY	HLA-C0702	KIQEILTQV	0.009552	3.055	0.1135	8.617	14643.23	NB	JY alleles
JY	HLA-C0702	SVDSAPAAV	0.003919	4.994	0.111737	8.846	14925.23	NB	JY alleles
JY	HLA-C0702	FLDNLHINL	0.145679	0.393	0.339254	0.57	1272.99	SB	JY alleles
JY	HLA-C0702	AVLDGADCIML	7.6e-05	28	0.030287	49.007	36029	NB	JY alleles
JY	HLA-C0702	SVTSHIYQV	0.025262	1.632	0.23034	1.905	4136.27	WB	JY alleles
JY	HLA-C0702	SPSPLPVSL	0.142509	0.4	0.158866	4.564	8963.21	SB	JY alleles
JY	HLA-C0702	FEELCADLFERVP	0	100	0.016266	75.039	41931.13	NB	JY alleles
JY	HLA-C0702	KRQEVIYEL	0.821764	0.008	0.558334	0.058	118.95	SB	JY alleles
JY	HLA-C0702	RPAQVSQPF	0.014483	2.408	0.155412	4.783	9304.51	NB	JY alleles
JY	HLA-C0702	SLNHFTHSV	0.040813	1.145	0.269497	1.224	2707.77	WB	JY alleles
JY	HLA-C0702	APMSEPRVL	0.020759	1.873	0.119918	7.855	13660.89	WB	JY alleles
JY	HLA-C0702	NSAHAVSL	0.000726	11.338	0.085045	14.096	19922.61	NB	JY alleles
JY	HLA-C0702	YLYTDSISL	0.191583	0.287	0.475342	0.151	291.98	SB	JY alleles
JY	HLA-C0702	TPRIPSRLL	0.019799	1.935	0.125098	7.275	12916.31	WB	JY alleles
JY	HLA-C0702	ALDGLLQQV	0.011663	2.748	0.09049	12.784	18782.8	NB	JY alleles
JY	HLA-C0702	SYPNVFLVF	0.787794	0.009	0.661842	0.011	38.81	SB	JY alleles
JY	HLA-C0702	SPRPALPALL	0.027665	1.533	0.283453	1.043	2328.27	WB	JY alleles
JY	HLA-C0702	KPQDYKKRLSV	0.000104	25.091	0.03436	43.66	34475.73	NB	JY alleles
JY	HLA-C0702	HPREPLPPIQ	6.7e-05	29.167	0.032952	45.432	35004.95	NB	JY alleles
JY	HLA-C0702	ALADVMSQL	0.068308	0.746	0.224752	2.041	4394.07	WB	JY alleles
JY	HLA-C0702	KESTLHLVLR	3.8e-05	35.25	0.046162	32.024	30342.83	NB	JY alleles
JY	HLA-C0702	SPRSSTVHILSQL	4.4e-05	33.5	0.04878	30.069	29495.39	NB	JY alleles
JY	HLA-C0702	KPSSRKMYL	0.020661	1.879	0.138439	5.98	11180.19	WB	JY alleles
JY	HLA-C0702	PSMVHSSL	6.8e-05	29	0.043956	33.873	31075.79	NB	JY alleles
JY	HLA-C0702	GAQGGRPSL	0.003983	4.956	0.095578	11.636	17776.73	NB	JY alleles
JY	HLA-C0702	QLIDYERQL	0.051663	0.945	0.201446	2.69	5654.33	WB	JY alleles
JY	HLA-C0702	GFPTIYFSPANK	2e-05	42.5	0.039865	37.607	32482.2	NB	JY alleles
JY	HLA-C0702	PQKPHLKL	0.000576	12.574	0.036571	41.067	33660.75	NB	JY alleles
JY	HLA-C0702	SHGTHEYHAETIK	9e-06	53.333	0.028688	51.352	36657.76	NB	JY alleles
JY	HLA-C0702	VPAAASKISM	0.000169	20.87	0.073266	17.618	22630.55	NB	JY alleles
JY	HLA-C0702	SPMPQERGFM	0.000192	19.885	0.101406	10.519	16690.38	NB	JY alleles
JY	HLA-C0702	HPLEVGLAL	0.01835	2.049	0.128585	6.904	12438.07	NB	JY alleles
JY	HLA-C0702	ALQTIQLFL	0.002706	6.007	0.114987	8.431	14409.52	NB	JY alleles
JY	HLA-C0702	VLQYVVPEV	0.007614	3.477	0.147066	5.338	10183.83	NB	JY alleles
JY	HLA-C0702	VILTSSPFL	0.00251	6.251	0.14856	5.235	10020.54	NB	JY alleles
JY	HLA-C0702	LPSSPNLSL	0.02141	1.833	0.137384	6.071	11308.54	WB	JY alleles
JY	HLA-C0702	NMVDIIHSV	0.085735	0.611	0.30998	0.778	1747.36	WB	JY alleles
JY	HLA-C0702	NLLTHIENV	0.004239	4.802	0.139467	5.901	11056.53	NB	JY alleles
JY	HLA-C0702	FPAAPAPKM	0.040674	1.149	0.185382	3.26	6727.68	WB	JY alleles
JY	HLA-C0702	YYVNRDTL	0.116217	0.474	0.403366	0.313	636.16	SB	JY alleles
JY	HLA-C0702	RPYKLQVL	0.009296	3.111	0.14125	5.764	10845.27	NB	JY alleles
JY	HLA-C0702	KARWAAGAL	0.001699	7.554	0.169163	3.997	8018.22	NB	JY alleles
JY	HLA-C0702	TPDPSRSVF	0.083254	0.628	0.163598	4.298	8515.85	WB	JY alleles
JY	HLA-C0702	VPAQARLSAI	7e-05	28.75	0.066127	20.383	24447.88	NB	JY alleles
JY	HLA-C0702	RLYTGMHTV	0.045624	1.049	0.249076	1.532	3377.3	WB	JY alleles
JY	HLA-C0702	MLVEPPVAKV	0.000955	9.986	0.081358	15.072	20733.43	NB	JY alleles
JY	HLA-C0702	LPDNVHYVF	0.054143	0.903	0.208255	2.471	5252.74	WB	JY alleles
JY	HLA-C0702	GSEAQTTKDVPN	0	100	0.006643	95.686	46532.32	NB	JY alleles
JY	HLA-C0702	PASPAHQL	0.000384	14.954	0.030942	48.125	35774.57	NB	JY alleles
JY	HLA-C0702	FLFNTENKLLL	0.003056	5.672	0.159869	4.5	8866.46	NB	JY alleles
JY	HLA-C0702	IPATAAPSL	0.014748	2.384	0.129332	6.829	12337.94	NB	JY alleles
JY	HLA-C0702	QVQAERDAL	0.000158	21.421	0.053615	26.825	27992.06	NB	JY alleles
JY	HLA-C0702	VPYGTPLSV	0.033922	1.321	0.156309	4.726	9214.65	WB	JY alleles
JY	HLA-C0702	APAPAPSWPL	0.001229	8.847	0.102279	10.367	16533.47	NB	JY alleles
JY	HLA-C0702	KPTHVVVTL	0.030195	1.44	0.115731	8.343	14293.99	WB	JY alleles
JY	HLA-C0702	GETLEENEAGD	0	100	0.002991	98.058	48407.79	NB	JY alleles
JY	HLA-C0702	WHWDTTQSLKQ	0.000158	21.421	0.066678	20.143	24302.57	NB	JY alleles
JY	HLA-C0702	AILGPTFTL	0.014823	2.377	0.154004	4.872	9447.35	NB	JY alleles
JY	HLA-C0702	RTGNPTGTYQNG	2e-06	75	0.017656	71.844	41305.21	NB	JY alleles
JY	HLA-C0702	AVDIPHMDIEAL	4.1e-05	34.333	0.039211	38.247	32712.88	NB	JY alleles
JY	HLA-C0702	VLVEITDVDFAA	1e-06	85	0.019907	66.927	40311.38	NB	JY alleles
JY	HLA-C0702	KILETLYTL	0.020155	1.911	0.188338	3.147	6515.92	WB	JY alleles
JY	HLA-C0702	KLADISINYV	0.005887	4.004	0.102858	10.267	16430.22	NB	JY alleles
JY	HLA-C0702	ALADGVPVAL	0.005193	4.305	0.108456	9.327	15464.59	NB	JY alleles
JY	HLA-C0702	IQDKCVPLV	0.00266	6.065	0.116926	8.202	14110.36	NB	JY alleles
JY	HLA-C0702	SPLRGGSSL	0.002261	6.58	0.09334	12.116	18212.45	NB	JY alleles
JY	HLA-C0702	KLDSGKELKI	0.000101	25.364	0.029085	50.748	36500.64	NB	JY alleles
JY	HLA-C0702	YRAPEIML	0.360016	0.129	0.406619	0.302	614.16	SB	JY alleles
JY	HLA-C0702	PGVGKSAL	7e-06	56.667	0.013247	82.404	43323.41	NB	JY alleles
JY	HLA-C0702	TVMDIDTSGTFNV	8e-06	55	0.041132	36.388	32039.97	NB	JY alleles
JY	HLA-C0702	TIAPVTVAV	0.014841	2.375	0.195076	2.903	6057.78	NB	JY alleles
JY	HLA-C0702	LEADVNIKL	0.007989	3.396	0.105103	9.881	16035.93	NB	JY alleles
JY	HLA-C0702	SPTTAFTVL	0.009307	3.108	0.141307	5.76	10838.59	NB	JY alleles
JY	HLA-C0702	DAVEDLESVGKGA	0	100	0.006791	95.59	46457.87	NB	JY alleles
JY	HLA-C0702	LALDLEIATYR	3.5e-05	36	0.038101	39.391	33108.12	NB	JY alleles
JY	HLA-C0702	YVRDCVEAL	0.023613	1.708	0.335974	0.587	1318.98	WB	JY alleles
JY	HLA-C0702	KYPPVNRKY	0.816245	0.008	0.466977	0.162	319.64	SB	JY alleles
JY	HLA-C0702	GPRPGSPSAL	0.020363	1.897	0.148522	5.238	10024.66	WB	JY alleles
JY	HLA-C0702	FIYTGTLNL	0.106796	0.501	0.410472	0.291	589.08	WB	JY alleles
JY	HLA-C0702	HRLPPVTSF	0.933368	0.003	0.531937	0.077	158.28	SB	JY alleles
JY	HLA-C0702	SPMAERSMMSA	7e-06	56.667	0.028784	51.206	36619.71	NB	JY alleles
JY	HLA-C0702	RVLDINPQV	0.016673	2.205	0.142754	5.649	10670.21	NB	JY alleles
JY	HLA-C0702	RQAPKPRKQ	0.002849	5.869	0.046086	32.086	30367.79	NB	JY alleles
JY	HLA-C0702	ALTEIQEFI	0.001468	8.136	0.092361	12.345	18406.39	NB	JY alleles
JY	HLA-C0702	YPQGQAPPL	0.017424	2.135	0.15839	4.594	9009.49	NB	JY alleles
JY	HLA-C0702	QLVEQVEQI	0.003102	5.628	0.071465	18.254	23075.87	NB	JY alleles
JY	HLA-C0702	YLLEKSRAI	0.060401	0.826	0.338839	0.573	1278.72	WB	JY alleles
JY	HLA-C0702	LPARVKAI	0.000197	19.692	0.048339	30.4	29636.47	NB	JY alleles
JY	HLA-C0702	PKPPGRGV	4e-05	34.667	0.014482	79.342	42748.36	NB	JY alleles
JY	HLA-C0702	SPMDTVTEA	0.003283	5.465	0.075156	16.977	22172.48	NB	JY alleles
JY	HLA-C0702	YAIDSVLEV	0.181064	0.306	0.422392	0.26	517.8	SB	JY alleles
JY	HLA-C0702	APSSPRPALP	1.6e-05	45.5	0.018932	68.996	40738.89	NB	JY alleles
JY	HLA-C0702	SLYGGNAVV	0.008447	3.296	0.207861	2.481	5275.18	NB	JY alleles
JY	HLA-C0702	MLNSDIQEV	0.016998	2.174	0.21885	2.195	4683.82	NB	JY alleles
JY	HLA-C0702	ASSPGGVY	0.002232	6.628	0.091523	12.542	18574.03	NB	JY alleles
JY	HLA-C0702	SPALPSGSL	0.007611	3.478	0.125848	7.193	12811.92	NB	JY alleles
JY	HLA-C0702	APLQHRHVL	0.03105	1.41	0.143805	5.568	10549.56	WB	JY alleles
JY	HLA-C0702	IPLLGKSSL	0.001538	7.953	0.072325	17.937	22862.15	NB	JY alleles
JY	HLA-C0702	SPRPPEGGL	0.009844	2.995	0.06485	20.938	24788.03	NB	JY alleles
JY	HLA-C0702	GTRAPPSAV	0.000383	14.969	0.073096	17.675	22672.23	NB	JY alleles
JY	HLA-C0702	PKKVQKSL	6.5e-05	29.5	0.014953	78.205	42531.06	NB	JY alleles
JY	HLA-C0702	RPSLRLQLL	0.015817	2.284	0.152106	4.993	9643.36	NB	JY alleles
JY	HLA-C0702	QPRPVSQQEL	0.014136	2.44	0.139385	5.907	11066.34	NB	JY alleles
JY	HLA-C0702	RPWTVMESL	0.00439	4.711	0.087321	13.541	19437.99	NB	JY alleles
JY	HLA-C0702	VLLTYILLL	0.014338	2.422	0.173659	3.773	7637.51	NB	JY alleles
JY	HLA-C0702	NSVIIVDKNGRL	9e-06	53.333	0.03091	48.168	35786.96	NB	JY alleles
JY	HLA-C0702	LPRKPVAGA	0.000185	20.174	0.048019	30.64	29739.26	NB	JY alleles
JY	HLA-C0702	PDKKKQKL	0.000142	22.312	0.008923	92.45	45398.46	NB	JY alleles
JY	HLA-C0702	TLLESIRQA	0.002612	6.124	0.092263	12.368	18425.91	NB	JY alleles
JY	HLA-C0702	TLAEEVVAL	0.06867	0.743	0.236896	1.762	3853.03	WB	JY alleles
JY	HLA-C0702	SVRYSSSKH	0.000444	14.031	0.069638	18.942	23536.56	NB	JY alleles
JY	HLA-C0702	NLMDDIERA	0.000692	11.594	0.068448	19.418	23841.57	NB	JY alleles
JY	HLA-C0702	SPRSGNPGYIV	3.1e-05	37.333	0.038283	39.193	33042.99	NB	JY alleles
JY	HLA-C0702	VLIDISEKEAV	0.000188	20.043	0.034467	43.527	34435.84	NB	JY alleles
JY	HLA-C0702	EWLVTTVG	4e-06	65	0.011323	87.097	44234.76	NB	JY alleles
JY	HLA-C0702	APRSQQPFVVTF	0.000917	10.193	0.082828	14.678	20406.28	NB	JY alleles
JY	HLA-C0702	SPRDPLGFKVSDL	2.9e-05	38	0.033256	45.049	34890.01	NB	JY alleles
JY	HLA-C0702	SPYAQPSSTF	0.143597	0.398	0.354315	0.496	1081.57	SB	JY alleles
JY	HLA-C0702	SLYEGIDFYT	0.00012	23.786	0.076803	16.447	21780.87	NB	JY alleles
JY	HLA-C0702	RLDKVEAEV	0.001682	7.597	0.069925	18.834	23463.59	NB	JY alleles
JY	HLA-C0702	SIIPYEITL	0.109402	0.493	0.263168	1.323	2899.69	SB	JY alleles
JY	HLA-C0702	TVIKAPTSFGYDK	6e-06	58.333	0.026147	55.25	37679.57	NB	JY alleles
JY	HLA-C0702	APRIALHTAL	0.008784	3.222	0.252711	1.471	3247.05	NB	JY alleles
JY	HLA-C0702	SLIDGIKRA	0.005493	4.175	0.09416	11.932	18051.57	NB	JY alleles
JY	HLA-C0702	APRPASGPIRP	1.5e-05	46	0.020662	65.325	39983.41	NB	JY alleles
JY	HLA-C0702	APTFTGSFL	0.001041	9.595	0.087474	13.504	19405.84	NB	JY alleles
JY	HLA-C0702	QPLKAKTSL	0.002198	6.684	0.041334	36.195	31970.02	NB	JY alleles
JY	HLA-C0702	GDSDDEYDRR	2e-06	75	0.007424	95.179	46140.77	NB	JY alleles
JY	HLA-C0702	LPLPNFSSL	0.025417	1.625	0.16376	4.29	8500.93	WB	JY alleles
JY	HLA-C0702	APWQERSTM	0.005738	4.068	0.087427	13.515	19415.7	NB	JY alleles
JY	HLA-C0702	PTGGGKSL	8e-06	55	0.011742	86.104	44034.67	NB	JY alleles
JY	HLA-C0702	KLLGSMEQV	0.001621	7.748	0.083465	14.511	20266.12	NB	JY alleles
JY	HLA-C0702	SPRSGNPGYI	0.000706	11.489	0.109727	9.129	15253.38	NB	JY alleles
JY	HLA-C0702	FLLAEDTKV	0.001489	8.08	0.104808	9.931	16087.2	NB	JY alleles
JY	HLA-C0702	SLAESLDQA	0.000429	14.262	0.064371	21.161	24916.82	NB	JY alleles
JY	HLA-C0702	DSGHLHPL	8.8e-05	26.6	0.042012	35.574	31736.35	NB	JY alleles
JY	HLA-C0702	RPILIIITL	0.016112	2.257	0.08669	13.693	19571.15	NB	JY alleles
JY	HLA-C0702	FLFGSIRGA	0.003371	5.4	0.182033	3.389	6975.93	NB	JY alleles
JY	HLA-C0702	KPADVIGKSM	0.001366	8.407	0.069527	18.984	23564.84	NB	JY alleles
JY	HLA-C0702	SIAPILAEA	0.004917	4.424	0.133387	6.433	11808.33	NB	JY alleles
JY	HLA-C0702	TPDAMKAAM	0.005019	4.38	0.095829	11.584	17728.52	NB	JY alleles
JY	HLA-C0702	NPDAALRAL	0.009181	3.136	0.110009	9.085	15206.91	NB	JY alleles
JY	HLA-C0702	ALAPTPSAV	0.014663	2.391	0.155977	4.747	9247.81	NB	JY alleles
JY	HLA-C0702	VDEVGGEALG	0	100	0.007907	94.568	45900.29	NB	JY alleles
JY	HLA-C0702	IADSEESEAYKSL	7.9e-05	27.625	0.050588	28.803	28924.01	NB	JY alleles
JY	HLA-C0702	APSPRPLSL	0.161151	0.355	0.17445	3.734	7572.42	SB	JY alleles
JY	HLA-C0702	YQDPSVLYI	0.305858	0.166	0.38563	0.374	770.74	SB	JY alleles
JY	HLA-C0702	NLAKCIVSV	0.002023	6.975	0.122385	7.574	13301.07	NB	JY alleles
JY	HLA-C0702	YLNLISTSV	0.011516	2.768	0.22981	1.917	4160.06	NB	JY alleles
JY	HLA-C0702	LQAPELANV	0.00191	7.171	0.120024	7.843	13645.23	NB	JY alleles
JY	HLA-C0702	SPNVSGSL	0.000999	9.786	0.063803	21.433	25070.42	NB	JY alleles
JY	HLA-C0702	RLIAQRYLL	0.010804	2.865	0.237132	1.757	3843.21	NB	JY alleles
JY	HLA-C0702	HLMEIQVNGGTV	3.7e-05	35.5	0.048781	30.068	29495.09	NB	JY alleles
JY	HLA-C0702	ALQEELQLC	9.7e-05	25.727	0.034324	43.705	34489.16	NB	JY alleles
JY	HLA-C0702	SPLRTKLTSAL	0.00133	8.503	0.137381	6.072	11308.91	NB	JY alleles
JY	HLA-C0702	GTYIKDDTIFIKV	3e-06	70	0.029734	49.78	36245.22	NB	JY alleles
JY	HLA-C0702	APRPPATVT	0.000618	12.185	0.041604	35.94	31876.76	NB	JY alleles
JY	HLA-C0702	SPSGSKMQL	0.019449	1.96	0.093732	12.024	18135.36	WB	JY alleles
JY	HLA-C0702	SPLPSRTGSL	0.000824	10.707	0.10602	9.725	15877.62	NB	JY alleles
JY	HLA-C0702	KMLSGVGGFVL	8.3e-05	27.125	0.064463	21.117	24892.02	NB	JY alleles
JY	HLA-C0702	RPDGSKSKLYI	6.5e-05	29.5	0.031075	47.944	35723.13	NB	JY alleles
JY	HLA-C0702	RPFEKSRL	0.001913	7.166	0.065849	20.503	24521.53	NB	JY alleles
JY	HLA-C0702	KPQSVTVRL	0.013785	2.473	0.087158	13.58	19472.29	NB	JY alleles
JY	HLA-C0702	DTVVALHALSRYG	1e-06	85	0.015636	76.558	42217.91	NB	JY alleles
JY	HLA-C0702	LLAGITGTEV	8.4e-05	27	0.058599	23.994	26522.54	NB	JY alleles
JY	HLA-C0702	IVAEPGAVL	0.027827	1.527	0.23807	1.736	3804.4	WB	JY alleles
JY	HLA-C0702	LPAPNHDTL	0.022075	1.794	0.17488	3.712	7537.27	WB	JY alleles
JY	HLA-C0702	ALYGHTQAV	0.089661	0.588	0.36478	0.453	965.78	WB	JY alleles
JY	HLA-C0702	VPNQSSESL	0.00818	3.354	0.098849	10.962	17158.59	NB	JY alleles
JY	HLA-C0702	MESLLLPVL	0.001512	8.019	0.142992	5.631	10642.77	NB	JY alleles
JY	HLA-C0702	YALDLSTFL	0.09367	0.567	0.366654	0.446	946.4	WB	JY alleles
JY	HLA-C0702	RPKSGGSGHAV	5.9e-05	30.5	0.029303	50.417	36414.64	NB	JY alleles
JY	HLA-C0702	ALSSLAVVV	0.000612	12.241	0.088219	13.325	19250.04	NB	JY alleles
JY	HLA-C0702	ILEPFLPAV	0.017688	2.11	0.177482	3.582	7328.03	NB	JY alleles
JY	HLA-C0702	ILLDRLLYL	0.236066	0.226	0.447685	0.192	393.83	SB	JY alleles
JY	HLA-C0702	PRTERPAL	0.000429	14.262	0.043662	34.127	31174.79	NB	JY alleles
JY	HLA-C0702	LPSKVPTTL	0.034976	1.291	0.131806	6.584	12012.06	WB	JY alleles
JY	HLA-C0702	APKAPAATSIL	0.00023	18.531	0.060324	23.101	26032.1	NB	JY alleles
JY	HLA-C0702	AVGYVDDTQFVRF	2.2e-05	41.5	0.047566	30.98	29885.38	NB	JY alleles
JY	HLA-C0702	SPSPSPSSL	0.101075	0.53	0.156967	4.684	9149.28	WB	JY alleles
JY	HLA-C0702	ALPDILTSI	0.054342	0.9	0.240106	1.692	3721.51	WB	JY alleles
JY	HLA-C0702	YPDDRTSRTL	0.027889	1.524	0.122985	7.505	13215	WB	JY alleles
JY	HLA-C0702	YLLEQDFPG	5e-06	60	0.04891	29.973	29453.93	NB	JY alleles
JY	HLA-C0702	APSETQFSHL	0.000138	22.562	0.045962	32.187	30408.57	NB	JY alleles
JY	HLA-C0702	VYPERSTSY	0.872109	0.005	0.621749	0.026	59.89	SB	JY alleles
JY	HLA-C0702	RLQDAIAKV	0.009966	2.978	0.1545	4.841	9396.78	NB	JY alleles
JY	HLA-C0702	YLTGYNFTL	0.130472	0.434	0.455586	0.178	361.56	SB	JY alleles
JY	HLA-C0702	YLLDIGCGTGL	0.000475	13.655	0.064913	20.91	24771.13	NB	JY alleles
JY	HLA-C0702	RPLNSHATL	0.007955	3.403	0.127429	7.02	12594.62	NB	JY alleles
JY	HLA-C0702	KPKGPTSAEL	0.001927	7.141	0.060727	22.901	25918.85	NB	JY alleles
JY	HLA-C0702	GLVGIIVGT	8e-06	55	0.016349	74.846	41893.48	NB	JY alleles
JY	HLA-C0702	KIFDEILVNA	0.000216	18.969	0.053783	26.725	27941.22	NB	JY alleles
JY	HLA-C0702	ILLEHIIMC	0.002282	6.545	0.071485	18.247	23070.88	NB	JY alleles
JY	HLA-C0702	ATREAGSAL	0.007956	3.403	0.168146	4.052	8106.94	NB	JY alleles
JY	HLA-C0702	RPRAPIIAV	0.010058	2.966	0.142164	5.694	10738.55	NB	JY alleles
JY	HLA-C0702	APRAGSQVV	0.001084	9.41	0.079736	15.548	21100.51	NB	JY alleles
JY	HLA-C0702	YRKPTYESY	0.904996	0.004	0.648646	0.015	44.77	SB	JY alleles
JY	HLA-C0702	TPLARIVAF	0.019102	1.984	0.147706	5.294	10113.55	WB	JY alleles
JY	HLA-C0702	RPDDKRILEF	0.011615	2.755	0.080398	15.354	20949.91	NB	JY alleles
JY	HLA-C0702	APKEQNLITL	0.00058	12.537	0.063411	21.62	25176.98	NB	JY alleles
JY	HLA-C0702	KPYQGVGSSSM	0.000428	14.277	0.05235	27.622	28377.82	NB	JY alleles
JY	HLA-C0702	PGRKGISL	3.5e-05	36	0.020535	65.594	40038.4	NB	JY alleles
JY	HLA-C0702	PHAPGVQM	0.001243	8.799	0.054882	26.076	27610.94	NB	JY alleles
JY	HLA-C0702	LPRLQISTSL	0.005714	4.079	0.218939	2.193	4679.31	NB	JY alleles
JY	HLA-C0702	GPQATRGQM	0.000263	17.543	0.047645	30.921	29859.86	NB	JY alleles
JY	HLA-C0702	RPFGSISRIYL	0.000515	13.179	0.074514	17.193	22327.02	NB	JY alleles
JY	HLA-C0702	PSVKGRAQL	7e-05	28.75	0.037435	40.116	33347.56	NB	JY alleles
JY	HLA-C0702	PSQSRNKETL	1.3e-05	48	0.027633	52.957	37078.6	NB	JY alleles
JY	HLA-C0702	KLLEVSDDPQV	6.6e-05	29.333	0.02822	52.064	36843.86	NB	JY alleles
JY	HLA-C0702	GPMKGGSFGG	0	100	0.010438	89.194	44660.34	NB	JY alleles
JY	HLA-C0702	PSGPGPEL	0.000114	24.25	0.021972	62.787	39420.69	NB	JY alleles
JY	HLA-C0702	VPMTSRLGL	0.001777	7.402	0.110757	8.974	15084.34	NB	JY alleles
JY	HLA-C0702	WELEKKSAVA	4e-06	65	0.03027	49.031	36035.64	NB	JY alleles
JY	HLA-C0702	IGGGIGGGSS	0	100	0.009044	92.198	45339.07	NB	JY alleles
JY	HLA-C0702	ENAGEDPGLA	4e-06	65	0.010488	89.076	44636.21	NB	JY alleles
JY	HLA-C0702	ALYDPINPDRETL	0.000752	11.143	0.084647	14.201	20008.58	NB	JY alleles
JY	HLA-C0702	RPGIGATH	0.000715	11.421	0.056711	25.038	27069.9	NB	JY alleles
JY	HLA-C0702	AVMGIVSEV	0.016833	2.19	0.195583	2.886	6024.64	NB	JY alleles
JY	HLA-C0702	LPAPCTPLSL	0.001462	8.152	0.13158	6.606	12041.47	NB	JY alleles
JY	HLA-C0702	IIFETPLRV	0.046678	1.03	0.212671	2.356	5007.67	WB	JY alleles
JY	HLA-C0702	RLQEVTHSV	0.028797	1.49	0.222858	2.09	4485.05	WB	JY alleles
JY	HLA-C0702	STSSEPAAKPEVD	0	100	0.01188	85.777	43968.97	NB	JY alleles
JY	HLA-C0702	KPGGAHSL	8e-04	10.84	0.046449	31.809	30248.76	NB	JY alleles
JY	HLA-C0702	SPTARPDL	0.000139	22.5	0.03667	40.956	33624.74	NB	JY alleles
JY	HLA-C0702	LPKATILDL	0.002699	6.016	0.105764	9.768	15921.65	NB	JY alleles
JY	HLA-C0702	LPNASADSL	0.00182	7.328	0.101043	10.582	16756.06	NB	JY alleles
JY	HLA-C0702	ALASVAYQV	0.004163	4.848	0.112242	8.781	14843.91	NB	JY alleles
JY	HLA-C0702	ISSLLEEQFQQGK	1e-06	85	0.014499	79.301	42740.5	NB	JY alleles
JY	HLA-C0702	YLMEVTHDL	0.196924	0.278	0.496222	0.116	232.94	SB	JY alleles
JY	HLA-C0702	LPWGGGTAL	0.008997	3.176	0.134127	6.366	11714.16	NB	JY alleles
JY	HLA-C0702	PSGKRALI	3e-06	70	0.014143	80.165	42905.46	NB	JY alleles
JY	HLA-C0702	AAYSAPFAV	0.020544	1.886	0.255347	1.426	3155.75	WB	JY alleles
JY	HLA-C0702	APITDPQQL	0.015095	2.351	0.056424	25.2	27154.09	NB	JY alleles
JY	HLA-C0702	KVLGKIEKV	0.00434	4.741	0.084703	14.186	19996.47	NB	JY alleles
JY	HLA-C0702	ETEQLKKLGD	0	100	0.004408	97.138	47671.29	NB	JY alleles
JY	HLA-C0702	RPFHGISTVSL	0.000565	12.676	0.082439	14.781	20492.34	NB	JY alleles
JY	HLA-C0702	FYQEHPDL	0.169228	0.335	0.365976	0.449	953.37	SB	JY alleles
JY	HLA-C0702	SPATPFQSV	0.014854	2.374	0.117843	8.094	13971.05	NB	JY alleles
JY	HLA-C0702	SLPEFQESV	0.041751	1.123	0.256532	1.406	3115.54	WB	JY alleles
JY	HLA-C0702	GGGGLGSGGSI	1e-06	85	0.00993	90.35	44906.5	NB	JY alleles
JY	HLA-C0702	RLDIIETNV	0.000887	10.359	0.05642	25.203	27155.28	NB	JY alleles
JY	HLA-C0702	TPRGTTKVVSI	4.6e-05	33	0.034043	44.057	34594.17	NB	JY alleles
JY	HLA-C0702	KVLERVNAV	0.011104	2.824	0.201826	2.677	5631.13	NB	JY alleles
JY	HLA-C0702	VLLFEADTITL	0.000308	16.409	0.064917	20.909	24770.06	NB	JY alleles
JY	HLA-C0702	AAVAAALARLLAA	1e-06	85	0.021323	64.028	39698.47	NB	JY alleles
JY	HLA-C0702	FIFEKILQL	0.579142	0.049	0.538912	0.069	146.77	SB	JY alleles
JY	HLA-C0702	SPVFKTVL	0.000759	11.09	0.06635	20.286	24388.97	NB	JY alleles
JY	HLA-C0702	LPSEQNKGASL	0.000124	23.5	0.038424	39.04	32992.61	NB	JY alleles
JY	HLA-C0702	HLVDEPQNLIK	5.1e-05	32	0.024933	57.372	38177.78	NB	JY alleles
JY	HLA-C0702	LLQDKQFEL	0.082147	0.636	0.289217	0.978	2187.5	WB	JY alleles
JY	HLA-C0702	RLASTLVHL	0.021154	1.849	0.221975	2.113	4528.1	WB	JY alleles
JY	HLA-C0702	VVKPPGSS	8.3e-05	27.125	0.021829	63.06	39481.73	NB	JY alleles
JY	HLA-C0702	LPRNIGNAGM	0.000511	13.226	0.140834	5.796	10894.2	NB	JY alleles
JY	HLA-C0702	PGSRKMVV	4e-06	65	0.013605	81.509	43155.93	NB	JY alleles
JY	HLA-C0702	LLDVAPLSL	0.031874	1.384	0.196034	2.871	5995.32	WB	JY alleles
JY	HLA-C0702	DLPGITKV	0.000206	19.346	0.027015	53.897	37327.38	NB	JY alleles
JY	HLA-C0702	ALMDGGMDL	0.011844	2.724	0.192763	2.98	6211.3	NB	JY alleles
JY	HLA-C0702	PLGYEIQL	1.1e-05	50	0.015291	77.39	42375.82	NB	JY alleles
JY	HLA-C0702	IPIFTDVAL	0.001007	9.75	0.100424	10.689	16868.66	NB	JY alleles
JY	HLA-C0702	VPETAPAAIPETK	1e-06	85	0.014797	78.582	42602.93	NB	JY alleles
JY	HLA-C0702	KDDLADYGGYDGG	0	100	0.007382	95.206	46161.76	NB	JY alleles
JY	HLA-C0702	RPKKPGQS	2.3e-05	41	0.014554	79.168	42715.07	NB	JY alleles
JY	HLA-C0702	AAEEEPKPKK	2e-05	42.5	0.009937	90.336	44903.11	NB	JY alleles
JY	HLA-C0702	RPLGQRARL	0.001773	7.409	0.073103	17.673	22670.5	NB	JY alleles
JY	HLA-C0702	SPRNLQPQRAAL	0.000141	22.375	0.05877	23.906	26473.51	NB	JY alleles
JY	HLA-C0702	ADKMDMSL	5e-05	32.2	0.027358	53.375	37189.09	NB	JY alleles
JY	HLA-C0702	DFTPAVHA	6.1e-05	30.167	0.024612	57.933	38310.6	NB	JY alleles
JY	HLA-C0702	SSPDSAEDVR	8.9e-05	26.5	0.030651	48.517	35887.4	NB	JY alleles
JY	HLA-C0702	PSAGKAML	1.2e-05	49	0.016666	74.118	41750.05	NB	JY alleles
JY	HLA-C0702	LLDESFLEL	0.099357	0.538	0.287514	0.995	2228.18	WB	JY alleles
JY	HLA-C0702	TDGEDADYTH	9e-06	53.333	0.011988	85.521	43917.62	NB	JY alleles
JY	HLA-C0702	TPAAVRELVL	0.000201	19.538	0.078601	15.881	21361.23	NB	JY alleles
JY	HLA-C0702	LVVDNGSGM	0.002965	5.759	0.145623	5.437	10344.08	NB	JY alleles
JY	HLA-C0702	LPQPMTSAM	0.017086	2.166	0.193485	2.956	6162.96	NB	JY alleles
JY	HLA-C0702	SVLGSLSSV	0.002999	5.726	0.131984	6.566	11988.95	NB	JY alleles
JY	HLA-C0702	SPFHRNLFL	0.026334	1.586	0.214701	2.303	4898.88	WB	JY alleles
JY	HLA-C0702	LVISEEEFI	4.8e-05	32.6	0.055603	25.665	27396.37	NB	JY alleles
JY	HLA-C0702	FGNEVIPVTVTVK	7e-06	56.667	0.039325	38.133	32672.55	NB	JY alleles
JY	HLA-C0702	IRPGTAFEL	0.790114	0.009	0.656045	0.013	41.33	SB	JY alleles
JY	HLA-C0702	GLFPTSHSV	0.023105	1.736	0.175144	3.699	7515.77	WB	JY alleles
JY	HLA-C0702	SLYREILFL	0.052322	0.934	0.296112	0.909	2030.25	WB	JY alleles
JY	HLA-C0702	FYRTLITLL	0.453695	0.09	0.605993	0.029	71.03	SB	JY alleles
JY	HLA-C0702	AYAGTGIQY	0.499931	0.074	0.400789	0.322	654.15	SB	JY alleles
JY	HLA-C0702	KDATNVGDEGGFA	0	100	0.009783	90.657	44977.97	NB	JY alleles
JY	HLA-C0702	VPRSSSMVL	0.016488	2.222	0.195416	2.891	6035.54	NB	JY alleles
JY	HLA-C0702	FLAEGLRNENL	0.002326	6.479	0.115666	8.351	14304.04	NB	JY alleles
JY	HLA-C0702	FIWKSGGDLTL	0.001432	8.231	0.106608	9.625	15776.91	NB	JY alleles
JY	HLA-C0702	APAQVALSV	0.002014	6.99	0.077253	16.303	21675.07	NB	JY alleles
JY	HLA-C0702	ALFQPHLINV	0.000906	10.254	0.10986	9.109	15231.45	NB	JY alleles
JY	HLA-C0702	SPNKHNRL	0.002231	6.63	0.062789	21.918	25346.98	NB	JY alleles
JY	HLA-C0702	RIPLSGRNPL	0.000196	19.731	0.09614	11.519	17668.96	NB	JY alleles
JY	HLA-C0702	AMLKEVCTA	0.000165	21.053	0.067826	19.669	24002.56	NB	JY alleles
JY	HLA-C0702	SPSPGSGSF	0.03381	1.324	0.166302	4.152	8270.32	WB	JY alleles
JY	HLA-C0702	SPIQKPQGL	0.032629	1.361	0.087544	13.487	19391.14	WB	JY alleles
JY	HLA-C0702	LLLSAEPVPA	2e-06	75	0.030368	48.898	35997.46	NB	JY alleles
JY	HLA-C0702	KPSESIYSAL	0.000334	15.855	0.070587	18.585	23296.14	NB	JY alleles
JY	HLA-C0702	SPREGSSLHKL	0.000412	14.523	0.039291	38.167	32684.56	NB	JY alleles
JY	HLA-C0702	SLTSWTNDQGAR	2e-06	75	0.022312	62.137	39275.95	NB	JY alleles
JY	HLA-C0702	VPQPAAAAI	0.001583	7.842	0.097128	11.313	17481.09	NB	JY alleles
JY	HLA-C0702	QVRAQTAEL	0.001754	7.443	0.133712	6.404	11766.88	NB	JY alleles
JY	HLA-C0702	EPEEFDSDTLREF	3.2e-05	37	0.027531	53.112	37119.54	NB	JY alleles
JY	HLA-C0702	FLYDTHQNL	0.471527	0.082	0.573812	0.047	100.61	SB	JY alleles
JY	HLA-C0702	FDSDAASQRMEP	1e-06	85	0.023855	59.256	38625.69	NB	JY alleles
JY	HLA-C0702	GLVAGGIIGA	2e-06	75	0.014482	79.342	42748.36	NB	JY alleles
JY	HLA-C0702	EAILDIITSRSN	0	100	0.009871	90.473	44935.18	NB	JY alleles
JY	HLA-C0702	KLTESNQKL	0.019048	1.988	0.138573	5.969	11164	WB	JY alleles
JY	HLA-C0702	TLADLRVLFGI	1.2e-05	49	0.036905	40.698	33539.34	NB	JY alleles
JY	HLA-C0702	YPATVHGALL	0.000974	9.9	0.158115	4.612	9036.33	NB	JY alleles
JY	HLA-C0702	YLYEHNFAF	0.499606	0.074	0.642114	0.017	48.05	SB	JY alleles
JY	HLA-C0702	SMMDVDHQI	0.038634	1.198	0.23941	1.706	3749.64	WB	JY alleles
JY	HLA-C0702	GLYEFPLNKV	0.00073	11.308	0.082885	14.663	20393.69	NB	JY alleles
JY	HLA-C0702	PKTTALEL	5.8e-05	30.667	0.026439	54.773	37560.72	NB	JY alleles
JY	HLA-C0702	ALLEMDARL	0.001184	9	0.088888	13.164	19111.2	NB	JY alleles
JY	HLA-C0702	VATWFNQPAR	4.2e-05	34	0.061182	22.684	25791.55	NB	JY alleles
JY	HLA-C0702	VRPASTGGLS	5.5e-05	31.2	0.073561	17.517	22558.44	NB	JY alleles
JY	HLA-C0702	YIAEAVASI	0.018925	1.997	0.267711	1.255	2760.6	WB	JY alleles
JY	HLA-C0702	IPKSKFLAL	0.060346	0.826	0.221917	2.115	4530.94	WB	JY alleles
JY	HLA-C0702	IPNNVKTAV	0.002185	6.706	0.094022	11.961	18078.55	NB	JY alleles
JY	HLA-C0702	LPRKHIQGL	0.012547	2.628	0.146096	5.404	10291.28	NB	JY alleles
JY	HLA-C0702	AARSPPSAV	0.007925	3.41	0.132771	6.489	11887.29	NB	JY alleles
JY	HLA-C0702	SPRSGGLQT	0.000144	22.188	0.037379	40.178	33367.76	NB	JY alleles
JY	HLA-C0702	APYRDLPASL	0.0196	1.949	0.20236	2.66	5598.69	WB	JY alleles
JY	HLA-C0702	GLADMTAEL	0.013046	2.561	0.208319	2.469	5249.1	NB	JY alleles
JY	HLA-C0702	YYTDFLITL	0.894677	0.005	0.696046	0.009	26.81	SB	JY alleles
JY	HLA-C0702	APNNGQNKSL	0.000127	23.286	0.032052	46.599	35347.5	NB	JY alleles
JY	HLA-C0702	NQAIAIPVT	0.000112	24.417	0.057242	24.744	26914.83	NB	JY alleles
JY	HLA-C0702	APNPAKATV	0.006325	3.867	0.071931	18.079	22959.81	NB	JY alleles
JY	HLA-C0702	YYVTIIDAPGH	0.000525	13.06	0.093567	12.062	18167.76	NB	JY alleles
JY	HLA-C0702	SPASPLKEL	0.03278	1.356	0.115278	8.397	14364.22	WB	JY alleles
JY	HLA-C0702	GPNGVGKSTL	0.000184	20.217	0.030906	48.174	35788.5	NB	JY alleles
JY	HLA-C0702	SLDAIVASV	0.009117	3.15	0.142373	5.678	10714.3	NB	JY alleles
JY	HLA-C0702	VLQQHLETL	0.036248	1.258	0.231702	1.875	4075.77	WB	JY alleles
JY	HLA-C0702	SPDLGKNLQTL	0.000362	15.345	0.03693	40.671	33530.26	NB	JY alleles
JY	HLA-C0702	RPSGPGPEL	0.049277	0.985	0.122007	7.617	13355.58	WB	JY alleles
JY	HLA-C0702	VVKNVGLTL	0.025357	1.628	0.215054	2.294	4880.2	WB	JY alleles
JY	HLA-C0702	SPVSNSVSL	0.013481	2.502	0.14163	5.735	10800.77	NB	JY alleles
JY	HLA-C0702	LLDTVTMQV	0.008319	3.324	0.143219	5.613	10616.67	NB	JY alleles
JY	HLA-C0702	APASAVSGL	0.001596	7.809	0.079359	15.659	21186.76	NB	JY alleles
JY	HLA-C0702	IPASTGAAKAVGK	2e-06	75	0.018172	70.659	41075.25	NB	JY alleles
JY	HLA-C0702	SPEEATPSSRPN	0	100	0.010513	89.017	44624.12	NB	JY alleles
JY	HLA-C0702	GTVFTTVEDLGSK	1e-06	85	0.016165	75.282	41976.97	NB	JY alleles
JY	HLA-C0702	APFVSKSSM	0.002814	5.903	0.087611	13.471	19377.09	NB	JY alleles
JY	HLA-C0702	ALLQGAIESV	5.8e-05	30.667	0.035529	42.255	34042.4	NB	JY alleles
JY	HLA-C0702	SVIDIINGEA	0.000306	16.455	0.051122	28.438	28757.37	NB	JY alleles
JY	HLA-C0702	SMWGSAVYL	0.057537	0.861	0.345869	0.537	1185.06	WB	JY alleles
JY	HLA-C0702	SPSSKYVK	4e-05	34.667	0.021124	64.409	39784.05	NB	JY alleles
JY	HLA-C0702	SPVSGSSPF	0.007354	3.548	0.147116	5.334	10178.33	NB	JY alleles
JY	HLA-C0702	TPRPGAGL	0.000853	10.547	0.04465	33.272	30843.3	NB	JY alleles
JY	HLA-C0702	SPTLRQLDL	0.001155	9.119	0.078133	16.02	21469.67	NB	JY alleles
JY	HLA-C0702	YAFLGAKFKTSAQ	3e-06	70	0.041621	35.925	31870.9	NB	JY alleles
JY	HLA-C0702	TPHFSGLAA	0.000293	16.75	0.078693	15.854	21339.97	NB	JY alleles
JY	HLA-C0702	LQNTAEIQHCLVN	0	100	0.023416	60.025	38809.59	NB	JY alleles
JY	HLA-C0702	LSHETVTIELK	3.1e-05	37.333	0.044023	33.815	31053.27	NB	JY alleles
JY	HLA-C0702	ALVVQVAEA	7.2e-05	28.5	0.043043	34.663	31384.28	NB	JY alleles
JY	HLA-C0702	GLAPGTAYL	0.034255	1.311	0.238462	1.727	3788.3	WB	JY alleles
JY	HLA-C0702	LDISEHTL	0.000242	18.156	0.032948	45.437	35006.46	NB	JY alleles
JY	HLA-C0702	APAPGTPAA	0.001782	7.394	0.066834	20.075	24261.59	NB	JY alleles
JY	HLA-C0702	EPISPGSTL	0.007664	3.466	0.067214	19.916	24162.03	NB	JY alleles
JY	HLA-C0702	DYNIQKESTLHLV	1e-05	51.667	0.038699	38.761	32894.59	NB	JY alleles
JY	HLA-C0702	APARPGPAA	0.000479	13.607	0.05273	27.378	28261.37	NB	JY alleles
JY	HLA-C0702	VQIGDIVTV	0.016921	2.182	0.165483	4.196	8343.92	NB	JY alleles
JY	HLA-C0702	GLLPEPNILQL	0.001138	9.189	0.069933	18.831	23461.56	NB	JY alleles
JY	HLA-C0702	AVLGLVWLL	0.002887	5.833	0.10466	9.956	16112.98	NB	JY alleles
JY	HLA-C0702	FLLDGFPRTV	0.008752	3.229	0.202595	2.652	5584.47	NB	JY alleles
JY	HLA-C0702	NYGGGPGY	0.004522	4.632	0.098353	11.058	17250.91	NB	JY alleles
JY	HLA-C0702	ALAGHQDGITFI	0.000153	21.684	0.050554	28.826	28934.66	NB	JY alleles
JY	HLA-C0702	QPREEPGAL	0.009864	2.992	0.070819	18.498	23237.72	NB	JY alleles
JY	HLA-C0702	HIIENIVAV	0.028183	1.513	0.244622	1.605	3544.04	WB	JY alleles
JY	HLA-C0702	SIISNLITV	0.013169	2.544	0.202647	2.65	5581.33	NB	JY alleles
JY	HLA-C0702	MLLEEEYYL	0.019591	1.95	0.241216	1.671	3677.08	WB	JY alleles
JY	HLA-C0702	SPSSDSLLF	0.012738	2.603	0.129129	6.85	12365.07	NB	JY alleles
JY	HLA-C0702	SPALLPPL	0.000301	16.568	0.0673	19.882	24139.55	NB	JY alleles
JY	HLA-C0702	FLPESVAVV	0.068414	0.745	0.394202	0.345	702.47	WB	JY alleles
JY	HLA-C0702	MPGPVSSTL	0.031026	1.411	0.16794	4.063	8125.03	WB	JY alleles
JY	HLA-C0702	KPAEAPRLQL	0.002416	6.367	0.061223	22.664	25780.11	NB	JY alleles
JY	HLA-C0702	SPRGTGSGAL	0.000679	11.692	0.112384	8.762	14821.11	NB	JY alleles
JY	HLA-C0702	QSVAVPTSVV	1.8e-05	44	0.043819	33.991	31121.88	NB	JY alleles
JY	HLA-C0702	VIIVDKNGRLV	1.5e-05	46	0.029726	49.792	36248.36	NB	JY alleles
JY	HLA-C0702	DLLIAYYDVDYEK	1.6e-05	45.5	0.026132	55.276	37685.7	NB	JY alleles
JY	HLA-C0702	GLAEVAAAV	0.000676	11.714	0.102314	10.361	16527.21	NB	JY alleles
JY	HLA-C0702	GLYPVTLVGV	0.000151	21.789	0.081814	14.945	20631.39	NB	JY alleles
JY	HLA-C0702	EGEWIVDPERSL	2.9e-05	38	0.025892	55.696	37783.67	NB	JY alleles
JY	HLA-C0702	TLADVSLAV	0.013899	2.462	0.209723	2.433	5169.97	NB	JY alleles
JY	HLA-C0702	AEGLTLAQV	4.4e-05	33.5	0.02916	50.634	36471.02	NB	JY alleles
JY	HLA-C0702	VPYSTSASL	0.022392	1.776	0.171396	3.886	7826.82	WB	JY alleles
JY	HLA-C0702	RLMDDTSIAAA	2.9e-05	38	0.046262	31.947	30310.01	NB	JY alleles
JY	HLA-C0702	VRFDLPTEY	0.942422	0.002	0.608598	0.029	69.05	SB	JY alleles
JY	HLA-C0702	VPNAYDKTAL	9.3e-05	26.1	0.05342	26.94	28051.17	NB	JY alleles
JY	HLA-C0702	LPKETCLITF	0.000641	11.977	0.09294	12.209	18291.44	NB	JY alleles
JY	HLA-C0702	GVSTPLQGGS	0	100	0.009343	91.574	45192.61	NB	JY alleles
JY	HLA-C0702	KQVAPEKPVKK	0.000371	15.182	0.023267	60.31	38872.18	NB	JY alleles
JY	HLA-C0702	YLHDQNPDA	0.00226	6.581	0.10594	9.739	15891.36	NB	JY alleles
JY	HLA-C0702	APGSAAPAA	3.9e-05	35	0.027364	53.366	37186.67	NB	JY alleles
JY	HLA-C0702	EDIEIIPIQEEEE	0	100	0.004214	97.264	47771.47	NB	JY alleles
JY	HLA-C0702	GLYTGEVTEI	0.000195	19.769	0.068645	19.339	23790.81	NB	JY alleles
JY	HLA-C0702	AEPPPPPEPARI	0.000108	24.75	0.022926	60.962	39015.89	NB	JY alleles
JY	HLA-C0702	APAAALAAA	0.000179	20.435	0.061293	22.631	25760.6	NB	JY alleles
JY	HLA-C0702	SPNSKVNT	2.7e-05	39	0.014192	80.042	42882.72	NB	JY alleles
JY	HLA-C0702	TPTPAGPTI	0.006768	3.73	0.080067	15.451	21025.08	NB	JY alleles
JY	HLA-C0702	IVDNTTMQL	0.076617	0.676	0.226229	2.003	4324.41	WB	JY alleles
JY	HLA-C0702	FLQPELVKL	0.235361	0.227	0.342747	0.553	1225.78	SB	JY alleles
JY	HLA-C0702	KLSDLQTQL	0.071438	0.717	0.187285	3.187	6590.58	WB	JY alleles
JY	HLA-C0702	FLFVDPELVSA	0.000242	18.156	0.060558	22.981	25966.28	NB	JY alleles
JY	HLA-C0702	FIFPASNVYL	0.02206	1.795	0.370631	0.43	906.54	WB	JY alleles
JY	HLA-C0702	PRSSTVHIL	0.063439	0.791	0.239299	1.709	3754.15	WB	JY alleles
JY	HLA-C0702	PVNYYVDTAVR	1.8e-05	44	0.029997	49.413	36142.24	NB	JY alleles
JY	HLA-C0702	YPNNKAAKTQL	0.001153	9.127	0.064974	20.884	24754.78	NB	JY alleles
JY	HLA-C0702	SPRTSGVL	0.002168	6.734	0.06375	21.458	25084.79	NB	JY alleles
JY	HLA-C0702	FLDITNPKA	0.001382	8.364	0.075983	16.711	21974.97	NB	JY alleles
JY	HLA-C0702	TPQERQGFGEL	9.7e-05	25.727	0.047669	30.903	29852.1	NB	JY alleles
JY	HLA-C0702	MPRVKVQSV	0.015588	2.305	0.164583	4.245	8425.58	NB	JY alleles
JY	HLA-C0702	SPGPRLQEL	0.041235	1.135	0.123513	7.448	13139.72	WB	JY alleles
JY	HLA-C0702	SPYQNIKIL	0.032518	1.364	0.159694	4.511	8883.26	WB	JY alleles
JY	HLA-C0702	SPLQAPTPL	0.006139	3.925	0.091909	12.451	18496.62	NB	JY alleles
JY	HLA-C0702	GPAPAGEQL	0.007415	3.529	0.066996	20.005	24219.1	NB	JY alleles
JY	HLA-C0702	HLYTSLPSL	0.1184	0.468	0.341182	0.561	1246.71	SB	JY alleles
JY	HLA-C0702	ILTSYINEL	0.069017	0.74	0.333599	0.599	1353.31	WB	JY alleles
JY	HLA-C0702	TMIVSLAAV	0.000381	15	0.148324	5.252	10046.16	NB	JY alleles
JY	HLA-C0702	GLLGGTQPVI	9e-06	53.333	0.030538	48.669	35931.29	NB	JY alleles
JY	HLA-C0702	TPNKSGKTTL	0.000616	12.204	0.046133	32.047	30352.36	NB	JY alleles
JY	HLA-C0702	ILLDERGQIKL	0.001522	7.993	0.042821	34.855	31459.76	NB	JY alleles
JY	HLA-C0702	SLDHKLAEV	0.009333	3.103	0.142127	5.697	10742.85	NB	JY alleles
JY	HLA-C0702	APRAGTPGF	0.003362	5.406	0.093557	12.065	18169.73	NB	JY alleles
JY	HLA-C0702	PNLRGSGV	1e-06	85	0.009337	91.587	45195.55	NB	JY alleles
JY	HLA-C0702	PRLPQRNL	0.000608	12.278	0.034178	43.888	34543.67	NB	JY alleles
JY	HLA-C0702	GLAPAEVVVATV	1.1e-05	50	0.033797	44.367	34686.37	NB	JY alleles
JY	HLA-C0702	AVSEGRLSL	0.017707	2.109	0.168353	4.041	8088.8	NB	JY alleles
JY	HLA-C0702	LPSTEDVYD	0	100	0.011346	87.043	44223.75	NB	JY alleles
JY	HLA-C0702	APARAVSAV	0.000688	11.624	0.081679	14.98	20661.55	NB	JY alleles
JY	HLA-C0702	ILLEHGADPNL	0.000486	13.524	0.065535	20.64	24604.98	NB	JY alleles
JY	HLA-C0702	PDTITEWK	0	100	0.005575	96.38	47073.15	NB	JY alleles
JY	HLA-C0702	VAPPKAHEV	0.114359	0.479	0.270067	1.215	2691.12	SB	JY alleles
JY	HLA-C0702	GLLDSPTSI	0.004421	4.693	0.090669	12.742	18746.46	NB	JY alleles
JY	HLA-C0702	VLTSVTEAL	0.007398	3.535	0.195249	2.897	6046.45	NB	JY alleles
JY	HLA-C0702	IPSNACSSL	0.001699	7.554	0.121829	7.637	13381.32	NB	JY alleles
JY	HLA-C0702	QLQEELEKV	0.000978	9.882	0.047195	31.256	30005.58	NB	JY alleles
JY	HLA-C0702	DIAALVVD	0	100	0.005433	96.472	47145.52	NB	JY alleles
JY	HLA-C0702	FDSDAASPREE	1e-06	85	0.008685	92.946	45515.52	NB	JY alleles
JY	HLA-C0702	TLSDFLTEI	0.036803	1.244	0.23792	1.739	3810.58	WB	JY alleles
JY	HLA-C0702	RVWDAEHPGL	0.000828	10.685	0.09177	12.484	18524.46	NB	JY alleles
JY	HLA-C0702	LLGDPMANV	0.006761	3.732	0.09837	11.054	17247.74	NB	JY alleles
JY	HLA-C0702	PEHSPAKTSAVSN	0	100	0.009217	91.837	45254.26	NB	JY alleles
JY	HLA-C0702	GTAPPTLAL	0.044534	1.068	0.195864	2.876	6006.35	WB	JY alleles
JY	HLA-C0702	RVADFGSATF	0.002737	5.976	0.177734	3.57	7308.08	NB	JY alleles
JY	HLA-C0702	HWPFMVVNDAGR	6e-06	58.333	0.027274	53.503	37222.9	NB	JY alleles
JY	HLA-C0702	SPKFSELVM	0.006461	3.825	0.130505	6.713	12182.35	NB	JY alleles
JY	HLA-C0702	PRSPDHVL	0.000801	10.834	0.048632	30.18	29542.66	NB	JY alleles
JY	HLA-C0702	VMADGVAPVF	0.006473	3.821	0.197666	2.816	5890.38	NB	JY alleles
JY	HLA-C0702	FLASVVDPRVASA	3.8e-05	35.25	0.060256	23.136	26051.27	NB	JY alleles
JY	HLA-C0702	IRPPTRTA	0.009083	3.157	0.131795	6.585	12013.49	NB	JY alleles
JY	HLA-C0702	MMLMSTATAFYR	7e-06	56.667	0.07494	17.049	22224.35	NB	JY alleles
JY	HLA-C0702	YLVAEKVTV	0.007232	3.586	0.158156	4.609	9032.33	NB	JY alleles
JY	HLA-C0702	APSIFGGTDM	6.3e-05	29.833	0.054277	26.434	27792.27	NB	JY alleles
JY	HLA-C0702	IYDTKLGTD	0.000163	21.158	0.052224	27.703	28416.53	NB	JY alleles
JY	HLA-C0702	VAGLAVLAV	0.000312	16.318	0.090637	12.75	18752.95	NB	JY alleles
JY	HLA-C0702	IPQQPPGSL	0.025515	1.621	0.108871	9.263	15395.31	WB	JY alleles
JY	HLA-C0702	SPSKSPSL	0.004121	4.873	0.069298	19.075	23623.3	NB	JY alleles
JY	HLA-C0702	AIFSAIIFL	0.011206	2.81	0.139416	5.905	11062.63	NB	JY alleles
JY	HLA-C0702	ILDKKVEK	0.000133	22.875	0.023895	59.186	38608.95	NB	JY alleles
JY	HLA-C0702	LAKLIAQA	2.9e-05	38	0.030885	48.202	35796.65	NB	JY alleles
JY	HLA-C0702	NEPTAAAIA	2.8e-05	38.5	0.042795	34.877	31468.61	NB	JY alleles
JY	HLA-C0702	SPRDITTIKL	0.009085	3.157	0.131215	6.642	12089.12	NB	JY alleles
JY	HLA-C0702	VLIEYNFSI	0.015586	2.306	0.246575	1.572	3469.94	NB	JY alleles
JY	HLA-C0702	FDLDGPKV	3.9e-05	35	0.020887	64.862	39886.19	NB	JY alleles
JY	HLA-C0702	AMINRFQFV	0.021112	1.851	0.328277	0.641	1433.53	WB	JY alleles
JY	HLA-C0702	LGDLVKSVDPT	0	100	0.011489	86.704	44155.38	NB	JY alleles
JY	HLA-C0702	AALVIDNGSG	0	100	0.009534	91.176	45099.32	NB	JY alleles
JY	HLA-C0702	RPAQNNATF	0.009483	3.07	0.150115	5.129	9853.35	NB	JY alleles
JY	HLA-C0702	RPILPVGPAQSSL	4.7e-05	32.8	0.044543	33.365	30879.03	NB	JY alleles
JY	HLA-C0702	PALLENLKLRKQ	0	100	0.007083	95.401	46311.32	NB	JY alleles
JY	HLA-C0702	SQLPAETL	0.001783	7.392	0.060955	22.792	25854.99	NB	JY alleles
JY	HLA-C0702	FLYIGIITI	0.022133	1.791	0.173487	3.782	7651.73	WB	JY alleles
JY	HLA-C0702	LPKSPNPSF	0.046526	1.033	0.140544	5.818	10928.44	WB	JY alleles
JY	HLA-C0702	IEQEKRSEIS	2e-06	75	0.013098	82.776	43393.32	NB	JY alleles
JY	HLA-C0702	TPRVPDNSLL	0.006515	3.808	0.143434	5.597	10592	NB	JY alleles
JY	HLA-C0702	VLQPFLPSI	0.031607	1.392	0.232725	1.853	4030.9	WB	JY alleles
JY	HLA-C0702	FLFDSTLTA	0.053797	0.909	0.335364	0.59	1327.71	WB	JY alleles
JY	HLA-C0702	APRAPRALAA	0.000731	11.301	0.107369	9.497	15647.55	NB	JY alleles
JY	HLA-C0702	APALPGRTV	0.003877	5.024	0.079358	15.659	21186.99	NB	JY alleles
JY	HLA-C0702	GGGLGSGGSIRSS	0	100	0.006048	96.073	46832.84	NB	JY alleles
JY	HLA-C0702	SPKKPGREI	0.009851	2.994	0.075222	16.955	22156.65	NB	JY alleles
JY	HLA-C0702	FPELPKSAL	0.018928	1.996	0.12316	7.486	13190	WB	JY alleles
JY	HLA-C0702	APKPRLNQL	0.085467	0.612	0.135595	6.233	11529.58	WB	JY alleles
JY	HLA-C0702	NIESVMDPIDVK	9e-06	53.333	0.02001	66.708	40266.48	NB	JY alleles
JY	HLA-C0702	APSPAPKQSF	0.008272	3.334	0.079756	15.542	21095.94	NB	JY alleles
JY	HLA-C0702	SLLALIEMV	0.00059	12.444	0.085167	14.064	19896.32	NB	JY alleles
JY	HLA-C0702	RPNTPKTLL	0.019978	1.923	0.105347	9.839	15993.65	WB	JY alleles
JY	HLA-C0702	ALADFAELL	0.017205	2.155	0.223125	2.084	4472.11	NB	JY alleles
JY	HLA-C0702	FLNEAVDYV	0.034271	1.31	0.315292	0.74	1649.77	WB	JY alleles
JY	HLA-C0702	LPTSLNAL	0.000171	20.783	0.059524	23.515	26258.42	NB	JY alleles
JY	HLA-C0702	LPTGDRTGL	0.000302	16.545	0.050575	28.812	28928.07	NB	JY alleles
JY	HLA-C0702	GPREAVSGL	0.001504	8.04	0.066938	20.03	24234.3	NB	JY alleles
JY	HLA-C0702	LQKLDTAYDDLGN	0	100	0.013405	82.009	43249.41	NB	JY alleles
JY	HLA-C0702	KPTASPSSI	0.000862	10.497	0.060423	23.05	26004.23	NB	JY alleles
JY	HLA-C0702	NVRPPNTAL	0.060293	0.827	0.222245	2.106	4514.89	WB	JY alleles
JY	HLA-C0702	RPKEGTSTL	0.065962	0.768	0.157122	4.675	9133.94	WB	JY alleles
JY	HLA-C0702	TVIDEVRTGTY	0.003512	5.295	0.101716	10.465	16634.5	NB	JY alleles
JY	HLA-C0702	MIAHITGL	0.000193	19.846	0.08032	15.377	20967.6	NB	JY alleles
JY	HLA-C0702	ALADVATVL	0.039673	1.173	0.222077	2.111	4523.11	WB	JY alleles
JY	HLA-C0702	SPSEGTPTV	0.011135	2.82	0.09389	11.988	18104.38	NB	JY alleles
JY	HLA-C0702	EYLKDPTQPIL	0.009654	3.033	0.117259	8.163	14059.61	NB	JY alleles
JY	HLA-C0702	SPALASYEF	0.019013	1.99	0.158292	4.6	9019.05	WB	JY alleles
JY	HLA-C0702	SPLLKSGPF	0.001316	8.551	0.102889	10.262	16424.71	NB	JY alleles
JY	HLA-C0702	PKDNRLYL	0.000251	17.886	0.039201	38.257	32716.41	NB	JY alleles
JY	HLA-C0702	RPSYHRQM	0.015926	2.274	0.197125	2.834	5924.96	NB	JY alleles
JY	HLA-C0702	YLINEIDRI	0.009427	3.082	0.176223	3.645	7428.54	NB	JY alleles
JY	HLA-C0702	IPASQRAVT	3.8e-05	35.25	0.042612	35.037	31530.98	NB	JY alleles
JY	HLA-C0702	APEVTREEL	0.000967	9.932	0.05068	28.74	28895.24	NB	JY alleles
JY	HLA-C0702	LPSTEDVYDCRVE	0	100	0.010306	89.507	44724.18	NB	JY alleles
JY	HLA-C0702	LLYEITAYL	0.073358	0.7	0.369271	0.435	919.98	WB	JY alleles
JY	HLA-C0702	RPENVHGGIL	0.000122	23.643	0.072056	18.032	22928.79	NB	JY alleles
JY	HLA-C0702	FLMPATVFM	0.192859	0.285	0.53409	0.074	154.63	SB	JY alleles
JY	HLA-C0702	ALLGAGCDPEL	4.8e-05	32.6	0.036988	40.607	33509.23	NB	JY alleles
JY	HLA-C0702	VVLNATWLV	0.001496	8.061	0.144498	5.515	10470.76	NB	JY alleles
JY	HLA-C0702	APDGRTCVDVD	1e-06	85	0.009797	90.628	44971.18	NB	JY alleles
JY	HLA-C0702	APVPYLMGL	0.013158	2.546	0.111716	8.849	14928.62	NB	JY alleles
JY	HLA-C0702	ALFGTILEL	0.13883	0.411	0.294424	0.926	2067.67	SB	JY alleles
JY	HLA-C0702	KPINVRVTTM	0.000654	11.88	0.092826	12.236	18314.01	NB	JY alleles
JY	HLA-C0702	ALGGAPYQV	0.00336	5.408	0.071184	18.36	23146.14	NB	JY alleles
JY	HLA-C0702	SPMPGTLTA	0.007316	3.56	0.112701	8.721	14770.37	NB	JY alleles
JY	HLA-C0702	VVALVHAV	0.000158	21.421	0.048403	30.352	29615.95	NB	JY alleles
JY	HLA-C0702	VPKDNSGTM	0.009809	2.999	0.143517	5.591	10582.49	NB	JY alleles
JY	HLA-C0702	VAAPLGPLL	0.041072	1.139	0.251364	1.494	3294.72	WB	JY alleles
JY	HLA-C0702	TEAPLNPK	1.5e-05	46	0.017043	73.252	41580.09	NB	JY alleles
JY	HLA-C0702	LPCGASVIL	0.000599	12.361	0.076886	16.421	21761.31	NB	JY alleles
JY	HLA-C0702	SVGTQPPAV	0.001609	7.777	0.081112	15.144	20788.69	NB	JY alleles
JY	HLA-C0702	KNLQTVNVDEN	0	100	0.006487	95.788	46610.93	NB	JY alleles
JY	HLA-C0702	SPPGVGPEEEEG	3e-06	70	0.009557	91.128	45088.1	NB	JY alleles
JY	HLA-C0702	ALSPNNHEV	0.015471	2.316	0.158842	4.566	8965.54	NB	JY alleles
JY	HLA-C0702	YRGQPGNAY	0.716758	0.02	0.57123	0.049	103.46	SB	JY alleles
JY	HLA-C0702	APDFPAQVL	0.023102	1.736	0.082966	14.642	20375.83	WB	JY alleles
JY	HLA-C0702	QLCEPLPSL	0.009502	3.066	0.112885	8.697	14740.99	NB	JY alleles
JY	HLA-C0702	ALLEDLGKASGL	8e-06	55	0.023945	59.098	38588.09	NB	JY alleles
JY	HLA-C0702	FPSIVGRPRHQGV	1.9e-05	43	0.048592	30.21	29555.46	NB	JY alleles
JY	HLA-C0702	APGEPGSAF	0.017409	2.136	0.088628	13.226	19165.04	NB	JY alleles
JY	HLA-C0702	APLGGPLSL	0.02602	1.598	0.094564	11.848	17972.83	WB	JY alleles
JY	HLA-C0702	KDPADETEAD	0	100	0.004772	96.901	47483.91	NB	JY alleles
JY	HLA-C0702	LPSSIRTKAL	0.000563	12.694	0.078922	15.787	21287.16	NB	JY alleles
JY	HLA-C0702	LFGEVHKA	0.000119	23.857	0.035976	41.741	33878.17	NB	JY alleles
JY	HLA-C0702	KLMNVDPDSVVL	0.000234	18.406	0.067254	19.9	24151.57	NB	JY alleles
JY	HLA-C0702	FYVEHPEV	0.093633	0.567	0.345011	0.542	1196.12	WB	JY alleles
JY	HLA-C0702	SMSSAIASV	0.007467	3.513	0.218433	2.206	4705	NB	JY alleles
JY	HLA-C0702	KLGPAGTTI	0.004082	4.896	0.093555	12.065	18170.13	NB	JY alleles
JY	HLA-C0702	NPRFQEADSPTL	3.3e-05	36.667	0.052173	27.736	28432.21	NB	JY alleles
JY	HLA-C0702	FLQEATLYL	0.2127	0.252	0.492225	0.121	243.23	SB	JY alleles
JY	HLA-C0702	SPMSVNAV	0.000181	20.348	0.053901	26.656	27905.56	NB	JY alleles
JY	HLA-C0702	VRSPHPYQL	0.960046	0.002	0.66033	0.012	39.45	SB	JY alleles
JY	HLA-C0702	RVKYNLNSL	0.005844	4.023	0.213793	2.327	4947.24	NB	JY alleles
JY	HLA-C0702	SLAQYLINA	0.000733	11.286	0.08638	13.767	19636.9	NB	JY alleles
JY	HLA-C0702	RPQSGRVL	0.007909	3.413	0.128564	6.906	12440.89	NB	JY alleles
JY	HLA-C0702	SPKTVASSL	0.023446	1.717	0.131043	6.659	12111.64	WB	JY alleles
JY	HLA-C0702	PRPASGPIR	0.00033	15.927	0.052504	27.523	28330.57	NB	JY alleles
JY	HLA-C0702	TLLEDGTFKV	0.000183	20.261	0.048086	30.59	29717.71	NB	JY alleles
JY	HLA-C0702	PNVGKSSI	2e-06	75	0.009531	91.182	45100.78	NB	JY alleles
JY	HLA-C0702	ILYGEVEKL	0.075844	0.682	0.222705	2.094	4492.48	WB	JY alleles
JY	HLA-C0702	AVSKARAKVTM	5.9e-05	30.5	0.047816	30.793	29804.66	NB	JY alleles
JY	HLA-C0702	PRPASGPIRP	4e-06	65	0.0143	79.781	42832.63	NB	JY alleles
JY	HLA-C0702	FVRKAVRAI	0.00393	4.987	0.217791	2.223	4737.8	NB	JY alleles
JY	HLA-C0702	VPRTIGAEL	0.0132	2.54	0.138125	6.004	11218.24	NB	JY alleles
JY	HLA-C0702	LVCSVTDFYPAQI	1e-06	85	0.03096	48.101	35767.6	NB	JY alleles
JY	HLA-C0702	ILFHETLYQKAD	1e-06	85	0.020732	65.176	39953.15	NB	JY alleles
JY	HLA-C0702	APRGGAQTPL	0.000878	10.409	0.093374	12.108	18205.74	NB	JY alleles
JY	HLA-C0702	SLASLLVSV	0.006745	3.737	0.154993	4.81	9346.79	NB	JY alleles
JY	HLA-C0702	APSPSSSRSSF	0.000962	9.955	0.04229	35.325	31641.04	NB	JY alleles
JY	HLA-C0702	TPRPVTEPLL	0.005406	4.212	0.165314	4.205	8359.19	NB	JY alleles
JY	HLA-C0702	APSDNRVTSF	0.006795	3.721	0.092424	12.33	18393.84	NB	JY alleles
JY	HLA-C0702	VDTSSEITTKDLK	0	100	0.011256	87.256	44266.84	NB	JY alleles
JY	HLA-C0702	LPLGPNKAL	0.005573	4.14	0.08131	15.086	20744.21	NB	JY alleles
JY	HLA-C0702	LPRKDYESL	0.001721	7.5	0.093276	12.131	18225.05	NB	JY alleles
JY	HLA-C0702	LYDTHQNL	0.211795	0.253	0.305471	0.814	1834.72	SB	JY alleles
JY	HLA-C0702	GMFEAGDRQVTL	0.000438	14.123	0.100986	10.592	16766.4	NB	JY alleles
JY	HLA-C0702	LLFGAIVSA	0.000761	11.075	0.092678	12.271	18343.36	NB	JY alleles
JY	HLA-C0702	APPGVRGAL	0.002871	5.848	0.107973	9.402	15545.63	NB	JY alleles
JY	HLA-C0702	GMMSTVTEV	0.005671	4.097	0.187251	3.188	6593	NB	JY alleles
JY	HLA-C0702	ALSGVLEVV	0.000949	10.017	0.0917	12.5	18538.49	NB	JY alleles
JY	HLA-C0702	LAGSEYLKL	0.001593	7.817	0.111919	8.823	14895.88	NB	JY alleles
JY	HLA-C0702	SPYPTTSSL	0.148739	0.385	0.223678	2.069	4445.43	SB	JY alleles
JY	HLA-C0702	SPHAVDGNTVEL	0.000359	15.4	0.068097	19.56	23932.29	NB	JY alleles
JY	HLA-C0702	SPLASRQNTL	0.00082	10.729	0.071223	18.346	23136.37	NB	JY alleles
JY	HLA-C0702	SPRSPTQHCL	0.022488	1.771	0.192051	3.004	6259.33	WB	JY alleles
JY	HLA-C0702	SLVNQVPKI	0.01156	2.762	0.12725	7.04	12619.03	NB	JY alleles
JY	HLA-C0702	IPMEDRHNI	0.001239	8.813	0.074603	17.163	22305.54	NB	JY alleles
JY	HLA-C0702	GLDTTSTEL	0.008962	3.184	0.090323	12.823	18816.77	NB	JY alleles
JY	HLA-C0702	PTSERKVSL	0.000902	10.276	0.051624	28.094	28601.6	NB	JY alleles
JY	HLA-C0702	GHAAEYGAEALER	4e-06	65	0.024207	58.64	38478.85	NB	JY alleles
JY	HLA-C0702	SHLPSDFTPAVH	0.000728	11.323	0.089775	12.952	18928.66	NB	JY alleles
JY	HLA-C0702	RDIDTLRD	1e-06	85	0.007053	95.42	46326.35	NB	JY alleles
JY	HLA-C0702	RPFADLLGTAF	0.000497	13.393	0.076801	16.448	21781.33	NB	JY alleles
JY	HLA-C0702	GPNAISVSL	0.012084	2.691	0.091262	12.603	18626.56	NB	JY alleles
JY	HLA-C0702	MPLAEAGAL	0.000563	12.694	0.100808	10.622	16798.72	NB	JY alleles
JY	HLA-C0702	ALMAHAMEEV	7.8e-05	27.75	0.080317	15.377	20968.28	NB	JY alleles
JY	HLA-C0702	KKSDPVVSY	0.494866	0.075	0.240992	1.675	3686	SB	JY alleles
JY	HLA-C0702	RPQPPPDPL	0.01817	2.066	0.086056	13.845	19705.86	NB	JY alleles
JY	HLA-C0702	VAKAVTQAL	0.043603	1.084	0.27588	1.136	2527.08	WB	JY alleles
JY	HLA-C0702	KLVKEVIAV	0.002481	6.287	0.099437	10.86	17049.77	NB	JY alleles
JY	HLA-C0702	SLNKQIETV	0.008903	3.196	0.119733	7.876	13688.26	NB	JY alleles
JY	HLA-C0702	ALWDPGPEAA	0.000217	18.938	0.041155	36.366	32031.99	NB	JY alleles
JY	HLA-C0702	ALLQQVHSA	0.001515	8.011	0.068244	19.501	23894.26	NB	JY alleles
JY	HLA-C0702	QLDDLKVEL	0.045376	1.053	0.109675	9.137	15261.97	WB	JY alleles
JY	HLA-C0702	LLSKFYEL	0.001624	7.74	0.109514	9.162	15288.58	NB	JY alleles
JY	HLA-C0702	RPYSRKLEA	0.009719	3.019	0.11046	9.015	15132.89	NB	JY alleles
JY	HLA-C0702	RSWTAVDTAAQIS	0	100	0.017935	71.203	41180.73	NB	JY alleles
JY	HLA-C0702	IRPEHVLRL	0.945351	0.002	0.71343	0.009	22.21	SB	JY alleles
JY	HLA-C0702	VLFEGRTVQL	0.019375	1.965	0.210305	2.418	5137.52	WB	JY alleles
JY	HLA-C0702	SPREPLEPLNF	0.002198	6.684	0.052854	27.298	28223.48	NB	JY alleles
JY	HLA-C0702	GTGSSPRGPGCSL	1.5e-05	46	0.033717	44.468	34716.42	NB	JY alleles
JY	HLA-C0702	FLGTFILKV	0.009887	2.989	0.141815	5.721	10779.18	NB	JY alleles
JY	HLA-C0702	VARVPGSQL	0.022394	1.776	0.187074	3.195	6605.64	WB	JY alleles
JY	HLA-C0702	PGPEKMAL	9.9e-05	25.545	0.021928	62.871	39439.46	NB	JY alleles
JY	HLA-C0702	QLIPALAKV	0.00518	4.31	0.124029	7.391	13066.57	NB	JY alleles
JY	HLA-C0702	SPDELKRMSV	0.000539	12.917	0.044241	33.626	30980.1	NB	JY alleles
JY	HLA-C0702	SPSPGSSL	0.004014	4.937	0.072313	17.942	22865.11	NB	JY alleles
JY	HLA-C0702	RVQKVRELEL	0.000279	17.086	0.090476	12.787	18785.64	NB	JY alleles
JY	HLA-C0702	KVRYPDRITL	0.082581	0.633	0.224136	2.057	4423.46	WB	JY alleles
JY	HLA-C0702	SPTLQRNAL	0.004738	4.502	0.108447	9.329	15466.1	NB	JY alleles
JY	HLA-C0702	TMMLDILEV	0.003246	5.493	0.201031	2.704	5679.78	NB	JY alleles
JY	HLA-C0702	APSSSFAAAL	8.1e-05	27.375	0.076484	16.55	21856.16	NB	JY alleles
JY	HLA-C0702	GVYGDVHRV	0.004961	4.405	0.097894	11.153	17336.8	NB	JY alleles
JY	HLA-C0702	HLLERVDQV	0.01918	1.979	0.158692	4.575	8980.1	WB	JY alleles
JY	HLA-C0702	AAAPPAPAA	0.003916	4.996	0.098514	11.024	17220.89	NB	JY alleles
JY	HLA-C0702	SETVFLPREDHLF	2.8e-05	38.5	0.046034	32.128	30384.89	NB	JY alleles
JY	HLA-C0702	ADEKAAAESDLK	0	100	0.010158	89.858	44795.86	NB	JY alleles
JY	HLA-C0702	SPDSQVKEAL	0.00087	10.453	0.041148	36.373	32034.41	NB	JY alleles
JY	HLA-C0702	LPGGPTLTF	0.026608	1.575	0.117797	8.1	13978.01	WB	JY alleles
JY	HLA-C0702	DSQETAVAIASRL	5e-06	60	0.027089	53.785	37297.49	NB	JY alleles
JY	HLA-C0702	FAMPYFIQV	0.145962	0.392	0.431948	0.233	466.94	SB	JY alleles
JY	HLA-C0702	PAENKSVL	2.4e-05	40.5	0.020446	65.783	40076.97	NB	JY alleles
JY	HLA-C0702	AQADVAVLV	0.007802	3.436	0.150508	5.102	9811.55	NB	JY alleles
JY	HLA-C0702	GMYSAEELKKLSV	1e-05	51.667	0.044191	33.67	30996.87	NB	JY alleles
JY	HLA-C0702	AIDLATEEV	0.000479	13.607	0.053756	26.741	27949.38	NB	JY alleles
JY	HLA-C0702	GLIDFAIQL	0.075946	0.681	0.176692	3.622	7390.94	WB	JY alleles
JY	HLA-C0702	HYKPTPLYF	0.950979	0.002	0.67653	0.01	33.11	SB	JY alleles
JY	HLA-C0702	SPRTAVAPSAV	2.7e-05	39	0.040098	37.382	32400.42	NB	JY alleles
JY	HLA-C0702	IISKIENHEG	1e-06	85	0.013966	80.607	42987.69	NB	JY alleles
JY	HLA-C0702	FLSNANPSL	0.086898	0.602	0.389707	0.36	737.48	WB	JY alleles
JY	HLA-C0702	FMDSVIFTL	0.282766	0.184	0.477241	0.148	286.04	SB	JY alleles
JY	HLA-C0702	KLLFWVTEV	0.001716	7.512	0.128956	6.867	12388.24	NB	JY alleles
JY	HLA-C0702	SLINQMTQV	0.019603	1.949	0.186	3.236	6682.85	WB	JY alleles
JY	HLA-C0702	NPALRKDAL	0.001477	8.112	0.083128	14.6	20340.15	NB	JY alleles
JY	HLA-C0702	FLWQEGHSAFA	0.000405	14.631	0.097788	11.176	17356.7	NB	JY alleles
JY	HLA-C0702	GLVPFLVSV	0.005792	4.045	0.105217	9.861	16016.17	NB	JY alleles
JY	HLA-C0702	ALFSKAEEQLL	0.000441	14.077	0.063782	21.443	25076.12	NB	JY alleles
JY	HLA-C0702	YPSLPTPLL	0.059719	0.834	0.2058	2.545	5394.14	WB	JY alleles
JY	HLA-C0702	AKFEELNMDLFR	2.9e-05	38	0.037501	40.044	33323.76	NB	JY alleles
JY	HLA-C0702	KPKSVSKKL	0.014799	2.379	0.068679	19.325	23782.06	NB	JY alleles
JY	HLA-C0702	LPSSVISAI	0.001838	7.296	0.119213	7.935	13765.49	NB	JY alleles
JY	HLA-C0702	ITGFSDDVPMVIA	1e-06	85	0.024244	58.576	38463.44	NB	JY alleles
JY	HLA-C0702	ILLGYEIQM	0.017331	2.143	0.175299	3.691	7503.18	NB	JY alleles
JY	HLA-C0702	LLFDHLEPIEL	0.020088	1.915	0.18206	3.388	6973.9	WB	JY alleles
JY	HLA-C0702	SPITLQAL	0.000863	10.492	0.068161	19.534	23915.72	NB	JY alleles
JY	HLA-C0702	LQPELVKL	0.008311	3.325	0.107447	9.484	15634.34	NB	JY alleles
JY	HLA-C0702	RTRNIVTGL	0.007306	3.563	0.174419	3.735	7574.96	NB	JY alleles
JY	HLA-C0702	SPASKAARESL	0.00019	19.962	0.045132	32.864	30682.88	NB	JY alleles
JY	HLA-C0702	SLVIPEKFQHIL	3.2e-05	37	0.052922	27.254	28202.72	NB	JY alleles
JY	HLA-C0702	VLQDTVEQL	0.049421	0.983	0.192776	2.979	6210.43	WB	JY alleles
JY	HLA-C0702	RPFLLRRI	0.00047	13.714	0.064551	21.075	24868.34	NB	JY alleles
JY	HLA-C0702	SPRLAAQKL	0.012979	2.57	0.112767	8.712	14759.83	NB	JY alleles
JY	HLA-C0702	TIPDFIFANV	0.000478	13.619	0.141579	5.739	10806.73	NB	JY alleles
JY	HLA-C0702	LLLPGLETV	0.006601	3.782	0.141531	5.743	10812.35	NB	JY alleles
JY	HLA-C0702	GGGSGGGFSAS	0	100	0.006753	95.615	46476.96	NB	JY alleles
JY	HLA-C0702	IPVVGSVL	0.000431	14.231	0.064106	21.288	24988.37	NB	JY alleles
JY	HLA-C0702	ALYEGYATV	0.035444	1.279	0.242225	1.651	3637.16	WB	JY alleles
JY	HLA-C0702	TPRSGGHLM	0.012081	2.692	0.131561	6.608	12043.95	NB	JY alleles
JY	HLA-C0702	LPAHPGAEV	0.002341	6.46	0.096029	11.542	17690.2	NB	JY alleles
JY	HLA-C0702	AIAPCEVTV	0.001567	7.881	0.078746	15.839	21327.74	NB	JY alleles
JY	HLA-C0702	VPASQKLRQL	0.000756	11.113	0.070885	18.473	23221.14	NB	JY alleles
JY	HLA-C0702	APQPHRHVL	0.094174	0.565	0.185543	3.254	6715.97	WB	JY alleles
JY	HLA-C0702	RPRDLPAIQPR	9.8e-05	25.636	0.028683	51.36	36659.74	NB	JY alleles
JY	HLA-C0702	PSLIRAGSRV	1e-06	85	0.019243	68.336	40602.03	NB	JY alleles
JY	HLA-C0702	LPRNADIDQVASL	2.6e-05	39.5	0.045522	32.546	30553.69	NB	JY alleles
JY	HLA-C0702	HPRLSLHRPAL	0.000576	12.574	0.082606	14.737	20455.35	NB	JY alleles
JY	HLA-C0702	LPSGQRAGFL	2.7e-05	39	0.053077	27.155	28155.47	NB	JY alleles
JY	HLA-C0702	AICPNNHEV	0.001152	9.131	0.083781	14.428	20196.94	NB	JY alleles
JY	HLA-C0702	SPSKTRGQIQVIL	0.00013	23.071	0.064152	21.266	24975.93	NB	JY alleles
JY	HLA-C0702	VLLSIYPRV	0.003724	5.137	0.120008	7.844	13647.59	NB	JY alleles
JY	HLA-C0702	LPEKNRQML	0.001407	8.298	0.082477	14.771	20483.93	NB	JY alleles
JY	HLA-C0702	FPGKLEVV	0.00059	12.444	0.061477	22.543	25709.37	NB	JY alleles
JY	HLA-C0702	PNFPRSTV	2.5e-05	40	0.021137	64.384	39778.45	NB	JY alleles
JY	HLA-C0702	KDYIALNEDLRS	0	100	0.014372	79.607	42799.28	NB	JY alleles
JY	HLA-C0702	VPNWHRDL	0.000346	15.636	0.070148	18.75	23407.05	NB	JY alleles
JY	HLA-C0702	APGPPLGSM	0.005581	4.136	0.078902	15.793	21291.77	NB	JY alleles
JY	HLA-C0702	GPRLPGSSSA	0.000186	20.13	0.046146	32.037	30348.1	NB	JY alleles
JY	HLA-C0702	RPVGGGPSA	0.000902	10.276	0.05212	27.77	28448.53	NB	JY alleles
JY	HLA-C0702	PAVHASLDK	5e-06	60	0.018108	70.806	41103.71	NB	JY alleles
JY	HLA-C0702	ALLGRLAEL	0.023782	1.699	0.218297	2.209	4711.93	WB	JY alleles
JY	HLA-C0702	RPAPPLRPSA	0.000474	13.667	0.06212	22.237	25531.12	NB	JY alleles
JY	HLA-C0702	ALTNLVFAL	0.008156	3.359	0.193967	2.94	6130.91	NB	JY alleles
JY	HLA-C0702	SPFRSGTPM	0.005113	4.339	0.152177	4.988	9635.96	NB	JY alleles
JY	HLA-C0702	DNDTESTAL	0.001361	8.42	0.043862	33.954	31107.41	NB	JY alleles
JY	HLA-C0702	SPRDPVLTL	0.140492	0.406	0.180087	3.463	7124.37	SB	JY alleles
JY	HLA-C0702	VLDEGLTSV	0.040591	1.151	0.169056	4.003	8027.51	WB	JY alleles
JY	HLA-C0702	APIYPGFPK	0.00022	18.844	0.049935	29.256	29129.1	NB	JY alleles
JY	HLA-C0702	YRVNGQYIM	0.647247	0.034	0.692651	0.009	27.81	SB	JY alleles
JY	HLA-C0702	LSDLHAHK	5.5e-05	31.2	0.032878	45.525	35033	NB	JY alleles
JY	HLA-C0702	APAAQFMAH	0.001893	7.2	0.077486	16.228	21620.5	NB	JY alleles
JY	HLA-C0702	SPRLLGAAAL	0.002712	6	0.199959	2.74	5746.04	NB	JY alleles
JY	HLA-C0702	GLAEQSVLAAL	8.5e-05	26.9	0.04452	33.385	30886.72	NB	JY alleles
JY	HLA-C0702	TPRPGSAESAL	0.00068	11.684	0.045483	32.577	30566.58	NB	JY alleles
JY	HLA-C0702	ALFKAWAL	0.001308	8.578	0.091409	12.568	18596.96	NB	JY alleles
JY	HLA-C0702	ALITTILHL	0.025202	1.635	0.163261	4.317	8546.96	WB	JY alleles
JY	HLA-C0702	IIRSPKSAL	0.012181	2.678	0.151898	5.007	9665.09	NB	JY alleles
JY	HLA-C0702	TIRHSTQSL	0.008682	3.245	0.185644	3.25	6708.64	NB	JY alleles
JY	HLA-C0702	YPRTLDVVL	0.013455	2.505	0.184994	3.275	6755.99	NB	JY alleles
JY	HLA-C0702	TVTNAVVTV	0.00275	5.964	0.132398	6.525	11935.37	NB	JY alleles
JY	HLA-C0702	SPSTNRGPIQ	4e-06	65	0.021351	63.975	39686.46	NB	JY alleles
JY	HLA-C0702	NLGDFLIFL	0.024052	1.687	0.187408	3.182	6581.81	WB	JY alleles
JY	HLA-C0702	PEQLITGKEDAAN	0	100	0.00402	97.39	47871.86	NB	JY alleles
JY	HLA-C0702	ALAEMPDSAAA	7e-06	56.667	0.022372	62.022	39250.45	NB	JY alleles
JY	HLA-C0702	APSASSSQL	0.00496	4.406	0.084666	14.196	20004.46	NB	JY alleles
JY	HLA-C0702	LGLGLEFQA	1.3e-05	48	0.026055	55.411	37717.11	NB	JY alleles
JY	HLA-C0702	ALLAATLQL	0.008534	3.277	0.148187	5.261	10061.06	NB	JY alleles
JY	HLA-C0702	AEDMETKIKNYK	5e-06	60	0.016249	75.08	41938.84	NB	JY alleles
JY	HLA-C0702	TLMDLSERQEV	0.000285	16.932	0.053075	27.156	28156.07	NB	JY alleles
JY	HLA-C0702	GPYGGGGQYF	0.009789	3.003	0.15068	5.09	9793.3	NB	JY alleles
JY	HLA-C0702	PQSNRPVM	0.000155	21.579	0.037979	39.524	33151.85	NB	JY alleles
JY	HLA-C0702	YLSSLQPRL	0.076982	0.673	0.318214	0.72	1598.42	WB	JY alleles
JY	HLA-C0702	PSRKGLVL	0.000115	24.167	0.033608	44.605	34757.37	NB	JY alleles
JY	HLA-C0702	APFLRIAF	0.001457	8.165	0.08219	14.846	20547.63	NB	JY alleles
JY	HLA-C0702	SLVSSLYKV	0.003024	5.702	0.140016	5.859	10991.04	NB	JY alleles
JY	HLA-C0702	PRPSTGPH	7.9e-05	27.625	0.028934	50.978	36560.32	NB	JY alleles
JY	HLA-C0702	MYRVGDYVY	0.179434	0.31	0.497561	0.115	229.59	SB	JY alleles
JY	HLA-C0702	VPRPPSNPP	0.000273	17.257	0.034019	44.087	34603.16	NB	JY alleles
JY	HLA-C0702	HPISNNNSL	0.013633	2.487	0.148901	5.212	9983.64	NB	JY alleles
JY	HLA-C0702	APNLSSGNVSL	9.8e-05	25.636	0.033393	44.876	34838.32	NB	JY alleles
JY	HLA-C0702	GAKPAGSGL	0.002406	6.38	0.089238	13.08	19038.97	NB	JY alleles
JY	HLA-C0702	AVLSDSPQL	0.005707	4.082	0.0923	12.36	18418.54	NB	JY alleles
JY	HLA-C0702	FVSPPPPTA	0.04262	1.102	0.177457	3.584	7330.02	WB	JY alleles
JY	HLA-C0702	ALSAPPPLI	0.004773	4.487	0.093428	12.095	18195.11	NB	JY alleles
JY	HLA-C0702	VPMQDPRAAM	0.00169	7.577	0.129967	6.766	12253.47	NB	JY alleles
JY	HLA-C0702	VLLDITPMM	0.071364	0.718	0.282479	1.054	2352.93	WB	JY alleles
JY	HLA-C0702	LVLPLVMGV	0.00067	11.759	0.103952	10.077	16236.88	NB	JY alleles
JY	HLA-C0702	SLLPFLKAV	0.017522	2.126	0.207887	2.481	5273.7	NB	JY alleles
JY	HLA-C0702	TEVVSISNLGMAK	1e-06	85	0.022274	62.209	39292.09	NB	JY alleles
JY	HLA-C0702	LARPAALTAL	0.013153	2.546	0.304295	0.826	1858.22	NB	JY alleles
JY	HLA-C0702	IQLPSVNTV	0.026791	1.568	0.173697	3.771	7634.37	WB	JY alleles
JY	HLA-C0702	APRAGSQVVA	0.000297	16.659	0.062668	21.976	25380.19	NB	JY alleles
JY	HLA-C0702	RPAPAAPLL	0.035128	1.287	0.168956	4.008	8036.2	WB	JY alleles
JY	HLA-C0702	KVRGLTQEL	0.01775	2.105	0.191718	3.017	6281.93	NB	JY alleles
JY	HLA-C0702	SSTTARVITNQ	1e-06	85	0.012246	84.905	43795.18	NB	JY alleles
JY	HLA-C0702	APVPPVNEPETLK	1.6e-05	45.5	0.016628	74.205	41767.2	NB	JY alleles
JY	HLA-C0702	APASASASV	0.000896	10.309	0.078742	15.84	21328.66	NB	JY alleles
JY	HLA-C0702	VLFNFGKEKFEV	1.4e-05	47	0.054764	26.146	27646.22	NB	JY alleles
JY	HLA-C0702	FLWAYAAQL	0.025341	1.628	0.317285	0.726	1614.57	WB	JY alleles
JY	HLA-C0702	KAAPPPPA	0.000194	19.808	0.029557	50.03	36314.71	NB	JY alleles
JY	HLA-C0702	SPASRSISL	0.045435	1.052	0.182978	3.352	6904.97	WB	JY alleles
JY	HLA-C0702	RVRFATHAA	0.000533	12.972	0.124782	7.309	12960.54	NB	JY alleles
JY	HLA-C0702	ISALLADPTRRF	0.000372	15.164	0.076347	16.594	21888.59	NB	JY alleles
JY	HLA-C0702	RVSAVKADL	0.000406	14.615	0.089276	13.07	19031.13	NB	JY alleles
JY	HLA-C0702	FDSDAASPREEPR	6e-06	58.333	0.02679	54.239	37418.34	NB	JY alleles
JY	HLA-C0702	DFLSDEIKEER	0.000122	23.643	0.02409	58.845	38527.59	NB	JY alleles
JY	HLA-C0702	YVADPGGSL	0.056995	0.867	0.292519	0.945	2110.73	WB	JY alleles
JY	HLA-C0702	RPKGESKDL	0.001027	9.659	0.048168	30.529	29691.35	NB	JY alleles
JY	HLA-C0702	PFEVLKAAEN	0	100	0.009819	90.582	44960.48	NB	JY alleles
JY	HLA-C0702	VIMDRAPSV	0.032794	1.356	0.248547	1.54	3396.68	WB	JY alleles
JY	HLA-C0702	APEEHPVL	0.001235	8.827	0.055462	25.745	27438.21	NB	JY alleles
JY	HLA-C0702	LPRNEADEL	0.002086	6.87	0.082368	14.799	20508.09	NB	JY alleles
JY	HLA-C0702	VLIGEFLEKV	0.000102	25.273	0.066714	20.127	24293.1	NB	JY alleles
JY	HLA-C0702	APRAVFPSI	0.003488	5.313	0.104645	9.958	16115.59	NB	JY alleles
JY	HLA-C0702	VLYDRPLKI	0.200475	0.272	0.323629	0.679	1507.46	SB	JY alleles
JY	HLA-C0702	ILHDDEVTV	0.011841	2.724	0.139311	5.913	11075.2	NB	JY alleles
JY	HLA-C0702	RIIDVVYNA	0.002784	5.931	0.112884	8.697	14741.16	NB	JY alleles
JY	HLA-C0702	FNVWDTAGQEK	0.000154	21.632	0.040847	36.662	32138.91	NB	JY alleles
JY	HLA-C0702	YLDLSENRL	0.031585	1.393	0.170185	3.946	7930.05	WB	JY alleles
JY	HLA-C0702	VVESTGVF	0.000353	15.509	0.072739	17.797	22759.96	NB	JY alleles
JY	HLA-C0702	SPTGTAVSTL	0.000255	17.771	0.060647	22.939	25941.29	NB	JY alleles
JY	HLA-C0702	KQVSDLISV	0.002798	5.918	0.117335	8.154	14048.06	NB	JY alleles
JY	HLA-C0702	LPNGRSVSL	0.033548	1.332	0.174684	3.722	7553.27	WB	JY alleles
JY	HLA-C0702	RHPYFYAPEL	0.009987	2.975	0.314266	0.748	1668.18	NB	JY alleles
JY	HLA-C0702	APRTLLLLL	0.004082	4.896	0.105022	9.894	16049.99	NB	JY alleles
JY	HLA-C0702	LLQEVEHQL	0.031684	1.389	0.169468	3.982	7991.81	WB	JY alleles
JY	HLA-C0702	ISPQAPTHF	0.100096	0.535	0.236559	1.769	3867.11	WB	JY alleles
JY	HLA-C0702	LPNNMAMAL	0.003267	5.477	0.188189	3.152	6526.43	NB	JY alleles
JY	HLA-C0702	AKPKVVKPK	0.000563	12.694	0.058532	24.031	26541.77	NB	JY alleles
JY	HLA-C0702	YSILKIQSP	0.000274	17.229	0.061112	22.717	25811.11	NB	JY alleles
JY	HLA-C0702	SPDPSHTTL	0.196006	0.28	0.170185	3.946	7930.05	SB	JY alleles
JY	HLA-C0702	FMLETVDSV	0.016994	2.175	0.277541	1.115	2482.06	NB	JY alleles
JY	HLA-C0702	AKDVKFGA	7e-06	56.667	0.018394	70.149	40976.72	NB	JY alleles
JY	HLA-C0702	KPSPLAPSL	0.049798	0.977	0.120764	7.758	13536.41	WB	JY alleles
JY	HLA-C0702	EALHGHELRPGR	2e-06	75	0.016187	75.229	41966.98	NB	JY alleles
JY	HLA-C0702	VDWIVDRTTTVVN	0	100	0.01258	84.07	43637.22	NB	JY alleles
JY	HLA-C0702	VPRPPSNPPA	0.000855	10.536	0.092601	12.289	18358.65	NB	JY alleles
JY	HLA-C0702	VLYHVETEV	0.006831	3.71	0.143142	5.619	10625.52	NB	JY alleles
JY	HLA-C0702	VAPEEHPVLL	0.007448	3.519	0.169195	3.996	8015.45	NB	JY alleles
JY	HLA-C0702	KPTGARPSAL	0.000304	16.5	0.055063	25.971	27556.91	NB	JY alleles
JY	HLA-C0702	IVTADRAATGN	0	100	0.00811	94.145	45799.57	NB	JY alleles
JY	HLA-C0702	GIVEGLMTTV	2.9e-05	38	0.033635	44.571	34747.22	NB	JY alleles
JY	HLA-C0702	ATEHPEPPKA	2.6e-05	39.5	0.016276	75.014	41926.59	NB	JY alleles
JY	HLA-C0702	ILWKDVTEA	0.000621	12.157	0.080553	15.308	20914.81	NB	JY alleles
JY	HLA-C0702	SPAVGQPL	0.001832	7.307	0.067775	19.69	24015.81	NB	JY alleles
JY	HLA-C0702	TPKIQVYSRHPA	1e-06	85	0.025269	56.784	38039.24	NB	JY alleles
JY	HLA-C0702	ALLVIPPAI	0.001042	9.591	0.080755	15.249	20869.15	NB	JY alleles
JY	HLA-C0702	AILETAPKEV	2.5e-05	40	0.028084	52.271	36898.12	NB	JY alleles
JY	HLA-C0702	KPGDFIHTL	0.048173	1.004	0.120698	7.766	13546.09	WB	JY alleles
JY	HLA-C0702	YLTAEVLEL	0.128874	0.438	0.388376	0.364	748.17	SB	JY alleles
JY	HLA-C0702	IPQEAYNAV	0.002119	6.816	0.103608	10.137	16297.43	NB	JY alleles
JY	HLA-C0702	AGPPESLGV	0.000703	11.511	0.065394	20.701	24642.55	NB	JY alleles
JY	HLA-C0702	ADTAAQITQRK	1e-05	51.667	0.012646	83.906	43606.05	NB	JY alleles
JY	HLA-C0702	VLFGELPAL	0.071065	0.721	0.290021	0.97	2168.55	WB	JY alleles
JY	HLA-C0702	YQFSKNFSL	0.474127	0.081	0.57253	0.048	102.02	SB	JY alleles
JY	HLA-C0702	NYPGLSISL	0.618428	0.04	0.559317	0.057	117.69	SB	JY alleles
JY	HLA-C0702	SLFDGIATGL	0.016228	2.246	0.193049	2.97	6192.11	NB	JY alleles
JY	HLA-C0702	FLGSILTAV	0.004675	4.54	0.17809	3.552	7279.99	NB	JY alleles
JY	HLA-C0702	KPSSSPVIF	0.022168	1.789	0.110548	9.001	15118.48	WB	JY alleles
JY	HLA-C0702	SARDHAISL	0.159739	0.358	0.363856	0.457	975.49	SB	JY alleles
JY	HLA-C0702	TLIGDDLASC	1.9e-05	43	0.023206	60.427	38897.86	NB	JY alleles
JY	HLA-C0702	MLVNAVFYL	0.014537	2.403	0.301829	0.851	1908.47	NB	JY alleles
JY	HLA-C0702	APLGGRQGF	0.004227	4.809	0.062586	22.015	25402.72	NB	JY alleles
JY	HLA-C0702	APRPSTGPH	0.003719	5.141	0.070121	18.76	23413.89	NB	JY alleles
JY	HLA-C0702	GKDYIALNED	0	100	0.010407	89.268	44675.35	NB	JY alleles
JY	HLA-C0702	KGEIRGASTPFQ	2e-06	75	0.02759	53.023	37095.87	NB	JY alleles
JY	HLA-C0702	MLLSSVLEA	0.001035	9.623	0.136374	6.163	11432.8	NB	JY alleles
JY	HLA-C0702	SPIVPDLGL	0.001084	9.41	0.056944	24.908	27001.74	NB	JY alleles
JY	HLA-C0702	FALSNVAEV	0.034809	1.295	0.34519	0.541	1193.8	WB	JY alleles
JY	HLA-C0702	RPWLEGRHTL	0.004331	4.747	0.121533	7.671	13424.25	NB	JY alleles
JY	HLA-C0702	TMLELLLRL	0.029566	1.463	0.211202	2.394	5087.89	WB	JY alleles
JY	HLA-C0702	DWIVDRTTTVVN	1e-06	85	0.016002	75.675	42051.07	NB	JY alleles
JY	HLA-C0702	SPISSDQSL	0.007443	3.521	0.090915	12.684	18696.62	NB	JY alleles
JY	HLA-C0702	ALGAPPPPA	9.4e-05	26	0.036893	40.711	33543.69	NB	JY alleles
JY	HLA-C0702	ATAEVLNIGKKL	2.4e-05	40.5	0.033072	45.281	34959.54	NB	JY alleles
JY	HLA-C0702	FLVEHNLVL	0.211398	0.254	0.488108	0.126	254.31	SB	JY alleles
JY	HLA-C0702	RPAGTPIGAL	0.000899	10.293	0.07748	16.23	21621.89	NB	JY alleles
JY	HLA-C0702	YLSAVRATL	0.038644	1.198	0.360034	0.473	1016.67	WB	JY alleles
JY	HLA-C0702	SLLPPDALVGL	0.000593	12.417	0.067039	19.987	24207.82	NB	JY alleles
JY	HLA-C0702	APIERVKL	0.001309	8.575	0.037135	40.446	33455.98	NB	JY alleles
JY	HLA-C0702	SVRKIVSLL	0.009843	2.995	0.203681	2.616	5519.24	NB	JY alleles
JY	HLA-C0702	SPETKKPTF	0.015011	2.359	0.064756	20.979	24813.25	NB	JY alleles
JY	HLA-C0702	TSYNSISSVVSR	5.1e-05	32	0.051548	28.146	28625.13	NB	JY alleles
JY	HLA-C0702	KPRKLVNTI	0.002457	6.316	0.079879	15.506	21067.89	NB	JY alleles
JY	HLA-C0702	VPNPRISDAELE	1e-05	51.667	0.024443	58.228	38380.7	NB	JY alleles
JY	HLA-C0702	IPMDRSMLESM	0.00055	12.815	0.079275	15.683	21206.02	NB	JY alleles
JY	HLA-C0702	KIIDDSDSNLSV	1.1e-05	50	0.032275	46.301	35262.3	NB	JY alleles
JY	HLA-C0702	PGQRVGML	4e-06	65	0.015062	77.943	42480.95	NB	JY alleles
JY	HLA-C0702	LVGPTQSF	0.001028	9.655	0.071138	18.377	23157.65	NB	JY alleles
JY	HLA-C0702	SPDRVGTEM	0.026339	1.586	0.109734	9.128	15252.23	WB	JY alleles
JY	HLA-C0702	VPVAVHTAM	0.009554	3.054	0.168686	4.023	8059.71	NB	JY alleles
JY	HLA-C0702	LPFLRITSL	0.034964	1.291	0.198049	2.803	5866.02	WB	JY alleles
JY	HLA-C0702	SPFARGNVF	0.036699	1.247	0.245195	1.595	3522.13	WB	JY alleles
JY	HLA-C0702	GGGLGSGGSI	1e-06	85	0.014305	79.768	42830.31	NB	JY alleles
JY	HLA-C0702	PNIQAVLLPK	2e-06	75	0.020619	65.416	40002.03	NB	JY alleles
JY	HLA-C0702	PSASRKSL	2e-05	42.5	0.018862	69.145	40769.75	NB	JY alleles
JY	HLA-C0702	SPEELRAAL	0.008767	3.226	0.097378	11.261	17433.86	NB	JY alleles
JY	HLA-C0702	RPAPPMKGQL	0.003963	4.968	0.083899	14.397	20171.17	NB	JY alleles
JY	HLA-C0702	IRDNFVIIY	0.697188	0.024	0.461304	0.17	339.87	SB	JY alleles
JY	HLA-C0702	TLWGGLLRL	0.037182	1.235	0.184743	3.285	6774.36	WB	JY alleles
JY	HLA-C0702	TLMEQPLTTL	0.006044	3.954	0.13132	6.632	12075.39	NB	JY alleles
JY	HLA-C0702	KLFDLDEKLML	0.0013	8.605	0.068454	19.416	23840.02	NB	JY alleles
JY	HLA-C0702	YLFEMDSSL	0.090496	0.583	0.414105	0.282	566.37	WB	JY alleles
JY	HLA-C0702	VLIGLMFEV	0.001735	7.476	0.124746	7.313	12965.59	NB	JY alleles
JY	HLA-C0702	QPLIPGSSL	0.004216	4.816	0.057773	24.45	26760.64	NB	JY alleles
JY	HLA-C0702	YLMDTSGKVVTA	0.000684	11.654	0.093348	12.114	18210.86	NB	JY alleles
JY	HLA-C0702	ADTYAVVQKRG	2e-06	75	0.012019	85.448	43902.9	NB	JY alleles
JY	HLA-C0702	MPLQDSISL	0.005577	4.138	0.10703	9.554	15705.05	NB	JY alleles
JY	HLA-C0702	LLGKVTIA	6e-06	58.333	0.020239	66.222	40166.83	NB	JY alleles
JY	HLA-C0702	ALLGRVYDV	0.001086	9.402	0.107338	9.502	15652.8	NB	JY alleles
JY	HLA-C0702	ILTDVNVVA	0.000597	12.38	0.10335	10.182	16342.99	NB	JY alleles
JY	HLA-C0702	SPSTAGSAL	0.008442	3.297	0.127735	6.988	12552.98	NB	JY alleles
JY	HLA-C0702	KVQWKVDNALQS	3e-06	70	0.021035	64.579	39822.37	NB	JY alleles
JY	HLA-C0702	GLVDVLYTA	0.000826	10.696	0.064002	21.337	25016.5	NB	JY alleles
JY	HLA-C0702	IIADGGIQTV	0.001873	7.235	0.076204	16.64	21922.48	NB	JY alleles
JY	HLA-C0702	SPSKKGPL	0.000383	14.969	0.044443	33.452	30912.46	NB	JY alleles
JY	HLA-C0702	KVGPVPVLV	0.022651	1.762	0.123223	7.479	13181.01	WB	JY alleles
JY	HLA-C0702	APALVSKKL	0.005752	4.062	0.065037	20.857	24737.91	NB	JY alleles
JY	HLA-C0702	YYTEFTPTEKDEY	0.031619	1.391	0.319528	0.71	1575.86	WB	JY alleles
JY	HLA-C0702	ALFDEQHREEM	0.002974	5.75	0.115558	8.364	14320.77	NB	JY alleles
JY	HLA-C0702	AILESLISI	0.002237	6.62	0.093163	12.157	18247.35	NB	JY alleles
JY	HLA-C0702	LLWHWDTTQSLKQ	3e-06	70	0.027314	53.442	37206.8	NB	JY alleles
JY	HLA-C0702	PRKHIQGL	0.000238	18.281	0.037595	39.941	33289.89	NB	JY alleles
JY	HLA-C0702	FLGPPLPGA	0.003595	5.233	0.111211	8.915	15010.42	NB	JY alleles
JY	HLA-C0702	QPTQPASEL	0.010588	2.894	0.064236	21.225	24953.25	NB	JY alleles
JY	HLA-C0702	IPQKQREITL	0.000737	11.256	0.075098	16.995	22186.4	NB	JY alleles
JY	HLA-C0702	SPIKDQPVM	0.005557	4.147	0.094413	11.879	18002.23	NB	JY alleles
JY	HLA-C0702	ALAPAPAEV	0.025796	1.608	0.178371	3.538	7257.88	WB	JY alleles
JY	HLA-C0702	DTSRIYVAL	0.001202	8.939	0.110151	9.063	15183.57	NB	JY alleles
JY	HLA-C0702	MLFSDSPFL	0.024583	1.663	0.347984	0.527	1158.25	WB	JY alleles
JY	HLA-C0702	ALLTVVSQV	0.001941	7.117	0.081165	15.129	20776.77	NB	JY alleles
JY	HLA-C0702	FLLQDTVEL	0.10998	0.491	0.363371	0.459	980.62	SB	JY alleles
JY	HLA-C0702	ISGVVHEI	0.000245	18.062	0.049053	29.873	29408.4	NB	JY alleles
JY	HLA-C0702	APSGTSLEV	0.002579	6.165	0.07717	16.33	21694.54	NB	JY alleles
JY	HLA-C0702	TLIDALDTL	0.021029	1.856	0.211952	2.375	5046.78	WB	JY alleles
JY	HLA-C0702	FLSELTQQL	0.330525	0.146	0.476483	0.15	288.4	SB	JY alleles
JY	HLA-C0702	GPPGTGKTAL	7.3e-05	28.375	0.025484	56.409	37950.84	NB	JY alleles
JY	HLA-C0702	RPRPGTGLGRVM	0.000385	14.938	0.081646	14.989	20668.92	NB	JY alleles
JY	HLA-C0702	TFKNLQTVNVDEN	0	100	0.015263	77.458	42388.64	NB	JY alleles
JY	HLA-C0702	PASFLSTTL	0.000219	18.875	0.074807	17.094	22256.36	NB	JY alleles
JY	HLA-C0702	KPRSPPRALVL	0.00273	5.983	0.109954	9.094	15215.96	NB	JY alleles
JY	HLA-C0702	TRNPVSEEL	0.744252	0.016	0.500867	0.111	221.52	SB	JY alleles
JY	HLA-C0702	SPITARDAL	0.002182	6.711	0.105485	9.816	15969.78	NB	JY alleles
JY	HLA-C0702	GYKTDEFQLH	0.002589	6.153	0.076219	16.635	21918.92	NB	JY alleles
JY	HLA-C0702	VPSKNLVSM	0.014124	2.442	0.150732	5.086	9787.8	NB	JY alleles
JY	HLA-C0702	GLADLSELQL	0.000392	14.831	0.062379	22.113	25459.68	NB	JY alleles
JY	HLA-C0702	SPVDSGTIL	0.011917	2.714	0.103447	10.165	16325.84	NB	JY alleles
JY	HLA-C0702	HPINPRVAL	0.038888	1.192	0.158219	4.605	9026.18	WB	JY alleles
JY	HLA-C0702	SPDMNETHPL	0.000201	19.538	0.067025	19.993	24211.49	NB	JY alleles
JY	HLA-C0702	TVADKIHSV	0.090826	0.582	0.232505	1.857	4040.51	WB	JY alleles
JY	HLA-C0702	SLTSVVLTL	0.084191	0.622	0.281502	1.066	2377.94	WB	JY alleles
JY	HLA-C0702	PYPRPIHL	0.006624	3.774	0.075051	17.011	22197.68	NB	JY alleles
JY	HLA-C0702	ALLSAAFLL	0.001371	8.394	0.120401	7.8	13589.68	NB	JY alleles
JY	HLA-C0702	VLISKELISLLHL	3.3e-05	36.667	0.049471	29.581	29275.69	NB	JY alleles
JY	HLA-C0702	LLRAPGAEL	0.005922	3.992	0.197853	2.81	5878.48	NB	JY alleles
JY	HLA-C0702	TLLTDPPTA	0.000438	14.123	0.057173	24.782	26934.92	NB	JY alleles
JY	HLA-C0702	IPIAVGGAL	0.001629	7.728	0.126538	7.117	12716.62	NB	JY alleles
JY	HLA-C0702	IPALGGISL	0.006361	3.856	0.115576	8.361	14317.98	NB	JY alleles
JY	HLA-C0702	TLYNTEVLL	0.024145	1.682	0.208333	2.469	5248.31	WB	JY alleles
JY	HLA-C0702	KERSGVSL	0.000654	11.88	0.045136	32.861	30681.56	NB	JY alleles
JY	HLA-C0702	APGASKLRAVL	2.2e-05	41.5	0.034554	43.418	34403.43	NB	JY alleles
JY	HLA-C0702	FLVPVLEAL	0.085375	0.613	0.329141	0.634	1420.19	WB	JY alleles
JY	HLA-C0702	LAPPEGQTV	0.019499	1.956	0.17319	3.796	7676.36	WB	JY alleles
JY	HLA-C0702	MTGYGMPRQIL	0.001028	9.655	0.151664	5.023	9689.59	NB	JY alleles
JY	HLA-C0702	SLFPGKLEVV	0.002548	6.203	0.13659	6.143	11406.11	NB	JY alleles
JY	HLA-C0702	ILAPLAWDL	0.013289	2.528	0.223764	2.067	4441.3	NB	JY alleles
JY	HLA-C0702	APSITNTSRPM	2.1e-05	42	0.03893	38.529	32812.48	NB	JY alleles
JY	HLA-C0702	SPSLQSSRESL	5.8e-05	30.667	0.035592	42.182	34019.21	NB	JY alleles
JY	HLA-C0702	SPFSSGSSV	0.003864	5.033	0.119826	7.865	13674.49	NB	JY alleles
JY	HLA-C0702	TPRDLVLRSL	0.008904	3.196	0.176545	3.629	7402.7	NB	JY alleles
JY	HLA-C0702	KPIQRTIL	0.000614	12.222	0.054352	26.389	27769.73	NB	JY alleles
JY	HLA-C0702	LPKTTTSSGGL	3.4e-05	36.333	0.033637	44.569	34746.48	NB	JY alleles
JY	HLA-C0702	ATIQRIPEV	0.021786	1.811	0.190508	3.063	6364.71	WB	JY alleles
JY	HLA-C0702	RLFEVPHELVA	5e-04	13.357	0.067239	19.906	24155.5	NB	JY alleles
JY	HLA-C0702	PQSPRHSSAL	6.8e-05	29	0.056569	25.118	27111.53	NB	JY alleles
JY	HLA-C0702	APGPPHSAH	0.008296	3.329	0.055198	25.894	27516.69	NB	JY alleles
JY	HLA-C0702	SLIASIASL	0.033383	1.337	0.274395	1.155	2568.01	WB	JY alleles
JY	HLA-C0702	KINKKRIAL	0.007679	3.463	0.15415	4.863	9432.43	NB	JY alleles
JY	HLA-C0702	APAAFGLVSF	0.000335	15.836	0.077879	16.102	21528.75	NB	JY alleles
JY	HLA-C0702	SPRKISRDEVSL	0.000105	25	0.043798	34.01	31128.96	NB	JY alleles
JY	HLA-C0702	YLLSYVLTV	0.063031	0.795	0.288109	0.989	2213.88	WB	JY alleles
JY	HLA-C0702	SVYGSLASV	0.014303	2.425	0.247006	1.565	3453.79	NB	JY alleles
JY	HLA-C0702	AVIEHLERL	0.057207	0.865	0.223477	2.074	4455.11	WB	JY alleles
JY	HLA-C0702	IPRTLSAVPSSAL	5e-05	32.2	0.052883	27.28	28214.62	NB	JY alleles
JY	HLA-C0702	VPRTLENPVL	0.001403	8.309	0.136138	6.184	11462.03	NB	JY alleles
JY	HLA-C0702	ILDGNQLHI	0.009144	3.144	0.139191	5.922	11089.59	NB	JY alleles
JY	HLA-C0702	KLADIQIEQL	0.003755	5.114	0.096422	11.46	17615.13	NB	JY alleles
JY	HLA-C0702	INIGTIGHVAH	4.7e-05	32.8	0.033051	45.307	34967.48	NB	JY alleles
JY	HLA-C0702	LLAGLTITV	0.00296	5.763	0.137285	6.08	11320.67	NB	JY alleles
JY	HLA-C0702	APRPAAPAA	0.000613	12.231	0.063682	21.49	25103.26	NB	JY alleles
JY	HLA-C0702	ALVGFCDEV	0.000186	20.13	0.068388	19.442	23857.06	NB	JY alleles
JY	HLA-C0702	VIMNGCIYV	0.000544	12.87	0.135344	6.256	11560.92	NB	JY alleles
JY	HLA-C0702	IPDVKGAVL	0.029868	1.452	0.137358	6.074	11311.72	WB	JY alleles
JY	HLA-C0702	GVYGDVQRV	0.004302	4.764	0.090531	12.774	18774.47	NB	JY alleles
JY	HLA-C0702	SPVSISSAL	0.010839	2.86	0.142228	5.689	10731.12	NB	JY alleles
JY	HLA-C0702	LAAPGAALA	0.00047	13.714	0.106723	9.606	15757.3	NB	JY alleles
JY	HLA-C0702	VLRPPGGGSN	2e-05	42.5	0.034867	43.027	34287.12	NB	JY alleles
JY	HLA-C0702	APQSAHAAF	0.011961	2.708	0.141916	5.713	10767.4	NB	JY alleles
JY	HLA-C0702	LAEKLTIL	0.000319	16.159	0.060857	22.839	25882.41	NB	JY alleles
JY	HLA-C0702	NLLALVVIV	0.000277	17.143	0.059659	23.445	26220.09	NB	JY alleles
JY	HLA-C0702	SPHLQGQQI	0.002739	5.974	0.069353	19.053	23609.26	NB	JY alleles
JY	HLA-C0702	LNEENLSTK	3.1e-05	37.333	0.033771	44.4	34696.14	NB	JY alleles
JY	HLA-C0702	ALMEVKMKEM	0.00077	11.008	0.111833	8.834	14909.74	NB	JY alleles
JY	HLA-C0702	KLLERLPEA	0.010339	2.928	0.143901	5.561	10538.62	NB	JY alleles
JY	HLA-C0702	GLWEGALYEI	6.6e-05	29.333	0.061817	22.381	25614.97	NB	JY alleles
JY	HLA-C0702	YLDSGEQVL	0.106206	0.504	0.272394	1.181	2624.21	WB	JY alleles
JY	HLA-C0702	KYFDEHYEY	0.898283	0.004	0.602467	0.031	73.79	SB	JY alleles
JY	HLA-C0702	APRLQSEVA	0.000188	20.043	0.041807	35.758	31806.81	NB	JY alleles
JY	HLA-C0702	IPRPILVLL	0.049305	0.985	0.173016	3.805	7690.83	WB	JY alleles
JY	HLA-C0702	RPHAPGTPA	0.000779	10.956	0.071094	18.394	23168.69	NB	JY alleles
JY	HLA-C0702	QQLDSKFLEQV	3.3e-05	36.667	0.02834	51.882	36796.06	NB	JY alleles
JY	HLA-C0702	GSALRPSTSRSLY	0.000147	22	0.089211	13.086	19044.53	NB	JY alleles
JY	HLA-C0702	GLSEAMNEL	0.008262	3.336	0.139469	5.901	11056.29	NB	JY alleles
JY	HLA-C0702	NRFDQLFDDESD	2e-06	75	0.018722	69.442	40831.55	NB	JY alleles
JY	HLA-C0702	LLWVSVVAA	5.2e-05	31.8	0.045908	32.231	30426.35	NB	JY alleles
JY	HLA-C0702	VPESIKNAL	0.004611	4.579	0.072381	17.918	22848.29	NB	JY alleles
JY	HLA-C0702	KLLSKTPEL	0.100698	0.532	0.262414	1.332	2923.44	WB	JY alleles
JY	HLA-C0702	NIVERLKEV	0.003361	5.407	0.136131	6.185	11462.9	NB	JY alleles
JY	HLA-C0702	KMQEDLVTL	0.036764	1.245	0.223188	2.082	4469.06	WB	JY alleles
JY	HLA-C0702	ILWSEAIFL	0.007609	3.478	0.160861	4.447	8771.8	NB	JY alleles
JY	HLA-C0702	AADFVESK	2.7e-05	39	0.021323	64.028	39698.47	NB	JY alleles
JY	HLA-C0702	RPKSNIVL	0.006641	3.769	0.135361	6.254	11558.8	NB	JY alleles
JY	HLA-C0702	HRNEVTVEL	0.899713	0.004	0.61732	0.027	62.84	SB	JY alleles
JY	HLA-C0702	ALTDFTFMV	0.01476	2.382	0.175084	3.702	7520.65	NB	JY alleles
JY	HLA-C0702	EEEEEGCGH	5e-06	60	0.008303	93.743	45704.03	NB	JY alleles
JY	HLA-C0702	ILAQDVAQL	0.02193	1.802	0.199804	2.745	5755.68	WB	JY alleles
JY	HLA-C0702	SLNDLEKDVMLL	0.000552	12.796	0.072166	17.992	22901.5	NB	JY alleles
JY	HLA-C0702	IVMQFILEL	0.081566	0.641	0.319586	0.71	1574.87	WB	JY alleles
JY	HLA-C0702	SGNFGGSRNMGGP	1e-06	85	0.013299	82.274	43299.06	NB	JY alleles
JY	HLA-C0702	FIAPTGHSL	0.175268	0.321	0.38413	0.379	783.35	SB	JY alleles
JY	HLA-C0702	YPRLSIPNL	0.032399	1.368	0.205248	2.563	5426.45	WB	JY alleles
JY	HLA-C0702	IPASFLEPL	0.001482	8.098	0.134185	6.361	11706.81	NB	JY alleles
JY	HLA-C0702	YPSPTGVL	0.011906	2.715	0.162881	4.337	8582.17	NB	JY alleles
JY	HLA-C0702	APRLETKSL	0.014344	2.421	0.090758	12.721	18728.4	NB	JY alleles
JY	HLA-C0702	HPSLSAPAL	0.009771	3.007	0.12799	6.963	12518.4	NB	JY alleles
JY	HLA-C0702	FTFEGKLEAA	0.000246	18.031	0.10434	10.01	16168.86	NB	JY alleles
JY	HLA-C0702	LLWAGPVNA	0.000368	15.236	0.084372	14.273	20068.21	NB	JY alleles
JY	HLA-C0702	LLVGTLDSV	0.000218	18.906	0.081674	14.981	20662.67	NB	JY alleles
JY	HLA-C0702	LPSGWASIL	0.001788	7.383	0.131745	6.59	12020	NB	JY alleles
JY	HLA-C0702	FFEVILIDPFHK	1.6e-05	45.5	0.038423	39.041	32992.97	NB	JY alleles
JY	HLA-C0702	GPDTKRAKL	0.005096	4.347	0.049802	29.349	29171.04	NB	JY alleles
JY	HLA-C0702	RILDIDIPMSV	0.000252	17.857	0.053767	26.735	27946.04	NB	JY alleles
JY	HLA-C0702	VPAAVFGSL	0.004079	4.898	0.147422	5.313	10144.68	NB	JY alleles
JY	HLA-C0702	PFSRKLDL	3.8e-05	35.25	0.025456	56.458	37962.34	NB	JY alleles
JY	HLA-C0702	SPWKGLPEL	0.021186	1.847	0.111103	8.929	15027.97	WB	JY alleles
JY	HLA-C0702	TPSAAGSTASL	0.000127	23.286	0.052915	27.259	28204.87	NB	JY alleles
JY	HLA-C0702	YDIDVAKV	0.000123	23.571	0.032403	46.131	35213.51	NB	JY alleles
JY	HLA-C0702	TPIQGTSEL	0.01547	2.316	0.130197	6.743	12223.01	NB	JY alleles
JY	HLA-C0702	SLHDTVTTL	0.245465	0.216	0.339442	0.569	1270.4	SB	JY alleles
JY	HLA-C0702	PVVKGNAL	2.9e-05	38	0.023093	60.643	38945.45	NB	JY alleles
JY	HLA-C0702	GPHPQREML	0.003189	5.545	0.058986	23.794	26411.71	NB	JY alleles
JY	HLA-C0702	GLVGGTLVAV	1e-05	51.667	0.031142	47.851	35697.25	NB	JY alleles
JY	HLA-C0702	PNQKRLTL	9e-05	26.4	0.027236	53.561	37238.22	NB	JY alleles
JY	HLA-C0702	GLFGVPLCL	0.021914	1.803	0.171468	3.882	7820.72	WB	JY alleles
JY	HLA-C0702	LLDERGQIKL	0.001739	7.469	0.07899	15.767	21271.52	NB	JY alleles
JY	HLA-C0702	HARPATSTV	0.027535	1.538	0.232472	1.858	4041.95	WB	JY alleles
JY	HLA-C0702	LRSWTAADMAAQ	3e-06	70	0.044656	33.267	30841.32	NB	JY alleles
JY	HLA-C0702	SLAGSLRSV	0.00886	3.206	0.181564	3.407	7011.43	NB	JY alleles
JY	HLA-C0702	LAPKGASGTRED	0	100	0.013512	81.742	43199.38	NB	JY alleles
JY	HLA-C0702	PGPTPSGTN	1e-06	85	0.009288	91.689	45219.52	NB	JY alleles
JY	HLA-C0702	APMPTASTAQI	3.3e-05	36.667	0.028699	51.336	36653.41	NB	JY alleles
JY	HLA-C0702	TPRDQQGPGTL	0.000187	20.087	0.029127	50.685	36484.05	NB	JY alleles
JY	HLA-C0702	KPDSDRFVF	0.01255	2.628	0.095615	11.629	17769.61	NB	JY alleles
JY	HLA-C0702	KESYSIYVYK	0.000185	20.174	0.071478	18.25	23072.62	NB	JY alleles
JY	HLA-C0702	TMVDTLQEA	0.001889	7.207	0.123069	7.496	13203	NB	JY alleles
JY	HLA-C0702	APAMKTQKL	0.015498	2.314	0.099599	10.832	17019.91	NB	JY alleles
JY	HLA-C0702	YLAELVTPIL	0.003391	5.385	0.208852	2.456	5218.92	NB	JY alleles
JY	HLA-C0702	PSIRNGIL	8e-06	55	0.022981	60.857	38992.68	NB	JY alleles
JY	HLA-C0702	EQVIKYCTTYQSK	4e-06	65	0.025751	55.942	37841.37	NB	JY alleles
JY	HLA-C0702	SRGDFVVEY	0.908621	0.004	0.594137	0.034	80.75	SB	JY alleles
JY	HLA-C0702	KDDSPDLPKLKPD	0	100	0.007355	95.224	46175.24	NB	JY alleles
JY	HLA-C0702	FLYSGSLVVA	0.000816	10.751	0.164839	4.231	8402.26	NB	JY alleles
JY	HLA-C0702	FQNPFRSEL	0.412256	0.106	0.549218	0.063	131.28	SB	JY alleles
JY	HLA-C0702	RLIDHLENT	0.001345	8.463	0.087389	13.524	19423.69	NB	JY alleles
JY	HLA-C0702	GLGDFIFYSV	3.1e-05	37.333	0.04397	33.861	31071.08	NB	JY alleles
JY	HLA-C0702	ILMEHIHKL	0.450758	0.091	0.513883	0.097	192.42	SB	JY alleles
JY	HLA-C0702	SQDLGQHGLEE	1.2e-05	49	0.017784	71.55	41248.06	NB	JY alleles
JY	HLA-C0702	LLVVYPWTQ	6e-05	30.333	0.046901	31.474	30101.19	NB	JY alleles
JY	HLA-C0702	SLFDGAVISTV	0.001871	7.239	0.087148	13.582	19474.4	NB	JY alleles
JY	HLA-C0702	TLSDIVVTL	0.271873	0.192	0.331285	0.617	1387.62	SB	JY alleles
JY	HLA-C0702	TPEEVRLPL	0.00463	4.567	0.09193	12.446	18492.41	NB	JY alleles
JY	HLA-C0702	YPAGNVKEL	0.07937	0.656	0.243402	1.628	3591.13	WB	JY alleles
JY	HLA-C0702	YQLEAEFVGV	0.000131	23	0.086146	13.823	19686.68	NB	JY alleles
JY	HLA-C0702	SVRNSGSCL	0.00228	6.548	0.149573	5.166	9911.31	NB	JY alleles
JY	HLA-C0702	GIISGVFSV	0.001455	8.17	0.09616	11.515	17665.14	NB	JY alleles
JY	HLA-C0702	APRGPEAEF	0.015452	2.318	0.085066	14.091	19918.07	NB	JY alleles
JY	HLA-C0702	APMSSAMLL	0.006876	3.696	0.139164	5.924	11092.84	NB	JY alleles
JY	HLA-C0702	APAPRASV	0.00038	15.018	0.046283	31.932	30303.13	NB	JY alleles
JY	HLA-C0702	EPRPPHGEL	0.019709	1.942	0.098271	11.075	17266.23	WB	JY alleles
JY	HLA-C0702	KPESQRQRTVL	5.6e-05	31	0.031962	46.719	35381.94	NB	JY alleles
JY	HLA-C0702	SLFEKGLKNV	0.001161	9.094	0.10203	10.411	16578.08	NB	JY alleles
JY	HLA-C0702	KPKSFKVNVTL	0.000304	16.5	0.047389	31.112	29942.66	NB	JY alleles
JY	HLA-C0702	APRPPPKPM	0.051729	0.944	0.109372	9.185	15312.08	WB	JY alleles
JY	HLA-C0702	KILPDLNTV	0.004576	4.6	0.093947	11.976	18093.22	NB	JY alleles
JY	HLA-C0702	GVLNSLANVLSQH	1e-06	85	0.016775	73.868	41700.83	NB	JY alleles
JY	HLA-C0702	ALLDSVEVGL	0.000288	16.864	0.05568	25.621	27373.57	NB	JY alleles
JY	HLA-C0702	IPEEEREAV	0.000231	18.5	0.03855	38.911	32947.66	NB	JY alleles
JY	HLA-C0702	QLAEDLKKV	0.001172	9.049	0.056653	25.071	27086.89	NB	JY alleles
JY	HLA-C0702	FLSEEGGHVAV	0.000428	14.277	0.083408	14.526	20278.62	NB	JY alleles
JY	HLA-C0702	SPVVHSVL	0.001801	7.361	0.089322	13.059	19021.67	NB	JY alleles
JY	HLA-C0702	LPSQSRNKETL	5.7e-05	30.833	0.037027	40.564	33495.1	NB	JY alleles
JY	HLA-C0702	HPNPNRPAHL	0.006344	3.861	0.099739	10.808	16994.15	NB	JY alleles
JY	HLA-C0702	LPSQNSSVL	0.004093	4.89	0.154945	4.813	9351.65	NB	JY alleles
JY	HLA-C0702	LQSTFVFEEIGR	1e-06	85	0.027205	53.608	37250.71	NB	JY alleles
JY	HLA-C0702	TQSEVDPHL	0.017475	2.13	0.130789	6.685	12144.97	NB	JY alleles
JY	HLA-C0702	APYNKPSL	0.003761	5.11	0.060376	23.074	26017.47	NB	JY alleles
JY	HLA-C0702	APDKPGGIL	0.003592	5.236	0.0665	20.22	24349.41	NB	JY alleles
JY	HLA-C0702	FIDSYICQV	0.018939	1.996	0.244075	1.615	3565.08	WB	JY alleles
JY	HLA-C0702	VLLGKVYVV	0.01618	2.25	0.201336	2.694	5661.06	NB	JY alleles
JY	HLA-C0702	DQYAYDGKDYIAL	2.1e-05	42	0.07337	17.582	22605.11	NB	JY alleles
JY	HLA-C0702	PAEPKLAF	0.000398	14.738	0.033676	44.52	34731.8	NB	JY alleles
JY	HLA-C0702	KQIDTRAAL	0.033253	1.341	0.235286	1.797	3920.74	WB	JY alleles
JY	HLA-C0702	APNLKSQL	0.000765	11.045	0.034616	43.341	34380.37	NB	JY alleles
JY	HLA-C0702	FVFPGELLL	0.21335	0.251	0.421159	0.263	524.75	SB	JY alleles
JY	HLA-C0702	KPWEKSPIL	0.028612	1.496	0.11891	7.969	13810.69	WB	JY alleles
JY	HLA-C0702	RLDASENRL	0.003371	5.4	0.083331	14.546	20295.52	NB	JY alleles
JY	HLA-C0702	APALVRLSL	0.015424	2.321	0.124303	7.361	13027.89	NB	JY alleles
JY	HLA-C0702	LLDVPTAAV	0.001759	7.434	0.123845	7.411	13092.61	NB	JY alleles
JY	HLA-C0702	PLPSKETIEQEKQ	0	100	0.004348	97.177	47702.26	NB	JY alleles
JY	HLA-C0702	SPLAGDFITM	0.00083	10.674	0.094588	11.843	17968.17	NB	JY alleles
JY	HLA-C0702	RPRPPITLL	0.151561	0.378	0.201067	2.703	5677.57	SB	JY alleles
JY	HLA-C0702	SPAPPPQQV	0.06204	0.806	0.095218	11.711	17846.11	WB	JY alleles
JY	HLA-C0702	YGGGGQYF	0.004104	4.883	0.113794	8.579	14596.73	NB	JY alleles
JY	HLA-C0702	VSPGRPGKS	0.00011	24.583	0.037944	39.562	33164.4	NB	JY alleles
JY	HLA-C0702	SLLELDGINL	0.00024	18.219	0.05087	28.61	28835.89	NB	JY alleles
JY	HLA-C0702	KLQDGVHII	0.010143	2.954	0.132661	6.499	11901.45	NB	JY alleles
JY	HLA-C0702	GPRPVLGGSFL	0.000148	21.947	0.047934	30.704	29766.62	NB	JY alleles
JY	HLA-C0702	TRIYITDGNMQLT	9.4e-05	26	0.061629	22.471	25667.12	NB	JY alleles
JY	HLA-C0702	SPAEGQVKL	0.026229	1.59	0.090306	12.827	18820.23	WB	JY alleles
JY	HLA-C0702	NPDLRRNVL	0.008657	3.25	0.112422	8.757	14815.03	NB	JY alleles
JY	HLA-C0702	ALIEQVADL	0.012591	2.622	0.156347	4.724	9210.86	NB	JY alleles
JY	HLA-C0702	GLGDDLVQA	8.8e-05	26.6	0.028357	51.856	36789.27	NB	JY alleles
JY	HLA-C0702	RGEDVETSKKWAA	1e-06	85	0.014803	78.567	42600.16	NB	JY alleles
JY	HLA-C0702	VPAEHQVAM	0.049566	0.98	0.207217	2.498	5312.07	WB	JY alleles
JY	HLA-C0702	APRHPSTNSLL	0.002776	5.939	0.113975	8.555	14568.17	NB	JY alleles
JY	HLA-C0702	IVAEVLVLV	0.003938	4.983	0.125483	7.233	12862.61	NB	JY alleles
JY	HLA-C0702	SLAYLVNTYA	3.6e-05	35.75	0.063521	21.567	25147.02	NB	JY alleles
JY	HLA-C0702	SPEDGRLSV	0.00251	6.251	0.062304	22.149	25480.34	NB	JY alleles
JY	HLA-C0702	VLYPASPHGV	0.00362	5.215	0.131509	6.613	12050.72	NB	JY alleles
JY	HLA-C0702	KLFDRPQELKL	0.024291	1.676	0.127665	6.995	12562.5	WB	JY alleles
JY	HLA-C0702	ILDQTNVSA	0.00066	11.835	0.064972	20.885	24755.32	NB	JY alleles
JY	HLA-C0702	LPFGGVPTVL	0.001549	7.926	0.131551	6.609	12045.25	NB	JY alleles
JY	HLA-C0702	VRPPPGPEL	0.915564	0.004	0.55071	0.062	129.18	SB	JY alleles
JY	HLA-C0702	LVRPPTEQA	0.001285	8.656	0.07747	16.233	21624.24	NB	JY alleles
JY	HLA-C0702	HLGDFLVFL	0.036554	1.251	0.235781	1.786	3899.8	WB	JY alleles
JY	HLA-C0702	APRAGEQGEAM	5.1e-05	32	0.031519	47.324	35551.93	NB	JY alleles
JY	HLA-C0702	NLPAPHIMPGV	5.3e-05	31.6	0.05519	25.899	27519.07	NB	JY alleles
JY	HLA-C0702	APGAPAAVAL	0.000605	12.306	0.057421	24.645	26862.76	NB	JY alleles
JY	HLA-C0702	LPALTSSAL	0.001612	7.77	0.140564	5.817	10926.07	NB	JY alleles
JY	HLA-C0702	LPMVPIVAL	0.005561	4.145	0.130634	6.7	12165.35	NB	JY alleles
JY	HLA-C0702	RLLDSVRAI	0.015088	2.352	0.20842	2.467	5243.37	NB	JY alleles
JY	HLA-C0702	NLIGSGLMAV	9.2e-05	26.2	0.074787	17.101	22261.17	NB	JY alleles
JY	HLA-C0702	NLANVVLLL	0.030909	1.415	0.249277	1.528	3369.96	WB	JY alleles
JY	HLA-C0702	GLLGGVIMMV	1.2e-05	49	0.027053	53.839	37312.02	NB	JY alleles
JY	HLA-C0702	SPRPNHSYI	0.025516	1.621	0.187114	3.194	6602.78	WB	JY alleles
JY	HLA-C0702	ALFISPALI	0.000847	10.58	0.108741	9.283	15416.98	NB	JY alleles
JY	HLA-C0702	LPAPPPRDL	0.041386	1.131	0.117512	8.133	14021.18	WB	JY alleles
JY	HLA-C0702	SPNRSFTEM	0.028509	1.5	0.172946	3.809	7696.66	WB	JY alleles
JY	HLA-C0702	GIRSNSSPL	0.000269	17.371	0.096107	11.526	17675.27	NB	JY alleles
JY	HLA-C0702	YLALNEDLRSWTA	7e-06	56.667	0.046802	31.547	30133.45	NB	JY alleles
JY	HLA-C0702	APRPDSRHHSLAL	9.3e-05	26.1	0.064471	21.113	24889.87	NB	JY alleles
JY	HLA-C0702	KLLEPVPVSV	0.001839	7.294	0.072439	17.899	22833.96	NB	JY alleles
JY	HLA-C0702	WPIVAGQTL	0.003155	5.577	0.126928	7.075	12663.08	NB	JY alleles
JY	HLA-C0702	SVINILADALGPG	0	100	0.016641	74.175	41761.33	NB	JY alleles
JY	HLA-C0702	RPNGTKVAVL	0.000588	12.463	0.08039	15.356	20951.73	NB	JY alleles
JY	HLA-C0702	RVRDINEAF	0.030369	1.434	0.237155	1.756	3842.25	WB	JY alleles
JY	HLA-C0702	ALLALLPEL	0.008338	3.32	0.150635	5.093	9798.07	NB	JY alleles
JY	HLA-C0702	RPKTVRDTLL	0.000368	15.236	0.074998	17.029	22210.41	NB	JY alleles
JY	HLA-C0702	VPAATSAII	0.000209	19.231	0.086275	13.792	19659.23	NB	JY alleles
JY	HLA-C0702	LPAELQREL	0.022701	1.759	0.144208	5.538	10503.67	WB	JY alleles
JY	HLA-C0702	QPDAQRYVNTL	0.000129	23.143	0.037949	39.557	33162.61	NB	JY alleles
JY	HLA-C0702	LIDDVHRL	0.002671	6.051	0.0679	19.639	23983.36	NB	JY alleles
JY	HLA-C0702	ALLDKLYA	3e-05	37.667	0.026835	54.171	37400.12	NB	JY alleles
JY	HLA-C0702	LTDPSLLYL	0.092397	0.574	0.264434	1.307	2860.24	WB	JY alleles
JY	HLA-C0702	SPRQSLETQYL	0.000713	11.436	0.068538	19.382	23818.37	NB	JY alleles
JY	HLA-C0702	KLLDPEDISV	0.000184	20.217	0.038242	39.238	33057.66	NB	JY alleles
JY	HLA-C0702	GPSIQATQKSL	7e-06	56.667	0.016743	73.941	41715.28	NB	JY alleles
JY	HLA-C0702	SLFDLNFQA	0.005008	4.385	0.149237	5.189	9947.4	NB	JY alleles
JY	HLA-C0702	ASPKSPTAAL	0.00138	8.37	0.102392	10.348	16513.27	NB	JY alleles
JY	HLA-C0702	LVCSVTDFYPAQ	0	100	0.018027	70.992	41139.75	NB	JY alleles
JY	HLA-C0702	ALQEASEAYL	0.000205	19.385	0.071717	18.16	23013.03	NB	JY alleles
JY	HLA-C0702	PGPPHSAH	4.1e-05	34.333	0.019523	67.742	40479.2	NB	JY alleles
JY	HLA-C0702	KPAASPLTSL	0.001157	9.111	0.071769	18.14	23000.1	NB	JY alleles
JY	HLA-C0702	SPMEEREKL	0.006422	3.837	0.074109	17.331	22425.08	NB	JY alleles
JY	HLA-C0702	SPEELKMEL	0.01864	2.022	0.074512	17.194	22327.51	NB	JY alleles
JY	HLA-C0702	ALPVVYSLV	0.00101	9.736	0.132456	6.519	11927.88	NB	JY alleles
JY	HLA-C0702	LVQENRPTL	0.013048	2.561	0.217452	2.231	4755.21	NB	JY alleles
JY	HLA-C0702	FPKEPVEL	0.016501	2.221	0.101046	10.581	16755.51	NB	JY alleles
JY	HLA-C0702	SPTTSSQIL	0.004176	4.84	0.104145	10.044	16203.01	NB	JY alleles
JY	HLA-C0702	GLSPSIQTL	0.086538	0.605	0.193126	2.968	6186.95	WB	JY alleles
JY	HLA-C0702	SLASVIFLL	0.027123	1.555	0.232865	1.85	4024.8	WB	JY alleles
JY	HLA-C0702	RLNEKNYEL	0.130112	0.435	0.321939	0.692	1535.28	SB	JY alleles
JY	HLA-C0702	ALTAQLTAA	5.6e-05	31	0.047311	31.17	29967.95	NB	JY alleles
JY	HLA-C0702	APLRPAAPGQTPL	2.5e-05	40	0.054128	26.522	27837.11	NB	JY alleles
JY	HLA-C0702	LQEREYRL	0.000317	16.205	0.048152	30.541	29696.51	NB	JY alleles
JY	HLA-C0702	RPNDIMAEV	0.013911	2.461	0.132427	6.522	11931.62	NB	JY alleles
JY	HLA-C0702	LPLAHVLEL	0.02779	1.528	0.192793	2.979	6209.28	WB	JY alleles
JY	HLA-C0702	DLGQHGLEED	0	100	0.006148	96.008	46782.22	NB	JY alleles
JY	HLA-C0702	MPRSPMSTNSSV	2.5e-05	40	0.053444	26.926	28043.88	NB	JY alleles
JY	HLA-C0702	TPAAPGAAA	0.00075	11.158	0.063854	21.408	25056.6	NB	JY alleles
JY	HLA-C0702	SPSKTQATL	0.009504	3.065	0.10147	10.508	16678.83	NB	JY alleles
JY	HLA-C0702	KDYIALNED	0	100	0.008	94.374	45854.1	NB	JY alleles
JY	HLA-C0702	APGSASGPL	0.000214	19.038	0.050883	28.601	28831.84	NB	JY alleles
JY	HLA-C0702	PDIIKDQKA	1e-06	85	0.003837	97.508	47966.73	NB	JY alleles
JY	HLA-C0702	TPYPHPRGM	0.134553	0.423	0.225948	2.01	4337.58	SB	JY alleles
JY	HLA-C0702	GAALRGLSL	0.005829	4.029	0.155962	4.748	9249.31	NB	JY alleles
JY	HLA-C0702	LAQKPGAPL	0.001996	7.021	0.16751	4.086	8162.92	NB	JY alleles
JY	HLA-C0702	SPREMVAQF	0.03417	1.313	0.159529	4.522	8899.14	WB	JY alleles
JY	HLA-C0702	LPGDNVGFNVK	5e-06	60	0.016635	74.189	41764.05	NB	JY alleles
JY	HLA-C0702	MVWEGLNVV	0.001933	7.131	0.158129	4.611	9034.97	NB	JY alleles
JY	HLA-C0702	LQEQIHRV	0.00027	17.343	0.043808	34.001	31125.59	NB	JY alleles
JY	HLA-C0702	LPKGPSENGEL	0.000177	20.522	0.036695	40.929	33615.63	NB	JY alleles
JY	HLA-C0702	QVYSRHPAEN	3e-06	70	0.026386	54.854	37582.26	NB	JY alleles
JY	HLA-C0702	LLDKKIGV	7.7e-05	27.875	0.02995	49.478	36160.61	NB	JY alleles
JY	HLA-C0702	PNATLSAAI	7e-06	56.667	0.028195	52.102	36853.81	NB	JY alleles
JY	HLA-C0702	YFPHFDLSHGSAQ	0.000149	21.895	0.066809	20.086	24268.14	NB	JY alleles
JY	HLA-C0702	VVDNTTAKEF	0.000987	9.841	0.092058	12.416	18466.82	NB	JY alleles
JY	HLA-C0702	YRPNETFHL	0.866379	0.006	0.682296	0.01	31.11	SB	JY alleles
JY	HLA-C0702	KMAPALRKV	0.01566	2.299	0.193529	2.954	6160.03	NB	JY alleles
JY	HLA-C0702	SQIEADFRL	0.022883	1.749	0.19438	2.926	6103.58	WB	JY alleles
JY	HLA-C0702	SPPELKRPRL	0.000461	13.821	0.054364	26.382	27766.11	NB	JY alleles
JY	HLA-C0702	TQFAEKFQEV	0.003053	5.675	0.150977	5.07	9761.88	NB	JY alleles
JY	HLA-C0702	ALYASLALL	0.005868	4.012	0.188744	3.131	6487.35	NB	JY alleles
JY	HLA-C0702	DVGEFRAVTELG	1e-06	85	0.01825	70.48	41040.61	NB	JY alleles
JY	HLA-C0702	FAKTCVADESHAG	4e-06	65	0.025035	57.193	38135.65	NB	JY alleles
JY	HLA-C0702	GALPLDTVTFYK	8e-06	55	0.034227	43.826	34525.37	NB	JY alleles
JY	HLA-C0702	VLLSTIHEL	0.090671	0.582	0.288594	0.985	2202.29	WB	JY alleles
JY	HLA-C0702	ALLGILQHV	0.006409	3.841	0.105818	9.759	15912.35	NB	JY alleles
JY	HLA-C0702	SPSSSSLAA	0.000715	11.421	0.073312	17.602	22619.3	NB	JY alleles
JY	HLA-C0702	ALLNGEYLL	0.003309	5.446	0.111218	8.914	15009.29	NB	JY alleles
JY	HLA-C0702	ALNGKLYIV	0.003178	5.555	0.134772	6.308	11632.7	NB	JY alleles
JY	HLA-C0702	PAAARAGAIAP	0	100	0.006431	95.824	46639.19	NB	JY alleles
JY	HLA-C0702	PLWGGIMYI	0.000512	13.214	0.07123	18.343	23134.62	NB	JY alleles
JY	HLA-C0702	LPKPTSTYSL	0.001758	7.436	0.142268	5.686	10726.47	NB	JY alleles
JY	HLA-C0702	VLLTPEIYV	0.002305	6.507	0.088556	13.244	19179.98	NB	JY alleles
JY	HLA-C0702	DYIALNEDLRSW	0.000405	14.631	0.056489	25.164	27135.01	NB	JY alleles
JY	HLA-C0702	TLAEIAKVEL	0.001305	8.588	0.089005	13.136	19087.02	NB	JY alleles
JY	HLA-C0702	SPRNEVEAL	0.0124	2.648	0.116241	8.283	14215.34	NB	JY alleles
JY	HLA-C0702	SPDLKVRPEL	0.001561	7.896	0.060246	23.141	26054.09	NB	JY alleles
JY	HLA-C0702	ALNESLVEC	0.001426	8.247	0.059705	23.422	26207.04	NB	JY alleles
JY	HLA-C0702	ALDTGWNEL	0.008386	3.309	0.11338	8.633	14662.25	NB	JY alleles
JY	HLA-C0702	NLLPKLHIV	0.017222	2.154	0.176147	3.649	7434.65	NB	JY alleles
JY	HLA-C0702	SLLVHNVSV	0.002629	6.103	0.156576	4.709	9188.07	NB	JY alleles
JY	HLA-C0702	KESKDPADETEAD	0	100	0.004378	97.157	47686.76	NB	JY alleles
JY	HLA-C0702	GIIDSTVSDQRQ	1e-06	85	0.009102	92.077	45310.62	NB	JY alleles
JY	HLA-C0702	SPNPTPVLRSVSL	0.000309	16.386	0.044697	33.232	30827.63	NB	JY alleles
JY	HLA-C0702	LSDTKLEL	0.002844	5.874	0.069642	18.941	23535.55	NB	JY alleles
JY	HLA-C0702	ALYHEQLAL	0.027932	1.523	0.208736	2.459	5225.48	WB	JY alleles
JY	HLA-C0702	LPENKKQAL	0.003656	5.188	0.066567	20.191	24331.77	NB	JY alleles
JY	HLA-C0702	FVARMIPKV	0.005251	4.279	0.172949	3.808	7696.4	NB	JY alleles
JY	HLA-C0702	APDVARALL	0.002301	6.513	0.08028	15.388	20976.68	NB	JY alleles
JY	HLA-C0702	HLIEPLANA	0.003815	5.07	0.10616	9.701	15853.58	NB	JY alleles
JY	HLA-C0702	SPQNVPEKL	0.007956	3.403	0.060848	22.843	25884.94	NB	JY alleles
JY	HLA-C0702	SLIEKLWQT	0.015835	2.283	0.15358	4.899	9490.79	NB	JY alleles
JY	HLA-C0702	IHLPSPVTA	0.02854	1.499	0.158464	4.59	9002.28	WB	JY alleles
JY	HLA-C0702	LLFEADTITL	0.001266	8.721	0.136787	6.125	11381.83	NB	JY alleles
JY	HLA-C0702	FSHFVVDPDQEYE	2.2e-05	41.5	0.048194	30.509	29683.01	NB	JY alleles
JY	HLA-C0702	FMVDRLESL	0.268828	0.194	0.535572	0.071	152.17	SB	JY alleles
JY	HLA-C0702	LDYHLNQPFI	0.000237	18.312	0.123048	7.498	13205.99	NB	JY alleles
JY	HLA-C0702	YLVSVEPAL	0.045589	1.049	0.289147	0.979	2189.16	WB	JY alleles
JY	HLA-C0702	LLENLEKI	3.7e-05	35.5	0.026078	55.37	37707.73	NB	JY alleles
JY	HLA-C0702	EKVANAESLNAIG	0	100	0.011606	86.427	44099.52	NB	JY alleles
JY	HLA-C0702	SPRQALTDF	0.012511	2.633	0.116119	8.297	14234.11	NB	JY alleles
JY	HLA-C0702	PKSNIVLL	9.4e-05	26	0.034274	43.768	34507.82	NB	JY alleles
JY	HLA-C0702	ALHGMVALV	0.000879	10.403	0.116629	8.237	14155.78	NB	JY alleles
JY	HLA-C0702	SPTKKVAV	0.000211	19.154	0.034818	43.089	34305.3	NB	JY alleles
JY	HLA-C0702	LPKPTEPPM	0.004986	4.394	0.094266	11.91	18030.88	NB	JY alleles
JY	HLA-C0702	VLFSLTYSL	0.033867	1.323	0.301129	0.859	1922.98	WB	JY alleles
JY	HLA-C0702	MATAASSSSLEK	8e-06	55	0.043257	34.478	31311.7	NB	JY alleles
JY	HLA-C0702	VPREVPRRV	0.011243	2.805	0.076221	16.634	21918.45	NB	JY alleles
JY	HLA-C0702	GFAYVQFEDVR	1.3e-05	48	0.033113	45.229	34944.03	NB	JY alleles
JY	HLA-C0702	IILPVEVEV	0.00532	4.25	0.102742	10.287	16450.85	NB	JY alleles
JY	HLA-C0702	GLPSNISSV	0.004662	4.548	0.166524	4.14	8250.47	NB	JY alleles
JY	HLA-C0702	ALFQRPPLI	0.026752	1.569	0.203193	2.632	5548.46	WB	JY alleles
JY	HLA-C0702	GLDGSLVFL	0.005326	4.247	0.104325	10.013	16171.49	NB	JY alleles
JY	HLA-C0702	KISSKHLTTL	0.000508	13.262	0.087197	13.571	19464.08	NB	JY alleles
JY	HLA-C0702	APLLKNVQL	0.009705	3.022	0.063267	21.689	25216.24	NB	JY alleles
JY	HLA-C0702	AENEENGEQEA	6e-06	58.333	0.007428	95.177	46138.78	NB	JY alleles
JY	HLA-C0702	SVKWPNSVM	0.028887	1.487	0.241236	1.67	3676.29	WB	JY alleles
JY	HLA-C0702	LPRDQNNGL	0.003067	5.661	0.076892	16.419	21759.89	NB	JY alleles
JY	HLA-C0702	SPTSPFSSL	0.029578	1.462	0.142239	5.688	10729.84	WB	JY alleles
JY	HLA-C0702	FTAVVITGV	0.000715	11.421	0.105455	9.821	15974.98	NB	JY alleles
JY	HLA-C0702	SMAKAITGV	0.003443	5.346	0.13371	6.404	11767.13	NB	JY alleles
JY	HLA-C0702	LPKNPSVVF	0.040786	1.146	0.171321	3.89	7833.17	WB	JY alleles
JY	HLA-C0702	ILANDGVLLAA	4e-06	65	0.027398	53.315	37173	NB	JY alleles
JY	HLA-C0702	RPKPSSSPVI	0.000281	17.029	0.086018	13.854	19713.96	NB	JY alleles
JY	HLA-C0702	GLFARIIMI	0.005876	4.009	0.119405	7.913	13736.92	NB	JY alleles
JY	HLA-C0702	GLSPTVAVL	0.011794	2.73	0.172683	3.822	7718.59	NB	JY alleles
JY	HLA-C0702	AVRSVKETL	0.00425	4.795	0.101893	10.434	16602.67	NB	JY alleles
JY	HLA-C0702	APRPGGDAV	0.001196	8.959	0.077059	16.365	21720.61	NB	JY alleles
JY	HLA-C0702	LLADSMVAL	0.025237	1.633	0.262876	1.326	2908.86	WB	JY alleles
JY	HLA-C0702	GLYDGPVCEV	0.003406	5.374	0.106976	9.563	15714.22	NB	JY alleles
JY	HLA-C0702	PNTSVDPD	0	100	0.003395	97.795	48196.66	NB	JY alleles
JY	HLA-C0702	MDGIVPDIAVGTK	1e-06	85	0.019519	67.75	40480.97	NB	JY alleles
JY	HLA-C0702	APSGGRLLSA	2.5e-05	40	0.030931	48.14	35778.83	NB	JY alleles
JY	HLA-C0702	FMNPHLISV	0.338809	0.141	0.560817	0.056	115.8	SB	JY alleles
JY	HLA-C0702	VLYDKDAVYV	0.006452	3.828	0.157981	4.62	9049.45	NB	JY alleles
JY	HLA-C0702	SLMTNPVSI	0.024611	1.661	0.234731	1.809	3944.35	WB	JY alleles
JY	HLA-C0702	RLYDGLFKV	0.096814	0.551	0.283666	1.04	2322.91	WB	JY alleles
JY	HLA-C0702	TLDVQIQHV	0.012152	2.682	0.095198	11.715	17849.97	NB	JY alleles
JY	HLA-C0702	AMFGKLMTI	0.06548	0.773	0.309345	0.783	1759.41	WB	JY alleles
JY	HLA-C0702	YLDQGTQIFL	0.004585	4.594	0.179835	3.473	7143.82	NB	JY alleles
JY	HLA-C0702	RPYSFFTKL	0.075641	0.683	0.202876	2.642	5567.52	WB	JY alleles
JY	HLA-C0702	SPSGLHSKL	0.02019	1.908	0.124213	7.371	13040.58	WB	JY alleles
JY	HLA-C0702	TVIATNILL	0.002607	6.13	0.163149	4.323	8557.32	NB	JY alleles
JY	HLA-C0702	ALAGPEVEAHL	0.00013	23.071	0.040539	36.957	32246.19	NB	JY alleles
JY	HLA-C0702	SYWNHREL	0.246627	0.215	0.450265	0.187	382.99	SB	JY alleles
JY	HLA-C0702	SVRSTTRQM	0.018789	2.008	0.226887	1.987	4293.73	NB	JY alleles
JY	HLA-C0702	KLQEEIEKI	0.002675	6.046	0.069227	19.104	23641.47	NB	JY alleles
JY	HLA-C0702	IPRTPLSPSPM	0.000151	21.789	0.076507	16.543	21850.73	NB	JY alleles
JY	HLA-C0702	SPRKTAQDTL	0.002689	6.029	0.121399	7.686	13443.73	NB	JY alleles
JY	HLA-C0702	QPITPGPSI	0.001959	7.085	0.050832	28.636	28847.76	NB	JY alleles
JY	HLA-C0702	APRPAAASDGSL	6.2e-05	30	0.042142	35.458	31691.74	NB	JY alleles
JY	HLA-C0702	SYTRFSLARQVD	9e-06	53.333	0.051019	28.508	28789.44	NB	JY alleles
JY	HLA-C0702	QPRPQSTSLL	0.012536	2.63	0.196107	2.868	5990.58	NB	JY alleles
JY	HLA-C0702	SPRKNYKSTI	0.000489	13.488	0.09843	11.042	17236.56	NB	JY alleles
JY	HLA-C0702	HAGEYGAEALER	1.3e-05	48	0.029577	50	36306.84	NB	JY alleles
JY	HLA-C0702	SPTPATAL	0.001783	7.392	0.063809	21.43	25068.8	NB	JY alleles
JY	HLA-C0702	SPRKLPALRL	0.004869	4.445	0.138912	5.943	11123.12	NB	JY alleles
JY	HLA-C0702	SLIAKVATA	0.003659	5.186	0.140286	5.838	10958.99	NB	JY alleles
JY	HLA-C0702	RPRDALPRL	0.026509	1.579	0.130529	6.711	12179.18	WB	JY alleles
JY	HLA-C0702	ILLEEVSPEL	0.002606	6.132	0.110127	9.067	15187.51	NB	JY alleles
JY	HLA-C0702	VPKPPSIEEF	0.025628	1.615	0.132477	6.517	11925.17	WB	JY alleles
JY	HLA-C0702	SLLGATVTV	0.008673	3.247	0.162594	4.353	8608.86	NB	JY alleles
JY	HLA-C0702	LPRNNSIGESL	7.3e-05	28.375	0.052992	27.21	28181.38	NB	JY alleles
JY	HLA-C0702	PKKPVGAA	8e-06	55	0.012784	83.561	43541	NB	JY alleles
JY	HLA-C0702	FLVQNIHTL	0.266834	0.195	0.464915	0.165	326.85	SB	JY alleles
JY	HLA-C0702	LLSDQILEL	0.17006	0.333	0.342047	0.556	1235.1	SB	JY alleles
JY	HLA-C0702	SLAPIIVYI	0.06268	0.798	0.252617	1.473	3250.35	WB	JY alleles
JY	HLA-C0702	LPAAPGQSI	0.003215	5.52	0.100221	10.724	16905.76	NB	JY alleles
JY	HLA-C0702	SPGVSAAAL	0.000477	13.631	0.076354	16.592	21886.92	NB	JY alleles
JY	HLA-C0702	VVADIQIVV	0.010007	2.973	0.16573	4.183	8321.66	NB	JY alleles
JY	HLA-C0702	KLTEYVDKV	0.004297	4.767	0.114249	8.52	14525.04	NB	JY alleles
JY	HLA-C0702	APQGGPEL	0.000635	12.028	0.043123	34.593	31357.13	NB	JY alleles
JY	HLA-C0702	YVTDVLYRV	0.032957	1.351	0.242601	1.644	3622.39	WB	JY alleles
JY	HLA-C0702	SLMEEHGATL	0.002121	6.812	0.149693	5.158	9898.45	NB	JY alleles
JY	HLA-C0702	ILVDTVWAL	0.092999	0.571	0.341418	0.56	1243.53	WB	JY alleles
JY	HLA-C0702	SLIDKTTAA	0.016198	2.249	0.173858	3.763	7621.08	NB	JY alleles
JY	HLA-C0702	ALYPHLPPEA	0.001288	8.646	0.107449	9.484	15634.01	NB	JY alleles
JY	HLA-C0702	KPRDSSVEV	0.011346	2.791	0.090697	12.735	18740.78	NB	JY alleles
JY	HLA-C0702	SLLHLGALYGI	4.1e-05	34.333	0.048335	30.403	29637.75	NB	JY alleles
JY	HLA-C0702	TIFSGVAIYV	0.000147	22	0.099301	10.884	17074.88	NB	JY alleles
JY	HLA-C0702	MNSFVNDIFERIA	0	100	0.028955	50.946	36552.02	NB	JY alleles
JY	HLA-C0702	VEIIANDQGNRIT	1e-06	85	0.010961	87.955	44408.35	NB	JY alleles
JY	HLA-C0702	IPKSAVGEL	0.009311	3.107	0.139919	5.866	11002.59	NB	JY alleles
JY	HLA-C0702	RPSSKKTYSL	0.000921	10.171	0.073372	17.582	22604.62	NB	JY alleles
JY	HLA-C0702	NPRSLGGHL	0.000533	12.972	0.071248	18.336	23130.12	NB	JY alleles
JY	HLA-C0702	SLSDTVEKL	0.068904	0.741	0.192186	2.999	6250.2	WB	JY alleles
JY	HLA-C0702	VPAEPPAGL	0.018989	1.992	0.089181	13.093	19050.71	WB	JY alleles
JY	HLA-C0702	VPFPGGSIL	0.023428	1.718	0.170865	3.912	7871.92	WB	JY alleles
JY	HLA-C0702	VPRPTSTVGL	0.014214	2.433	0.2158	2.274	4840.97	NB	JY alleles
JY	HLA-C0702	IAIFASDPHIIIK	2.6e-05	39.5	0.042515	35.124	31564.1	NB	JY alleles
JY	HLA-C0702	LVYEAIIMV	0.005582	4.136	0.13087	6.677	12134.33	NB	JY alleles
JY	HLA-C0702	RCLHSHAEALRE	1e-06	85	0.020756	65.125	39942.77	NB	JY alleles
JY	HLA-C0702	SLLTSPPKA	0.000647	11.932	0.05299	27.211	28181.98	NB	JY alleles
JY	HLA-C0702	TLISDIEAV	0.003349	5.416	0.126779	7.091	12683.5	NB	JY alleles
JY	HLA-C0702	KPRAGAANSQL	8.6e-05	26.8	0.033071	45.282	34959.92	NB	JY alleles
JY	HLA-C0702	VLLTVVAVV	0.000401	14.692	0.085207	14.054	19887.72	NB	JY alleles
JY	HLA-C0702	GLIEKNIEL	0.076127	0.68	0.222385	2.103	4508.06	WB	JY alleles
JY	HLA-C0702	GLFSNDIPHV	0.000102	25.273	0.061494	22.535	25704.64	NB	JY alleles
JY	HLA-C0702	LPSEHQTIL	0.015946	2.272	0.151245	5.051	9733.62	NB	JY alleles
JY	HLA-C0702	PDEHFSTL	0.000404	14.646	0.037675	39.854	33261.07	NB	JY alleles
JY	HLA-C0702	SPRTAHEISL	0.007028	3.649	0.189172	3.115	6457.38	NB	JY alleles
JY	HLA-C0702	FLYPFPLAL	0.662588	0.031	0.655166	0.013	41.72	SB	JY alleles
JY	HLA-C0702	APNAGKSTL	0.006018	3.962	0.072128	18.005	22910.93	NB	JY alleles
JY	HLA-C0702	SPVKSTTSI	0.002806	5.91	0.080904	15.205	20835.53	NB	JY alleles
JY	HLA-C0702	AAKRSGLAV	0.001294	8.626	0.105611	9.794	15948.04	NB	JY alleles
JY	HLA-C0702	RPAPHPLFL	0.189739	0.29	0.291368	0.957	2137.18	SB	JY alleles
JY	HLA-C0702	LLFKEGVMV	0.000657	11.857	0.092047	12.419	18469.03	NB	JY alleles
JY	HLA-C0702	AMVEYEIDL	0.003072	5.656	0.12895	6.867	12389.04	NB	JY alleles
JY	HLA-C0702	AAAPASGEM	0.016023	2.265	0.207439	2.492	5299.32	NB	JY alleles
JY	HLA-C0702	SPRAVEAAEL	0.001759	7.434	0.142041	5.704	10752.85	NB	JY alleles
JY	HLA-C0702	VEDSNNHHL	0.025875	1.604	0.100509	10.674	16853.16	WB	JY alleles
JY	HLA-C0702	RPASAALRRS	3e-06	70	0.01938	68.045	40541.9	NB	JY alleles
JY	HLA-C0702	QLQEELHQL	0.034549	1.302	0.128712	6.891	12420.99	WB	JY alleles
JY	HLA-C0702	ALFSGPLVQA	0.000287	16.886	0.052707	27.393	28268.41	NB	JY alleles
JY	HLA-C0702	KPRAGQTVNVNVI	3e-06	70	0.029762	49.741	36234.24	NB	JY alleles
JY	HLA-C0702	ALLVRLQEV	0.002292	6.528	0.123771	7.419	13103.09	NB	JY alleles
JY	HLA-C0702	APKSVNGSV	0.000602	12.333	0.058902	23.837	26435.72	NB	JY alleles
JY	HLA-C0702	PVVAIRTAKGEK	1e-06	85	0.012655	83.883	43601.8	NB	JY alleles
JY	HLA-C0702	VLFEVAWEV	0.027119	1.555	0.216453	2.257	4806.89	WB	JY alleles
JY	HLA-C0702	AIMDLLLRL	0.03272	1.358	0.192051	3.004	6259.33	WB	JY alleles
JY	HLA-C0702	QPAQAPGTL	0.004869	4.445	0.074888	17.066	22236.87	NB	JY alleles
JY	HLA-C0702	SMMGGGLAEI	0.000247	18	0.106714	9.607	15758.83	NB	JY alleles
JY	HLA-C0702	MPTGGGKSL	0.007037	3.647	0.110346	9.033	15151.56	NB	JY alleles
JY	HLA-C0702	ALLICLPEV	0.000148	21.947	0.064369	21.162	24917.35	NB	JY alleles
JY	HLA-C0702	APRAASTESL	0.004004	4.943	0.136856	6.119	11373.33	NB	JY alleles
JY	HLA-C0702	SPSSQFLAV	0.004674	4.541	0.12649	7.123	12723.23	NB	JY alleles
JY	HLA-C0702	GPSSPGLTL	0.014107	2.443	0.087951	13.389	19305.94	NB	JY alleles
JY	HLA-C0702	APRGELYKEL	0.000892	10.331	0.094901	11.777	17907.42	NB	JY alleles
JY	HLA-C0702	TPNKKNKITM	0.000549	12.824	0.055364	25.8	27467.31	NB	JY alleles
JY	HLA-C0702	SPALPGVYL	0.022448	1.773	0.125423	7.239	12870.96	WB	JY alleles
JY	HLA-C0702	TPMDSTGVPH	0.000179	20.435	0.04819	30.512	29684.29	NB	JY alleles
JY	HLA-C0702	ALFGAIISV	0.022734	1.757	0.147453	5.311	10141.28	WB	JY alleles
JY	HLA-C0702	ALNNENYSL	0.009752	3.011	0.155436	4.782	9302.1	NB	JY alleles
JY	HLA-C0702	KETIEQEKRSEIS	0	100	0.007343	95.232	46181.23	NB	JY alleles
JY	HLA-C0702	GSVERMGSGIE	0	100	0.013091	82.794	43396.59	NB	JY alleles
JY	HLA-C0702	LYGEVEKL	0.008251	3.338	0.120715	7.764	13543.59	NB	JY alleles
JY	HLA-C0702	ASSPGGVYAT	1.1e-05	50	0.027856	52.618	36989.25	NB	JY alleles
JY	HLA-C0702	GLVPSAVLIVA	3e-06	70	0.019584	67.612	40452.5	NB	JY alleles
JY	HLA-C0702	APRKPSIDGF	0.011543	2.764	0.111873	8.829	14903.28	NB	JY alleles
JY	HLA-C0702	LLFGGAAAV	0.001928	7.139	0.178145	3.549	7275.65	NB	JY alleles
JY	HLA-C0702	ALINDILGELVKL	1.6e-05	45.5	0.029386	50.291	36381.96	NB	JY alleles
JY	HLA-C0702	SLAPIIVHV	0.090025	0.586	0.237081	1.758	3845.33	WB	JY alleles
JY	HLA-C0702	YIGPVLVSV	0.024742	1.655	0.194926	2.908	6067.62	WB	JY alleles
JY	HLA-C0702	KLIDLSQVMYL	0.005602	4.127	0.120359	7.804	13595.86	NB	JY alleles
JY	HLA-C0702	INLAVLADAEGKP	0	100	0.006879	95.533	46413.67	NB	JY alleles
JY	HLA-C0702	SPFAKIRSSM	0.003268	5.476	0.175143	3.699	7515.85	NB	JY alleles
JY	HLA-C0702	APAAPTTSSM	0.001334	8.492	0.099645	10.824	17011.44	NB	JY alleles
JY	HLA-C0702	KLQDQIFNL	0.085815	0.61	0.244213	1.612	3559.76	WB	JY alleles
JY	HLA-C0702	LTRPGSSSL	0.01833	2.051	0.213646	2.331	4955.12	NB	JY alleles
JY	HLA-C0702	KSQSTQISQELEE	0	100	0.013031	82.944	43424.79	NB	JY alleles
JY	HLA-C0702	ALIDSMSLA	0.001099	9.348	0.089446	13.03	18996.16	NB	JY alleles
JY	HLA-C0702	GLLESGRHYL	0.000258	17.686	0.071161	18.369	23151.89	NB	JY alleles
JY	HLA-C0702	APEELRTAL	0.008253	3.338	0.072932	17.731	22712.49	NB	JY alleles
JY	HLA-C0702	SPQAISRASEL	0.000457	13.869	0.079201	15.705	21223.01	NB	JY alleles
JY	HLA-C0702	SASYKADTVAKVQ	1e-06	85	0.019785	67.186	40364.63	NB	JY alleles
JY	HLA-C0702	APLGATRESL	0.00018	20.391	0.04437	33.515	30936.89	NB	JY alleles
JY	HLA-C0702	LEKEEEEGISQ	2e-06	75	0.0064	95.844	46654.83	NB	JY alleles
JY	HLA-C0702	VPMGGMMVRQSF	0.000219	18.875	0.071154	18.371	23153.65	NB	JY alleles
JY	HLA-C0702	SLQERQVFL	0.058651	0.847	0.282803	1.051	2344.7	WB	JY alleles
JY	HLA-C0702	ILGGPGTVQGV	6.2e-05	30	0.038226	39.255	33063.37	NB	JY alleles
JY	HLA-C0702	FPQKLRPRL	0.008365	3.314	0.125679	7.211	12835.36	NB	JY alleles
JY	HLA-C0702	ITVEDQLARGLK	2e-06	75	0.024642	57.88	38298.17	NB	JY alleles
JY	HLA-C0702	APRAPRALAAA	2.8e-05	38.5	0.043229	34.502	31321.19	NB	JY alleles
JY	HLA-C0702	GSDQSENVDRGA	0	100	0.008552	93.224	45581.05	NB	JY alleles
JY	HLA-C0702	LLLAAPAQA	0.000105	25	0.065841	20.507	24523.65	NB	JY alleles
JY	HLA-C0702	NLMEMVAQL	0.050363	0.967	0.323385	0.681	1511.45	WB	JY alleles
JY	HLA-C0702	SVMEVNSGIYRV	4.1e-05	34.333	0.051192	28.39	28735.61	NB	JY alleles
JY	HLA-C0702	RPGNIYSTL	0.006184	3.911	0.110215	9.053	15173.05	NB	JY alleles
JY	HLA-C0702	AMIELVERL	0.042812	1.098	0.220688	2.147	4591.6	WB	JY alleles
JY	HLA-C0702	VMLEYVERA	0.000895	10.315	0.099968	10.768	16952.09	NB	JY alleles
JY	HLA-C0702	GLYSRQLYV	0.024129	1.683	0.227313	1.977	4273.99	WB	JY alleles
JY	HLA-C0702	LSELSDLHA	6e-06	58.333	0.028962	50.936	36549.24	NB	JY alleles
JY	HLA-C0702	RAAPVTGGM	0.011577	2.76	0.218952	2.192	4678.66	NB	JY alleles
JY	HLA-C0702	LPSGDRVAVSV	1.1e-05	50	0.026271	55.033	37629.07	NB	JY alleles
JY	HLA-C0702	APREGQGSSAV	3.3e-05	36.667	0.022876	61.058	39036.98	NB	JY alleles
JY	HLA-C0702	APAGLPRETL	0.000656	11.865	0.046605	31.693	30197.75	NB	JY alleles
JY	HLA-C0702	APRSEAVTVL	0.023235	1.729	0.20724	2.498	5310.75	WB	JY alleles
JY	HLA-C0702	APAGVPCAF	0.014614	2.396	0.128753	6.887	12415.48	NB	JY alleles
JY	HLA-C0702	AAAGMLYL	0.000379	15.036	0.063723	21.471	25092.14	NB	JY alleles
JY	HLA-C0702	VQRTQAPAVATT	3e-06	70	0.029158	50.637	36471.82	NB	JY alleles
JY	HLA-C0702	VLFLGELYL	0.009248	3.121	0.172274	3.842	7752.82	NB	JY alleles
JY	HLA-C0702	LLLPDYYLV	0.002764	5.95	0.1437	5.577	10561.56	NB	JY alleles
JY	HLA-C0702	MPKKDARTL	0.013628	2.488	0.132291	6.536	11949.19	NB	JY alleles
JY	HLA-C0702	NLDNPIQTV	0.034078	1.316	0.134201	6.359	11704.79	WB	JY alleles
JY	HLA-C0702	AEYGAEAL	0.000446	14	0.036509	41.137	33683.36	NB	JY alleles
JY	HLA-C0702	KIIDTAGLSEA	2.4e-05	40.5	0.022537	61.706	39180.45	NB	JY alleles
JY	HLA-C0702	GPDVPSTPAAEAK	2e-06	75	0.011614	86.408	44095.68	NB	JY alleles
JY	HLA-C0702	PRQPLPASGL	0.000698	11.549	0.078582	15.887	21365.62	NB	JY alleles
JY	HLA-C0702	TLAPTVGTV	0.007788	3.439	0.154026	4.871	9445.09	NB	JY alleles
JY	HLA-C0702	ALLEKGITEA	9.9e-05	25.545	0.033227	45.086	34900.95	NB	JY alleles
JY	HLA-C0702	QMFEGPLAL	0.220647	0.243	0.417325	0.273	546.98	SB	JY alleles
JY	HLA-C0702	YLQDYTDRV	0.021656	1.819	0.2476	1.556	3431.67	WB	JY alleles
JY	HLA-C0702	MLRENGDSL	0.005739	4.068	0.241368	1.668	3671.04	NB	JY alleles
JY	HLA-C0702	LPNAKIKEL	0.025405	1.626	0.12974	6.789	12283.6	WB	JY alleles
JY	HLA-C0702	LPDSSRALL	0.008592	3.264	0.124041	7.39	13064.87	NB	JY alleles
JY	HLA-C0702	SLVDGRIIDTSL	0.000136	22.688	0.062392	22.107	25456.1	NB	JY alleles
JY	HLA-C0702	ILLDTPLFL	0.120726	0.461	0.324053	0.675	1500.56	SB	JY alleles
JY	HLA-C0702	SVRKVTEHL	0.006368	3.854	0.152354	4.977	9617.52	NB	JY alleles
JY	HLA-C0702	DLRSWTAADTAA	1e-06	85	0.028575	51.524	36702.61	NB	JY alleles
JY	HLA-C0702	VAGGGGGFGAA	3e-06	70	0.015357	77.231	42345.55	NB	JY alleles
JY	HLA-C0702	APNIISQL	0.005863	4.014	0.061385	22.587	25734.98	NB	JY alleles
JY	HLA-C0702	FIPDIYIYT	0.006833	3.71	0.190051	3.081	6396.26	NB	JY alleles
JY	HLA-C0702	RPSLPTQAH	0.003452	5.34	0.06427	21.209	24944.06	NB	JY alleles
JY	HLA-C0702	ARSDKPIFTL	0.190745	0.288	0.288776	0.983	2197.96	SB	JY alleles
JY	HLA-C0702	GPRSPSVIFM	0.021586	1.823	0.22125	2.132	4563.76	WB	JY alleles
JY	HLA-C0702	YPKLKTDVL	0.043995	1.077	0.223234	2.081	4466.84	WB	JY alleles
JY	HLA-C0702	AEKLGGSAVISL	5.1e-05	32	0.035487	42.304	34057.89	NB	JY alleles
JY	HLA-C0702	TLSDMEYRL	0.014763	2.382	0.164449	4.252	8437.8	NB	JY alleles
JY	HLA-C0702	APSPTPAVV	0.008444	3.296	0.095674	11.616	17758.28	NB	JY alleles
JY	HLA-C0702	KLLDILSYL	0.087841	0.597	0.289367	0.977	2183.95	WB	JY alleles
JY	HLA-C0702	SVMELLQGV	0.005294	4.261	0.177297	3.592	7342.72	NB	JY alleles
JY	HLA-C0702	APLPPLSGL	0.006907	3.687	0.055618	25.656	27391.94	NB	JY alleles
JY	HLA-C0702	PKKEGLSF	0.000271	17.314	0.029772	49.727	36230.34	NB	JY alleles
JY	HLA-C0702	APKGNPICSL	0.000725	11.346	0.068134	19.545	23922.71	NB	JY alleles
JY	HLA-C0702	IINEPTAAAIA	1.6e-05	45.5	0.028384	51.815	36778.55	NB	JY alleles
JY	HLA-C0702	IVFNGKLYSV	0.000668	11.774	0.141791	5.723	10781.98	NB	JY alleles
JY	HLA-C0702	RPYASVSPSL	0.017255	2.151	0.287034	1	2239.78	NB	JY alleles
JY	HLA-C0702	PSSSKTKPVL	1e-05	51.667	0.027628	52.965	37080.61	NB	JY alleles
JY	HLA-C0702	LLFSFAQAV	0.004443	4.679	0.219689	2.173	4641.5	NB	JY alleles
JY	HLA-C0702	RPAGGNGSGL	0.000161	21.263	0.045176	32.828	30668.26	NB	JY alleles
JY	HLA-C0702	NPQENTCSL	0.008002	3.393	0.123164	7.486	13189.43	NB	JY alleles
JY	HLA-C0702	FRPPSVSNY	0.957387	0.002	0.717669	0.008	21.22	SB	JY alleles
JY	HLA-C0702	LPAFPTKTL	0.017498	2.128	0.13492	6.294	11614.08	NB	JY alleles
JY	HLA-C0702	ALWDIETGQQTT	3e-06	70	0.014321	79.73	42822.88	NB	JY alleles
JY	HLA-C0702	KILDELEKV	0.001617	7.757	0.063483	21.586	25157.37	NB	JY alleles
JY	HLA-C0702	SPRGAGYLF	0.019227	1.975	0.169646	3.973	7976.43	WB	JY alleles
JY	HLA-C0702	FLNDEVWNL	0.308145	0.164	0.450191	0.188	383.3	SB	JY alleles
JY	HLA-C0702	TPAPPGPATM	0.013045	2.561	0.13231	6.534	11946.73	NB	JY alleles
JY	HLA-C0702	ILAQLLPLL	0.015989	2.268	0.220951	2.14	4578.55	NB	JY alleles
JY	HLA-C0702	APTSFGYD	0	100	0.011397	86.922	44199.34	NB	JY alleles
JY	HLA-C0702	SILDDVAMV	0.004144	4.859	0.106144	9.704	15856.32	NB	JY alleles
JY	HLA-C0702	ELQNAHNGVN	1e-06	85	0.014977	78.148	42520.04	NB	JY alleles
JY	HLA-C0702	SLVELLVQL	0.066651	0.762	0.196351	2.86	5974.79	WB	JY alleles
JY	HLA-C0702	APGSKTTQL	0.007322	3.558	0.060212	23.159	26063.67	NB	JY alleles
JY	HLA-C0702	ILDDSHLLV	0.037373	1.23	0.209716	2.433	5170.36	WB	JY alleles
JY	HLA-C0702	PSEPKLSL	0.000165	21.053	0.022815	61.174	39062.77	NB	JY alleles
JY	HLA-C0702	MLANDIARL	0.010052	2.966	0.231684	1.875	4076.56	NB	JY alleles
JY	HLA-C0702	KAISGVHTV	0.042427	1.106	0.20846	2.466	5241.1	WB	JY alleles
JY	HLA-C0702	FVRSPSQRL	0.055757	0.882	0.286473	1.007	2253.42	WB	JY alleles
JY	HLA-C0702	SPRNLAMEA	0.000874	10.431	0.076704	16.479	21804.2	NB	JY alleles
JY	HLA-C0702	HLEMNPHFGSHR	9e-06	53.333	0.03756	39.979	33302.49	NB	JY alleles
JY	HLA-C0702	VLQEKIEVV	0.023193	1.731	0.158738	4.572	8975.63	WB	JY alleles
JY	HLA-C0702	GLLYDFQLINV	2.5e-05	40	0.034378	43.638	34469.01	NB	JY alleles
JY	HLA-C0702	IIAGVIYQA	0.000905	10.26	0.083139	14.597	20337.72	NB	JY alleles
JY	HLA-C0702	FRPEHVSRL	0.947009	0.002	0.7619	0.007	13.15	SB	JY alleles
JY	HLA-C0702	RPAGPALLL	0.037292	1.232	0.162489	4.358	8618.65	WB	JY alleles
JY	HLA-C0702	KLWADRISL	0.011995	2.703	0.157825	4.63	9064.73	NB	JY alleles
JY	HLA-C0702	RPRIPRELL	0.014908	2.369	0.11706	8.186	14089.92	NB	JY alleles
JY	HLA-C0702	SPASQMGGRAGL	3.8e-05	35.25	0.046668	31.646	30177.17	NB	JY alleles
JY	HLA-C0702	LDAYNARMDTS	2e-06	75	0.022612	61.563	39148.67	NB	JY alleles
JY	HLA-C0702	VVIDECPGV	0.000594	12.407	0.089031	13.129	19081.66	NB	JY alleles
JY	HLA-C0702	SPAGPGTQL	0.052858	0.925	0.114985	8.431	14409.83	WB	JY alleles
JY	HLA-C0702	TPRTSKTTF	0.028927	1.485	0.104711	9.947	16104.09	WB	JY alleles
JY	HLA-C0702	TLVDALDTL	0.008393	3.308	0.166549	4.138	8248.24	NB	JY alleles
JY	HLA-C0702	RPFLSRESL	0.007073	3.635	0.121591	7.664	13415.83	NB	JY alleles
JY	HLA-C0702	APSLRHSVQQF	0.000566	12.667	0.052347	27.624	28378.73	NB	JY alleles
JY	HLA-C0702	LPRGKLLSQL	0.000592	12.426	0.109631	9.144	15269.23	NB	JY alleles
JY	HLA-C0702	LMDQVHHM	0.008473	3.29	0.136101	6.187	11466.62	NB	JY alleles
JY	HLA-C0702	ARYSGSYNDY	0.198014	0.276	0.335198	0.591	1330.1	SB	JY alleles
JY	HLA-C0702	FLPEPMGTA	0.008095	3.372	0.207014	2.504	5323.75	NB	JY alleles
JY	HLA-C0702	TLSDVVVGL	0.066665	0.762	0.212904	2.35	4995.06	WB	JY alleles
JY	HLA-C0702	VPEIQRTNL	0.001298	8.612	0.058057	24.293	26678.53	NB	JY alleles
JY	HLA-C0702	YLLDDGTLVV	0.002547	6.205	0.152625	4.96	9589.37	NB	JY alleles
JY	HLA-C0702	LLDEAIEAV	0.006451	3.828	0.133461	6.426	11798.88	NB	JY alleles
JY	HLA-C0702	TPRKASGPPV	0.000109	24.667	0.086624	13.708	19585.12	NB	JY alleles
JY	HLA-C0702	EPRHGGLTL	0.002534	6.221	0.074345	17.251	22367.89	NB	JY alleles
JY	HLA-C0702	AVESRVTQEEIK	8e-06	55	0.016447	74.621	41849.09	NB	JY alleles
JY	HLA-C0702	GMSAVISSV	0.001432	8.231	0.118831	7.978	13822.51	NB	JY alleles
JY	HLA-C0702	ALLGMLPLL	0.007489	3.507	0.140842	5.795	10893.25	NB	JY alleles
JY	HLA-C0702	KLIEKLDIKL	0.002051	6.929	0.091611	12.521	18556.35	NB	JY alleles
JY	HLA-C0702	PKPPNLIM	0.000684	11.654	0.050738	28.7	28877.11	NB	JY alleles
JY	HLA-C0702	VLWDRTFSL	0.307101	0.165	0.469277	0.159	311.78	SB	JY alleles
JY	HLA-C0702	SLFERLVKV	0.142761	0.4	0.312472	0.76	1700.88	SB	JY alleles
JY	HLA-C0702	YLQDVIMQV	0.167344	0.34	0.344312	0.545	1205.2	SB	JY alleles
JY	HLA-C0702	SPRKPIDSL	0.029844	1.453	0.120996	7.732	13502.48	WB	JY alleles
JY	HLA-C0702	SFPVGSKKN	4e-05	34.667	0.035317	42.502	34120.59	NB	JY alleles
JY	HLA-C0702	VGGHAAEYGAE	1e-06	85	0.01448	79.346	42749.29	NB	JY alleles
JY	HLA-C0702	KLFSELPLA	0.001725	7.493	0.107589	9.462	15610.34	NB	JY alleles
JY	HLA-C0702	RVLPPSALQSV	0.00023	18.531	0.068832	19.263	23742.73	NB	JY alleles
JY	HLA-C0702	SPTDSTPAL	0.034926	1.292	0.128379	6.924	12465.82	WB	JY alleles
JY	HLA-C0702	DGVTHTVPIYEGY	1.2e-05	49	0.045914	32.226	30424.37	NB	JY alleles
JY	HLA-C0702	SPSPSLPAL	0.054401	0.899	0.155914	4.751	9254.11	WB	JY alleles
JY	HLA-C0702	FQDEINWRL	0.294309	0.176	0.376048	0.408	854.93	SB	JY alleles
JY	HLA-C0702	GPRLTVKAL	0.002254	6.591	0.079668	15.568	21116.04	NB	JY alleles
JY	HLA-C0702	AVRQGGDVL	0.001091	9.381	0.110767	8.973	15082.7	NB	JY alleles
JY	HLA-C0702	APFQGDQRSL	0.001062	9.5	0.06764	19.744	24050.92	NB	JY alleles
JY	HLA-C0702	TLMEEVLLL	0.087261	0.6	0.316125	0.735	1634.96	WB	JY alleles
JY	HLA-C0702	AIANAISVV	0.000904	10.265	0.114161	8.531	14538.88	NB	JY alleles
JY	HLA-C0702	KLDSPRVTV	0.007385	3.539	0.090506	12.78	18779.54	NB	JY alleles
JY	HLA-C0702	ALLDAAGVASL	0.00072	11.383	0.04973	29.399	29193.77	NB	JY alleles
JY	HLA-C0702	DPDAQPGGEL	0.000151	21.789	0.025856	55.758	37798.39	NB	JY alleles
JY	HLA-C0702	APAPWAAAL	0.014668	2.391	0.169963	3.957	7949.12	NB	JY alleles
JY	HLA-C0702	LPSPPAVAV	0.011504	2.77	0.109333	9.191	15318.55	NB	JY alleles
JY	HLA-C0702	TPKEEAQSL	0.029627	1.461	0.086995	13.619	19506.67	WB	JY alleles
JY	HLA-C0702	SPAPSTSST	0.001947	7.106	0.054829	26.108	27626.77	NB	JY alleles
JY	HLA-C0702	AARAEASQL	0.003869	5.03	0.115748	8.341	14291.36	NB	JY alleles
JY	HLA-C0702	MLAEVNATI	0.004423	4.691	0.227373	1.975	4271.21	NB	JY alleles
JY	HLA-C0702	KPNDSRALQL	0.003083	5.646	0.073295	17.608	22623.46	NB	JY alleles
JY	HLA-C0702	PLPSKETIEQ	1e-06	85	0.010305	89.509	44724.67	NB	JY alleles
JY	HLA-C0702	APMPYLIGV	0.002424	6.357	0.095646	11.622	17763.65	NB	JY alleles
JY	HLA-C0702	VVIGHVDS	9e-06	53.333	0.019535	67.716	40473.95	NB	JY alleles
JY	HLA-C0702	SLIGHLQTL	0.270334	0.193	0.427815	0.245	488.29	SB	JY alleles
JY	HLA-C0702	ALGNVTTC	7e-06	56.667	0.014503	79.291	42738.65	NB	JY alleles
JY	HLA-C0702	PEAFPALA	1e-06	85	0.008128	94.108	45790.65	NB	JY alleles
JY	HLA-C0702	TPILKPVSL	0.057001	0.867	0.127478	7.015	12587.94	WB	JY alleles
JY	HLA-C0702	LLNEILEQV	0.01152	2.768	0.151662	5.023	9689.8	NB	JY alleles
JY	HLA-C0702	VPTRKAQL	0.000401	14.692	0.044279	33.593	30967.38	NB	JY alleles
JY	HLA-C0702	DGVIKVFNDMKVR	1e-06	85	0.013568	81.602	43173.22	NB	JY alleles
JY	HLA-C0702	LAEIRTDFNILYS	1.9e-05	43	0.048609	30.197	29550.01	NB	JY alleles
JY	HLA-C0702	ILEEGKEILV	3e-05	37.667	0.02912	50.695	36486.81	NB	JY alleles
JY	HLA-C0702	ADSEESEAYKSL	1.4e-05	47	0.022516	61.746	39189.34	NB	JY alleles
JY	HLA-C0702	PSSGRSSL	2.4e-05	40.5	0.021419	63.845	39657.27	NB	JY alleles
JY	HLA-C0702	APGPHAVL	0.000898	10.298	0.075243	16.949	22151.62	NB	JY alleles
JY	HLA-C0702	ILAETQPEL	0.08315	0.629	0.280882	1.074	2393.94	WB	JY alleles
JY	HLA-C0702	LLAVPVPGV	0.000935	10.094	0.090317	12.825	18817.98	NB	JY alleles
JY	HLA-C0702	EDLRSWTAADMAA	0	100	0.019908	66.925	40310.93	NB	JY alleles
JY	HLA-C0702	SVFTFVAEV	0.015264	2.336	0.272709	1.177	2615.28	NB	JY alleles
JY	HLA-C0702	MPMGPGHASVSSL	0.000226	18.656	0.075556	16.848	22076.73	NB	JY alleles
JY	HLA-C0702	PAGPGRAASL	3e-05	37.667	0.037333	40.228	33384.38	NB	JY alleles
JY	HLA-C0702	RPRPGTGLGR	0.001418	8.269	0.06437	21.161	24917.1	NB	JY alleles
JY	HLA-C0702	INAQRNAL	0.000346	15.636	0.063964	21.356	25026.78	NB	JY alleles
JY	HLA-C0702	RMYDVTPPGV	0.001245	8.793	0.14437	5.525	10485.27	NB	JY alleles
JY	HLA-C0702	LPSEGQPAL	0.011215	2.809	0.105064	9.887	16042.7	NB	JY alleles
JY	HLA-C0702	VLGVIWGV	1e-05	51.667	0.021817	63.083	39486.84	NB	JY alleles
JY	HLA-C0702	RPAALTAL	0.004253	4.794	0.158445	4.591	9004.13	NB	JY alleles
JY	HLA-C0702	NPRTQTHATL	0.005749	4.064	0.211102	2.397	5093.4	NB	JY alleles
JY	HLA-C0702	EEIDAMDVQQLSQ	1e-06	85	0.008534	93.261	45589.93	NB	JY alleles
JY	HLA-C0702	GLLESVYEM	0.037678	1.222	0.216327	2.261	4813.44	WB	JY alleles
JY	HLA-C0702	RPYSDSTAKL	0.021422	1.833	0.215041	2.294	4880.89	WB	JY alleles
JY	HLA-C0702	TAASGVEAN	8e-06	55	0.031187	47.788	35679.87	NB	JY alleles
JY	HLA-C0702	ALITQQDLAPQQR	6e-06	58.333	0.012957	83.128	43459.58	NB	JY alleles
JY	HLA-C0702	EPAFPHTDL	0.002064	6.907	0.062988	21.822	25292.48	NB	JY alleles
JY	HLA-C0702	AAAPPPTPL	0.089023	0.591	0.205245	2.563	5426.62	WB	JY alleles
JY	HLA-C0702	APRNMVHPNVI	7.8e-05	27.75	0.040897	36.614	32121.53	NB	JY alleles
JY	HLA-C0702	ALTVTGVAQV	2.6e-05	39.5	0.036635	40.995	33637.47	NB	JY alleles
JY	HLA-C0702	YLGDLLETC	0.001461	8.154	0.07449	17.202	22332.83	NB	JY alleles
JY	HLA-C0702	SVGPVGPRL	0.013204	2.539	0.13129	6.635	12079.31	NB	JY alleles
JY	HLA-C0702	ATIAGGGVIPHIH	2.3e-05	41	0.022196	62.358	39325.27	NB	JY alleles
JY	HLA-C0702	VPEVTKPSL	0.003764	5.108	0.059345	23.608	26309.32	NB	JY alleles
JY	HLA-C0702	SPAAAYPHTSL	0.00097	9.918	0.073048	17.692	22684	NB	JY alleles
JY	HLA-C0702	LLASIVSEL	0.026071	1.596	0.276442	1.129	2511.76	WB	JY alleles
JY	HLA-C0702	ALYGSVPVL	0.100716	0.531	0.300704	0.863	1931.84	WB	JY alleles
JY	HLA-C0702	SPSHDRSRTV	0.001104	9.328	0.07094	18.452	23207.32	NB	JY alleles
JY	HLA-C0702	GPRGSGKTM	0.003477	5.321	0.062032	22.279	25555.45	NB	JY alleles
JY	HLA-C0702	GLLESHGIQKV	4.4e-05	33.5	0.022825	61.155	39058.54	NB	JY alleles
JY	HLA-C0702	RIMEFTTTL	0.150031	0.382	0.414767	0.28	562.33	SB	JY alleles
JY	HLA-C0702	YLGDFADTL	0.037483	1.227	0.294561	0.925	2064.6	WB	JY alleles
JY	HLA-C0702	SPAALAGL	9.2e-05	26.2	0.046454	31.805	30247.12	NB	JY alleles
JY	HLA-C0702	ILLPDNVHYV	0.010458	2.911	0.198415	2.791	5842.84	NB	JY alleles
JY	HLA-C0702	KDYLALNEDLRSW	1.3e-05	48	0.026891	54.086	37377.48	NB	JY alleles
JY	HLA-C0702	VLQGLTFTL	0.021946	1.801	0.240218	1.69	3717	WB	JY alleles
JY	HLA-C0702	SPEETRAAL	0.013921	2.46	0.101783	10.453	16622.44	NB	JY alleles
JY	HLA-C0702	SEVLALPEL	0.004778	4.484	0.10528	9.851	16005.25	NB	JY alleles
JY	HLA-C0702	VGVKPVGSD	3e-06	70	0.015955	75.789	42072.48	NB	JY alleles
JY	HLA-C0702	NVMGTLLTV	0.006464	3.824	0.202931	2.641	5564.21	NB	JY alleles
JY	HLA-C0702	SPSTLLTTL	0.017237	2.152	0.120447	7.794	13582.92	NB	JY alleles
JY	HLA-C0702	TTIYKRDPSKQYG	1.2e-05	49	0.026507	54.67	37533.09	NB	JY alleles
JY	HLA-C0702	SPQMKALAC	0.000269	17.371	0.048278	30.446	29656.05	NB	JY alleles
JY	HLA-C0702	IDMDSKFENS	1e-06	85	0.01563	76.573	42220.66	NB	JY alleles
JY	HLA-C0702	GLLRIIPYL	0.006673	3.759	0.144802	5.493	10436.38	NB	JY alleles
JY	HLA-C0702	SPAEKAAL	0.001028	9.655	0.050471	28.883	28960.65	NB	JY alleles
JY	HLA-C0702	YPAVQKTTL	0.04324	1.09	0.159096	4.549	8940.93	WB	JY alleles
JY	HLA-C0702	RMISEELVAA	2.8e-05	38.5	0.056121	25.372	27243.26	NB	JY alleles
JY	HLA-C0702	VPRGPIPSEL	0.035588	1.275	0.184923	3.278	6761.18	WB	JY alleles
JY	HLA-C0702	ALQESLVQI	0.005377	4.225	0.105453	9.821	15975.32	NB	JY alleles
JY	HLA-C0702	GILSHINTV	0.00211	6.831	0.111614	8.862	14945.11	NB	JY alleles
JY	HLA-C0702	LPQYRDAVM	0.001113	9.291	0.122374	7.575	13302.65	NB	JY alleles
JY	HLA-C0702	APNPIHLTV	0.061394	0.814	0.158983	4.557	8951.87	WB	JY alleles
JY	HLA-C0702	TLLHFLVEI	0.001602	7.795	0.105244	9.857	16011.49	NB	JY alleles
JY	HLA-C0702	NPRIPYTEL	0.019481	1.958	0.123823	7.414	13095.72	WB	JY alleles
JY	HLA-C0702	MPSPVSPKL	0.073814	0.696	0.187977	3.161	6541.41	WB	JY alleles
JY	HLA-C0702	PNSQKAVKAL	6e-06	58.333	0.026486	54.702	37541.64	NB	JY alleles
JY	HLA-C0702	LRSWTAVDTAAQI	1.8e-05	44	0.062754	21.934	25356.6	NB	JY alleles
JY	HLA-C0702	GPAVRSGL	3.5e-05	36	0.025776	55.898	37831.12	NB	JY alleles
JY	HLA-C0702	KPYIRTSL	0.007499	3.503	0.086668	13.698	19575.8	NB	JY alleles
JY	HLA-C0702	KLQEKIQEL	0.219967	0.243	0.282882	1.05	2342.7	SB	JY alleles
JY	HLA-C0702	YPAVSMVAL	0.016361	2.234	0.21212	2.37	5037.61	NB	JY alleles
JY	HLA-C0702	RMSDVVKGV	0.004679	4.538	0.135659	6.228	11521.59	NB	JY alleles
JY	HLA-C0702	SYTRFSLARQ	5.1e-05	32	0.07569	16.805	22044.73	NB	JY alleles
JY	HLA-C0702	SPSSTASSSL	0.000225	18.688	0.065307	20.739	24665.75	NB	JY alleles
JY	HLA-C0702	KPVIPAAVL	0.004573	4.601	0.08876	13.195	19137.68	NB	JY alleles
JY	HLA-C0702	RLVEVNGENV	1.6e-05	45.5	0.039492	37.966	32613.56	NB	JY alleles
JY	HLA-C0702	IQFESAWAL	0.106027	0.505	0.362937	0.461	985.24	WB	JY alleles
JY	HLA-C0702	AMFTGELAES	4e-06	65	0.032356	46.193	35231.41	NB	JY alleles
JY	HLA-C0702	TPMYGSGSRTPM	3.6e-05	35.75	0.089274	13.071	19031.55	NB	JY alleles
JY	HLA-C0702	PREYIRAL	0.001648	7.681	0.078117	16.025	21473.38	NB	JY alleles
JY	HLA-C0702	VLQDASYVV	0.003386	5.389	0.184056	3.311	6824.9	NB	JY alleles
JY	HLA-C0702	RPKDPNNLL	0.047703	1.012	0.135796	6.215	11504.52	WB	JY alleles
JY	HLA-C0702	IGLEGKGFEPTLE	1e-06	85	0.01293	83.196	43472.28	NB	JY alleles
JY	HLA-C0702	ALASITETI	0.002362	6.434	0.112724	8.718	14766.69	NB	JY alleles
JY	HLA-C0702	LNNNLNTL	0.000199	19.615	0.067523	19.792	24081.38	NB	JY alleles
JY	HLA-C0702	RPKDYANTL	0.058119	0.854	0.192413	2.991	6234.87	WB	JY alleles
JY	HLA-C0702	SPSTSTITL	0.027939	1.523	0.138561	5.97	11165.44	WB	JY alleles
JY	HLA-C0702	YLLIEEDIRDLAA	1e-06	85	0.027651	52.93	37071.38	NB	JY alleles
JY	HLA-C0702	ALADTVFST	0.00101	9.736	0.068651	19.336	23789.26	NB	JY alleles
JY	HLA-C0702	ALSDHHVYL	0.260202	0.2	0.420514	0.265	528.43	SB	JY alleles
JY	HLA-C0702	GLTSTNAEV	6.4e-05	29.667	0.05214	27.757	28442.37	NB	JY alleles
JY	HLA-C0702	RPDGEKKAYV	0.000177	20.522	0.031503	47.346	35558.07	NB	JY alleles
JY	HLA-C0702	VTLASHLPSDF	5.6e-05	31	0.061982	22.303	25569.28	NB	JY alleles
JY	HLA-C0702	TPSQIGVIL	0.01094	2.846	0.103648	10.13	16290.38	NB	JY alleles
JY	HLA-C0702	GVLGNALEGV	7e-06	56.667	0.027158	53.68	37269.65	NB	JY alleles
JY	HLA-C0702	ADEAPRKGSFSA	2e-06	75	0.016364	74.812	41886.7	NB	JY alleles
JY	HLA-C0702	PKPARAAP	1e-06	85	0.009313	91.637	45207.3	NB	JY alleles
JY	HLA-C0702	NLYPFVKTV	0.127256	0.443	0.325939	0.66	1470.25	SB	JY alleles
JY	HLA-C0702	AVRAVHSQL	0.011815	2.728	0.170655	3.923	7889.82	NB	JY alleles
JY	HLA-C0702	KLAESKVSV	0.007943	3.406	0.121109	7.719	13485.98	NB	JY alleles
JY	HLA-C0702	SPDDSRTDKL	0.001817	7.333	0.036477	41.173	33695.03	NB	JY alleles
JY	HLA-C0702	KVESLQEEIAFLK	2e-06	75	0.02099	64.665	39841.77	NB	JY alleles
JY	HLA-C0702	SPHEESISL	0.045976	1.043	0.125475	7.233	12863.73	WB	JY alleles
JY	HLA-C0702	SLGVLPFTL	0.005982	3.973	0.134392	6.342	11680.62	NB	JY alleles
JY	HLA-C0702	APFAVATSV	0.001619	7.752	0.081666	14.983	20664.46	NB	JY alleles
JY	HLA-C0702	ALDIMIPMV	0.001036	9.618	0.069057	19.172	23684.99	NB	JY alleles
JY	HLA-C0702	DVVYALKRQGRTL	1.1e-05	50	0.052035	27.825	28474.71	NB	JY alleles
JY	HLA-C0702	HPISDHEAT	0.000225	18.688	0.035118	42.733	34194.14	NB	JY alleles
JY	HLA-C0702	YSFTTTAEREIV	1.1e-05	50	0.072126	18.006	22911.42	NB	JY alleles
JY	HLA-C0702	YLGRLAHEV	0.005117	4.338	0.164578	4.245	8426.03	NB	JY alleles
JY	HLA-C0702	SPSVKRMRL	0.012522	2.632	0.118866	7.974	13817.27	NB	JY alleles
JY	HLA-C0702	SPQAETREA	0.000499	13.369	0.044591	33.324	30863	NB	JY alleles
JY	HLA-C0702	PYKGMTTV	0.000105	25	0.03595	41.771	33887.7	NB	JY alleles
JY	HLA-C0702	SPVKASRSV	0.002817	5.9	0.084644	14.202	20009.23	NB	JY alleles
JY	HLA-C0702	VDFLSDEIKEER	8e-06	55	0.017481	72.246	41383.52	NB	JY alleles
JY	HLA-C0702	IPRFIKESL	0.010508	2.905	0.098033	11.124	17310.75	NB	JY alleles
JY	HLA-C0702	RMAVLNEQV	0.000263	17.543	0.090364	12.814	18808.42	NB	JY alleles
JY	HLA-C0702	YPATKKQAL	0.075086	0.687	0.187451	3.181	6578.75	WB	JY alleles
JY	HLA-C0702	VPMAYQIVL	0.005293	4.261	0.166254	4.154	8274.61	NB	JY alleles
JY	HLA-C0702	APKYGRGQL	0.001467	8.138	0.065793	20.528	24536.4	NB	JY alleles
JY	HLA-C0702	VLLDIFTGV	0.003165	5.568	0.12434	7.357	13022.67	NB	JY alleles
JY	HLA-C0702	PGTGKTAL	7e-06	56.667	0.012266	84.855	43785.72	NB	JY alleles
JY	HLA-C0702	VPLAATSML	0.001547	7.931	0.097847	11.163	17345.62	NB	JY alleles
JY	HLA-C0702	VDGIASIESIHS	0	100	0.010424	89.227	44667.11	NB	JY alleles
JY	HLA-C0702	EYNEGLVKRLH	0.002059	6.915	0.050667	28.749	28899.3	NB	JY alleles
JY	HLA-C0702	SPSNTRYLFL	0.000564	12.685	0.123595	7.439	13128.07	NB	JY alleles
JY	HLA-C0702	EVATNSELVQSGK	1e-06	85	0.012745	83.658	43559.36	NB	JY alleles
JY	HLA-C0702	AMPPAPVPA	0.002113	6.826	0.153101	4.93	9540.1	NB	JY alleles
JY	HLA-C0702	GGHAAEYGAEALE	0	100	0.013604	81.512	43156.41	NB	JY alleles
JY	HLA-C0702	FPACVSLVL	0.008361	3.315	0.245742	1.586	3501.35	NB	JY alleles
JY	HLA-C0702	EPDYYLDEAGRCT	0	100	0.012395	84.533	43724.63	NB	JY alleles
JY	HLA-C0702	MDDQRDLISNN	0	100	0.012554	84.135	43649.49	NB	JY alleles
JY	HLA-C0702	APSARQGIL	0.000819	10.735	0.075072	17.004	22192.64	NB	JY alleles
JY	HLA-C0702	NPRATDAQL	0.002797	5.919	0.066472	20.233	24356.79	NB	JY alleles
JY	HLA-C0702	VLYDQPRHV	0.11483	0.478	0.259063	1.373	3031.38	SB	JY alleles
JY	HLA-C0702	PQGHRAPP	0	100	0.0063	95.909	46705.35	NB	JY alleles
JY	HLA-C0702	APSYLARSL	0.006811	3.717	0.114466	8.492	14490.98	NB	JY alleles
JY	HLA-C0702	NLMEQPIKV	0.047634	1.014	0.183378	3.337	6875.15	WB	JY alleles
JY	HLA-C0702	MLLDVMHTV	0.036316	1.257	0.269669	1.222	2702.74	WB	JY alleles
JY	HLA-C0702	SPASATHPF	0.023157	1.733	0.195787	2.879	6011.36	WB	JY alleles
JY	HLA-C0702	APAPTPIL	0.001622	7.745	0.061078	22.734	25820.6	NB	JY alleles
JY	HLA-C0702	HPSLQRNSM	0.008314	3.325	0.129294	6.833	12343.02	NB	JY alleles
JY	HLA-C0702	YQTEIGQTL	0.360037	0.129	0.44774	0.192	393.6	SB	JY alleles
JY	HLA-C0702	SPIENIQRV	0.01389	2.463	0.107681	9.448	15594.82	NB	JY alleles
JY	HLA-C0702	LFEPVVKA	0.000348	15.6	0.042468	35.166	31580.14	NB	JY alleles
JY	HLA-C0702	SPHGRRQHL	0.039125	1.186	0.129848	6.778	12269.25	WB	JY alleles
JY	HLA-C0702	APQALSIKTSSL	2.2e-05	41.5	0.034188	43.875	34539.95	NB	JY alleles
JY	HLA-C0702	GLAEALQMEV	8.8e-05	26.6	0.050513	28.854	28947.48	NB	JY alleles
JY	HLA-C0702	SPIKSEREAL	0.000223	18.75	0.052008	27.842	28483.02	NB	JY alleles
JY	HLA-C0702	ILGTEDLIVEV	3.4e-05	36.333	0.032292	46.279	35255.82	NB	JY alleles
JY	HLA-C0702	VEGRFSAAPLV	0.000212	19.115	0.092803	12.242	18318.57	NB	JY alleles
JY	HLA-C0702	AIIGGTFTV	0.006687	3.755	0.146405	5.383	10256.93	NB	JY alleles
JY	HLA-C0702	AVLDQQIHL	0.038541	1.2	0.128808	6.881	12408.09	WB	JY alleles
JY	HLA-C0702	MNQEKLAKLQA	4e-06	65	0.021968	62.795	39422.39	NB	JY alleles
JY	HLA-C0702	VLASYNLTV	0.010858	2.857	0.22217	2.108	4518.56	NB	JY alleles
JY	HLA-C0702	DIEIIPIQEEEE	0	100	0.004954	96.783	47390.51	NB	JY alleles
JY	HLA-C0702	PASTGAAKAVG	0	100	0.00651	95.773	46599.32	NB	JY alleles
JY	HLA-C0702	TPSPPGTVL	0.066307	0.765	0.141459	5.748	10820.78	WB	JY alleles
JY	HLA-C0702	PRNSSLRL	0.000603	12.324	0.049616	29.479	29229.81	NB	JY alleles
JY	HLA-C0702	AIDAALTSV	0.00092	10.177	0.072144	17.999	22906.96	NB	JY alleles
JY	HLA-C0702	DTNADKQLS	1e-06	85	0.009706	90.817	45015.46	NB	JY alleles
JY	HLA-C0702	PSTERMVL	3.9e-05	35	0.028377	51.825	36781.32	NB	JY alleles
JY	HLA-C0702	PNVKSIFV	1e-05	51.667	0.016236	75.111	41944.74	NB	JY alleles
JY	HLA-C0702	SAFPFPVTV	0.306398	0.165	0.414055	0.282	566.68	SB	JY alleles
JY	HLA-C0702	PDVKGAVL	4.6e-05	33	0.021478	63.732	39631.96	NB	JY alleles
JY	HLA-C0702	RLWDHATMTEV	0.000472	13.69	0.087852	13.413	19326.63	NB	JY alleles
JY	HLA-C0702	YMDTLPPTV	0.1355	0.42	0.318192	0.72	1598.8	SB	JY alleles
JY	HLA-C0702	SMYPTRIEGA	0.00023	18.531	0.096467	11.451	17606.55	NB	JY alleles
JY	HLA-C0702	GVTHTVPIYE	2e-06	75	0.021405	63.871	39663.28	NB	JY alleles
JY	HLA-C0702	FLIEEQKIVV	0.000585	12.491	0.094544	11.852	17976.73	NB	JY alleles
JY	HLA-C0702	YYVTIIDAPGHR	0.000429	14.262	0.088411	13.279	19210.09	NB	JY alleles
JY	HLA-C0702	GLMDDVDFKA	1.2e-05	49	0.028988	50.896	36538.96	NB	JY alleles
JY	HLA-C0702	GLGSGGSIRSS	1e-06	85	0.007487	95.138	46109.33	NB	JY alleles
JY	HLA-C0702	PSDFTPAVH	0.000127	23.286	0.03812	39.371	33101.3	NB	JY alleles
JY	HLA-C0702	MPYSNGRPAL	0.009669	3.029	0.276957	1.122	2497.8	NB	JY alleles
JY	HLA-C0702	APFSKVLTF	0.147262	0.389	0.193543	2.954	6159.1	SB	JY alleles
JY	HLA-C0702	IPWFQYPIIYDIR	4e-06	65	0.032409	46.123	35211.21	NB	JY alleles
JY	HLA-C0702	RNVVALDTEVASN	0	100	0.009326	91.61	45200.94	NB	JY alleles
JY	HLA-C0702	ALVDGQIFC	0.00016	21.316	0.032195	46.408	35292.86	NB	JY alleles
JY	HLA-C0702	LLGPKPFPL	0.020308	1.9	0.237089	1.758	3845	WB	JY alleles
JY	HLA-C0702	KADSTRNAL	0.021516	1.827	0.155433	4.782	9302.4	WB	JY alleles
JY	HLA-C0702	SPGSAGEL	0.000103	25.182	0.041665	35.885	31855.71	NB	JY alleles
JY	HLA-C0702	YIGEVLVSV	0.011461	2.776	0.157235	4.667	9122.78	NB	JY alleles
JY	HLA-C0702	KAVGGLGKLGKDA	0	100	0.011231	87.315	44278.8	NB	JY alleles
JY	HLA-C0702	VLGPAAYNV	0.007685	3.462	0.115392	8.383	14346.52	NB	JY alleles
JY	HLA-C0702	RPDSRLGKTEL	0.001245	8.793	0.050922	28.575	28819.68	NB	JY alleles
JY	HLA-C0702	NPRESTGNMV	0.000153	21.684	0.054771	26.142	27644.12	NB	JY alleles
JY	HLA-C0702	SLYHIYVAL	0.044137	1.075	0.225428	2.023	4362.05	WB	JY alleles
JY	HLA-C0702	KLWKENPGL	0.003395	5.382	0.094235	11.916	18036.93	NB	JY alleles
JY	HLA-C0702	IIAKEGTSVSIE	0	100	0.016129	75.369	41993.32	NB	JY alleles
JY	HLA-C0702	QIAGYLYGV	0.000204	19.423	0.091139	12.632	18651.36	NB	JY alleles
JY	HLA-C0702	IFSPNVVNL	0.508241	0.072	0.48432	0.134	264.95	SB	JY alleles
JY	HLA-C0702	VLVTEKGGLVEV	8e-06	55	0.032614	45.858	35133.21	NB	JY alleles
JY	HLA-C0702	RMLSELPAL	0.023955	1.691	0.256349	1.409	3121.72	WB	JY alleles
JY	HLA-C0702	SLLSDSLFL	0.004977	4.398	0.18652	3.216	6645.36	NB	JY alleles
JY	HLA-C0702	TPRGGVGIATV	1.6e-05	45.5	0.025268	56.786	38039.64	NB	JY alleles
JY	HLA-C0702	PLARVKAL	2.9e-05	38	0.026645	54.46	37477.09	NB	JY alleles
JY	HLA-C0702	ARPPGYEF	0.374998	0.122	0.306642	0.802	1811.63	SB	JY alleles
JY	HLA-C0702	GLLFAVTSV	0.000185	20.174	0.05877	23.906	26473.51	NB	JY alleles
JY	HLA-C0702	AVGGLGKLGKDA	0	100	0.00577	96.253	46973.92	NB	JY alleles
JY	HLA-C0702	RRPPHSAR	0.00549	4.176	0.102214	10.379	16545.11	NB	JY alleles
JY	HLA-C0702	SLAQVNAML	0.005032	4.374	0.185579	3.253	6713.36	NB	JY alleles
JY	HLA-C0702	LSPSKSPAK	0.001638	7.705	0.09517	11.721	17855.37	NB	JY alleles
JY	HLA-C0702	PDIGGVAV	4e-06	65	0.012058	85.355	43884.36	NB	JY alleles
JY	HLA-C0702	ILHTDVVYL	0.046739	1.029	0.293463	0.936	2089.28	WB	JY alleles
JY	HLA-C0702	SPLSAARAAL	0.000143	22.25	0.076607	16.51	21827.1	NB	JY alleles
JY	HLA-C0702	KVIDYVPGI	0.014084	2.445	0.194477	2.923	6097.17	NB	JY alleles
JY	HLA-C0702	TAMGPTISL	0.115006	0.477	0.316246	0.734	1632.82	SB	JY alleles
JY	HLA-C0702	APKKSATQF	0.027341	1.546	0.09007	12.883	18868.34	WB	JY alleles
JY	HLA-C0702	FIMEGTLTRV	0.001531	7.97	0.145705	5.431	10334.91	NB	JY alleles
JY	HLA-C0702	PQPPHGHVL	0.06232	0.802	0.187339	3.185	6586.73	WB	JY alleles
JY	HLA-C0702	ASASYHISN	1.2e-05	49	0.04244	35.191	31589.72	NB	JY alleles
JY	HLA-C0702	TIFNFIVTV	0.014885	2.371	0.190828	3.051	6342.71	NB	JY alleles
JY	HLA-C0702	VLWPESISV	0.026427	1.582	0.184984	3.275	6756.72	WB	JY alleles
JY	HLA-C0702	PAWDPMGAL	0.000417	14.446	0.069211	19.11	23645.56	NB	JY alleles
JY	HLA-C0702	VMVTTVPLV	0.002588	6.154	0.163758	4.29	8501.12	NB	JY alleles
JY	HLA-C0702	TLENGVPCV	0.000469	13.726	0.071362	18.293	23101.6	NB	JY alleles
JY	HLA-C0702	KIFTEDLPEV	0.000235	18.375	0.064009	21.334	25014.6	NB	JY alleles
JY	HLA-C0702	SPQLGRAVQLL	5.1e-05	32	0.040968	36.546	32096.86	NB	JY alleles
JY	HLA-C0702	LPDFPALVL	0.014169	2.437	0.12278	7.529	13244.34	NB	JY alleles
JY	HLA-C0702	SPITGRSKL	0.005538	4.155	0.093876	11.991	18107.12	NB	JY alleles
JY	HLA-C0702	SLATPVVSV	0.024204	1.68	0.17719	3.597	7351.22	WB	JY alleles
JY	HLA-C0702	KPKSYSSSL	0.023293	1.726	0.150345	5.113	9828.87	WB	JY alleles
JY	HLA-C0702	VLFSSPPVILL	0.00242	6.362	0.111938	8.82	14892.81	NB	JY alleles
JY	HLA-C0702	GPAGDATVASEKE	0	100	0.004735	96.925	47502.93	NB	JY alleles
JY	HLA-C0702	TPREGDEL	0.000315	16.25	0.034622	43.333	34378.12	NB	JY alleles
JY	HLA-C0702	VPNAGRGLV	0.000127	23.286	0.066316	20.3	24397.94	NB	JY alleles
JY	HLA-C0702	AAAGRKTL	0.000721	11.376	0.046824	31.531	30126.28	NB	JY alleles
JY	HLA-C0702	SPQGHGVL	0.000557	12.75	0.068902	19.235	23724.74	NB	JY alleles
JY	HLA-C0702	APASVPAQA	0.001433	8.229	0.047255	31.211	29986.12	NB	JY alleles
JY	HLA-C0702	APRPVVSDTESF	0.000428	14.277	0.053377	26.965	28064.23	NB	JY alleles
JY	HLA-C0702	APRSPGQVTPRGL	6.7e-05	29.167	0.034107	43.976	34570.24	NB	JY alleles
JY	HLA-C0702	LLNEQELQL	0.037567	1.225	0.186013	3.236	6681.91	WB	JY alleles
JY	HLA-C0702	ILLDQVAEM	0.098012	0.545	0.328827	0.637	1425.02	WB	JY alleles
JY	HLA-C0702	ALVDCSVAL	0.004093	4.89	0.162964	4.333	8574.47	NB	JY alleles
JY	HLA-C0702	HQGVMVGMG	0	100	0.017942	71.187	41177.6	NB	JY alleles
JY	HLA-C0702	GPEAGRKPA	1.4e-05	47	0.017029	73.284	41586.4	NB	JY alleles
JY	HLA-C0702	GLSPVTNLTV	0.000103	25.182	0.062061	22.265	25547.43	NB	JY alleles
JY	HLA-C0702	LESVGKGAVH	2.7e-05	39	0.042442	35.189	31589.02	NB	JY alleles
JY	HLA-C0702	IPRNPAPRL	0.02668	1.572	0.118686	7.995	13844.2	WB	JY alleles
JY	HLA-C0702	SPRPTGSDL	0.017041	2.17	0.105777	9.766	15919.41	NB	JY alleles
JY	HLA-C0702	VPRGPDGAQL	0.00421	4.819	0.106944	9.568	15719.66	NB	JY alleles
JY	HLA-C0702	APSLPSRTC	0.000589	12.454	0.037677	39.852	33260.36	NB	JY alleles
JY	HLA-C0702	SPVSGGVNL	0.005626	4.117	0.089134	13.105	19060.4	NB	JY alleles
JY	HLA-C0702	CPEGTKPML	0.000372	15.164	0.04883	30.032	29479.45	NB	JY alleles
JY	HLA-C0702	FLIQNVLRL	0.172404	0.327	0.391894	0.352	720.23	SB	JY alleles
JY	HLA-C0702	YLLSEEHITL	0.006749	3.736	0.183846	3.319	6840.43	NB	JY alleles
JY	HLA-C0702	APRTVLLLLSAAL	7e-06	56.667	0.032893	45.506	35027.31	NB	JY alleles
JY	HLA-C0702	NSNFYTVAV	0.002932	5.79	0.209669	2.434	5172.99	NB	JY alleles
JY	HLA-C0702	APRGPAGPAA	0.000236	18.344	0.057987	24.332	26698.75	NB	JY alleles
JY	HLA-C0702	TLLGVTVTV	0.006421	3.837	0.128181	6.944	12492.56	NB	JY alleles
JY	HLA-C0702	LLSHLSYL	0.000357	15.436	0.107058	9.549	15700.29	NB	JY alleles
JY	HLA-C0702	SPASSTSSL	0.028404	1.504	0.159376	4.532	8913.88	WB	JY alleles
JY	HLA-C0702	LQLDKEFQL	0.062916	0.796	0.188273	3.149	6520.5	WB	JY alleles
JY	HLA-C0702	YPGAERNLL	0.00222	6.648	0.105623	9.792	15945.96	NB	JY alleles
JY	HLA-C0702	ILVGQLELI	0.000623	12.139	0.084698	14.187	19997.54	NB	JY alleles
JY	HLA-C0702	SPDFTLRNTL	0.000892	10.331	0.0787	15.852	21338.36	NB	JY alleles
JY	HLA-C0702	IINAARESL	0.002128	6.801	0.147327	5.32	10155.11	NB	JY alleles
JY	HLA-C0702	SLQELLIQV	0.01893	1.996	0.134938	6.293	11611.82	WB	JY alleles
JY	HLA-C0702	PKAPPPSL	0.000539	12.917	0.024465	58.189	38371.57	NB	JY alleles
JY	HLA-C0702	GLLEDAETKNVAL	1e-05	51.667	0.02567	56.084	37874.55	NB	JY alleles
JY	HLA-C0702	DPNNYLPKE	7e-06	56.667	0.011734	86.123	44038.47	NB	JY alleles
JY	HLA-C0702	LMDFIHQV	0.002224	6.641	0.096469	11.45	17606.18	NB	JY alleles
JY	HLA-C0702	ALPKSLISL	0.038058	1.212	0.221885	2.116	4532.51	WB	JY alleles
JY	HLA-C0702	RTPRPPLRP	0.000353	15.509	0.029409	50.256	36372.91	NB	JY alleles
JY	HLA-C0702	DLRSWTAADMAAQ	0	100	0.017296	72.671	41466.42	NB	JY alleles
JY	HLA-C0702	YLMEQNVTKL	0.019906	1.928	0.251702	1.488	3282.69	WB	JY alleles
JY	HLA-C0702	FLVEVSNDV	0.005136	4.329	0.164424	4.254	8440.08	NB	JY alleles
JY	HLA-C0702	LPAAASRSSM	0.000135	22.75	0.098086	11.113	17300.83	NB	JY alleles
JY	HLA-C0702	STLDGVLEV	0.038859	1.192	0.191351	3.031	6306.92	WB	JY alleles
JY	HLA-C0702	ILQEREYRL	0.024607	1.661	0.188207	3.152	6525.15	WB	JY alleles
JY	HLA-C0702	ISWYDNEFGYSNR	4e-06	65	0.031458	47.409	35575.39	NB	JY alleles
JY	HLA-C0702	RLAYINPDL	0.000751	11.15	0.128449	6.917	12456.39	NB	JY alleles
JY	HLA-C0702	KLIVKEYEV	0.003192	5.542	0.09885	10.962	17158.4	NB	JY alleles
JY	HLA-C0702	SPISQRLPP	6e-05	30.333	0.0305	48.72	35946.07	NB	JY alleles
JY	HLA-C0702	SILHDVVEV	0.003407	5.373	0.102675	10.299	16462.78	NB	JY alleles
JY	HLA-C0702	LLDPTNPSA	0.002778	5.937	0.080975	15.184	20819.53	NB	JY alleles
JY	HLA-C0702	IRTTQIYTY	0.84854	0.006	0.616813	0.027	63.18	SB	JY alleles
JY	HLA-C0702	MLYQISEEV	0.010742	2.873	0.243407	1.628	3590.94	NB	JY alleles
JY	HLA-C0702	TLLEALDCI	7.7e-05	27.875	0.066828	20.078	24263.15	NB	JY alleles
JY	HLA-C0702	LLYDTIFQI	0.043948	1.078	0.247713	1.554	3427.47	WB	JY alleles
JY	HLA-C0702	VVRIITSEL	0.006298	3.875	0.205505	2.555	5411.38	NB	JY alleles
JY	HLA-C0702	SPKASSKL	0.002342	6.459	0.04703	31.378	30059.21	NB	JY alleles
JY	HLA-C0702	RPHLSGRKL	0.009399	3.088	0.113611	8.603	14625.66	NB	JY alleles
JY	HLA-C0702	PRPAPYSKAL	0.002125	6.806	0.131692	6.595	12026.89	NB	JY alleles
JY	HLA-C0702	VLYSVMTLV	0.004156	4.852	0.135638	6.229	11524.21	NB	JY alleles
JY	HLA-C0702	FLFDGSPTYV	0.039117	1.186	0.31858	0.717	1592.11	WB	JY alleles
JY	HLA-C0702	YPDKTRPRV	0.017221	2.154	0.090586	12.761	18763.29	NB	JY alleles
JY	HLA-C0702	SPSSKPSL	0.002016	6.987	0.050504	28.86	28950.32	NB	JY alleles
JY	HLA-C0702	RAREYNARL	0.015115	2.349	0.249938	1.518	3345.94	NB	JY alleles
JY	HLA-C0702	TPMKPGSATF	0.006388	3.848	0.149466	5.173	9922.79	NB	JY alleles
JY	HLA-C0702	APRLGSRSQSL	0.001476	8.114	0.047243	31.22	29990.01	NB	JY alleles
JY	HLA-C0702	VLFGLLREV	0.013306	2.526	0.220201	2.16	4615.85	NB	JY alleles
JY	HLA-C0702	GLTSISTFL	0.002326	6.479	0.13006	6.757	12241.14	NB	JY alleles
JY	HLA-C0702	LPKGKALEL	0.026061	1.596	0.146233	5.395	10276.03	WB	JY alleles
JY	HLA-C0702	SLMDDYLGL	0.036902	1.242	0.254278	1.444	3192.46	WB	JY alleles
[truncated: 140,910 more rows]
