# Supplementary material for: Thunder-DDA-PASEF enables high-coverage immunopeptidomics and is boosted by MS2Rescore with MS2PIP timsTOF fragmentation prediction model
Source: Nat Commun. 2024 Mar 13;15:2288. doi: 10.1038/s41467-024-46380-y (PMC10937930; doi:10.1038/s41467-024-46380-y)
Supplement: Supplementary file 12 — Supplementary Data 8 [file 41467_2024_46380_MOESM12_ESM.xlsx]

## Sheet: info
Content

## Sheet: ms_mhcpred_all_alleles
Cell.Line

## Sheet: ms_mhcpred_merged_minrank
Cell.Line

## Sheet: peptides_ms_summary
Cell.Line

## Sheet: validation
Cell.Line

## Sheet: peptides_ms
Condition

## Sheet: iedb
iedb_Epitope.ID

## Sheet: mhcpred
Cell.Line
