# Supplementary material for: Thunder-DDA-PASEF enables high-coverage immunopeptidomics and is boosted by MS2Rescore with MS2PIP timsTOF fragmentation prediction model
Source: Nat Commun. 2024 Mar 13;15:2288. doi: 10.1038/s41467-024-46380-y (PMC10937930; doi:10.1038/s41467-024-46380-y)
Supplement: Supplementary file 14 — Supplementary Data 10 [file 41467_2024_46380_MOESM14_ESM.csv]

Dataset_order	Experiment	Experiment_description	Figures	Supplementary_files	Repository	Results_file
1	6134	Data from Feola et al. (2021) reprocessed in PEAKS Xpro (JY immunopeptidome)	S1		PXD000394, Feola2021	pep_all_06134_jy_Feola2021.csv
2	6129	Evaluation of the different fragmentation isolation filters: "Standard", "None" and "HLA-tailored"/"Thunder (JY immunopeptidome)	2, S2		None	Not included
3	06104a	TIMS resolution optimization (JY immunopeptidome)	3		None	Not included
4	06106a	MS2 Frames optimization (JY immunopeptidome)	3		None	Not included
5	6113	Evaluation of high sensitivity mode (JY immunopeptidome)	3		PXD040385 (JPST002044), Gomez-Zepeda2023	pep_all_06113_jy_highsensitivity_on_off.csv
5	6131	Evaluation of the Original DDA-PASEF method (Original) compared to the optimized Thunder-DDA-PASEF (Thunder) profiling of JY immunopeptides, and the effect of identification rescoring using MS2Rescore (Thunder + MS2R)	Not in final manuscript		PXD040385 (JPST002044), Gomez-Zepeda2023	06131_2021-168_Standard_DGZ_PEAKS_5_FDR001_peptide.csv
6	6153	Analysis of samples with diverse HLA alleles using the 100 ms method, without and with Thunder isolation polygon	4, S3, S4, S5, S6, S7, S8	S4, S5	PXD040385 (JPST002044), Gomez-Zepeda2023	pep_all_06153_06154_jy_hela_skmel37_plasma.csv
7	6154	Analysis of samples with diverse HLA alleles using the 300 ms method, without and with Thunder isolation polygon	4, S3, S4, S5, S6, S7, S8	S4, S5	PXD040385 (JPST002044), Gomez-Zepeda2023	pep_all_06153_06154_jy_hela_skmel37_plasma.csv
8	6136	300ms_Thunder-DDA-PASEF (JY immunopeptidome)	5		PXD040385 (JPST002044), Gomez-Zepeda2023	pep_all_06139_jy_thunder_vs_orbi.csv
8	6139	Orbitrap Exploris480 analyses using FAIMS-based gas phase fractionation (FAIMS 3CVs and FAIMS 8CVs) (JY immunopeptidome)	5		PXD040385 (JPST002044), Gomez-Zepeda2023	pep_all_06139_jy_thunder_vs_orbi.csv
8	6147	Orbitrap Exploris480 analyses without FAIMS (no FAIMS) (JY immunopeptidome)	5		PXD040385 (JPST002044), Gomez-Zepeda2023	pep_all_06139_jy_thunder_vs_orbi.csv
8	6149	Data from Demmers et al. (2021) reprocessed in PEAKS Xpro (JY immunopeptidome)	5		PXD022930, Demmers2021	pep_all_06139_jy_thunder_vs_orbi.csv
8	6149	Results from Pak et al. (2021) DIA BigLib, not reprocess (JY immunopeptidome)	5		Pak2021	pep_all_06139_jy_thunder_vs_orbi.csv
9	6111	Acquisitions at multiple collission energies CE, using fixed CE, by steps of 5 V, used to test MS2PIP	S9	S10	None	Not included
9	6121	Acquisition with different fragmentation isolation filters: "Standard", "None" and "Thunder", used to train MS2PIP	S9	S10	PXD043026, JPST002158, Teschner2023	pep_all_06121_jy_standard_non_thunder.csv
9	6144	Analysis of samples with diverse HLA alleles 300ms_Thunder, used for training MS2PIP	S9	S10	PXD040385 (JPST002044), Gomez-Zepeda2023	pep_all_06144_jy_hela_skmel37_plasma_for_ms2pip.csv
9	6150	Elastase digest of JY, tryptic digest of JY, tryptic digest of HeLa, used for training MS2PIP	S9	S10	PXD040385 (JPST002044), Gomez-Zepeda2023	pep_all_06150_jy_elastase_jy_hela_trypsin.csv
9	9009	7 acquisitions, individual injection replicates of preparation replicates: 3x5E8cells_Ab_incubation1, 3x5E8cells_Ab_incubation2, 1x1E8cells_Ab_incubation1, used for training MS2PIP	S9	S10	PXD043026, JPST002158, Teschner2023	G220227_JY_MHC_peptide.csv, G220418_JY_MHC_peptide.csv , and M210219_JY_MHC_peptide.csv
9	0HL60	Datasets of HL60 immunopeptidomics experiments using multiple CE settings (Carapito lab)	S9		PXD046535	Not applicable for the searches as these data were used to train the model.
9	0HeLa	Datasets of HeLa tryptic proteomics experiments using multiple CE settings (Carapito lab)	S9		PXD046543	Not applicable for the searches as these data were used to train the model.
10	06135d	Evaluation of the effect of sample input by injecting increasing amounts of JY sample from 1 to 40 million cell equivalents, with and without rescoring (JY immunopeptidome)	6		PXD040385 (JPST002044), Gomez-Zepeda2023	pep_all_06135d_jy_titration_ms2r.csv
11	06133b	HLA class I ligandome of JY and Raji cells employing thunder DDA-PASEF, including wild type and spike-transfected cells, rescored using MS2Rescore v3, timsTOF model	7, 8, S10, S11, S12, S13		PXD040385 (JPST002044), Gomez-Zepeda2023	pep_all_06133b_jy_raji_spike.csv
